# Supplementary material for: Defining Key Genes Regulating Morphogenesis of Apocrine Sweat Gland in Sheepskin
Source: Front Genet. 2019 Jan 30;9:739. doi: 10.3389/fgene.2018.00739 (PMC6363705; doi:10.3389/fgene.2018.00739)
Supplement: Supplementary file 1 [file Table_1.xlsx]

## Sheet: Sheet1
The List of DEGs
Gene_id	readcount_TF2a	readcount_TF1b	log2FoldChange	pval	padj
ENSOARG00000000010	1399.32	453.015	1.6271	0.036428	0.86168
ENSOARG00000000129	14130.5	50140.3	-1.8272	0.034154	0.86168
ENSOARG00000000158	27.2971	3.46836	2.9764	0.026026	0.86168
ENSOARG00000000159	694.478	2300.95	-1.7282	0.010321	0.86168
ENSOARG00000000172	0.27891	7.62933	-4.7737	0.04607	0.86168
ENSOARG00000000201	86.8449	18.0086	2.2698	0.027537	0.86168
ENSOARG00000000220	69.4473	16.2873	2.0922	0.039498	0.86168
ENSOARG00000000234	27.304	90.8389	-1.7342	0.021161	0.86168
ENSOARG00000000237	559.167	129.911	2.1058	0.023833	0.86168
ENSOARG00000000265	5059.97	1522.65	1.7325	0.040476	0.86168
ENSOARG00000000266	328.308	62.7043	2.3884	0.011332	0.86168
ENSOARG00000000276	204.06	26.1083	2.9664	0.023638	0.86168
ENSOARG00000000330	1561.81	5188.6	-1.7321	0.012341	0.86168
ENSOARG00000000377	3.03465	27.1316	-3.1604	0.037283	0.86168
ENSOARG00000000393	265.393	1171.89	-2.1426	0.0032685	0.75547
ENSOARG00000000399	289.781	28.1914	3.3616	0.035984	0.86168
ENSOARG00000000417	358.268	1387.69	-1.9536	0.00881	0.86168
ENSOARG00000000432	87.312	422.365	-2.2742	0.032138	0.86168
ENSOARG00000000464	43.8914	392.042	-3.159	3.6929e-05	0.086198
ENSOARG00000000469	348.945	69.5637	2.3266	0.038703	0.86168
ENSOARG00000000480	262.347	900.979	-1.78	0.018541	0.86168
ENSOARG00000000519	1066.51	254.452	2.0674	0.020024	0.86168
ENSOARG00000000545	206.176	36.0688	2.5151	0.0037204	0.79729
ENSOARG00000000566	417.884	64.3225	2.6997	0.0031718	0.75547
ENSOARG00000000602	550.884	46.81	3.5569	7.3856e-05	0.12101
ENSOARG00000000623	13.6699	71.3001	-2.3829	0.0078355	0.86168
ENSOARG00000000641	209.493	1111.45	-2.4075	0.00094716	0.50572
ENSOARG00000000650	51.2784	305.442	-2.5745	0.032212	0.86168
ENSOARG00000000662	1976.85	6539.32	-1.7259	0.01045	0.86168
ENSOARG00000000674	350.487	2874.51	-3.0359	0.029174	0.86168
ENSOARG00000000699	12.3041	53.6845	-2.1254	0.021103	0.86168
ENSOARG00000000714	94.7056	1240.76	-3.7116	0.0047213	0.84029
ENSOARG00000000729	244.316	737.781	-1.5944	0.033675	0.86168
ENSOARG00000000741	83.1688	381.084	-2.196	0.0037829	0.79729
ENSOARG00000000744	832.334	186.154	2.1607	0.011856	0.86168
ENSOARG00000000746	11.6448	125.17	-3.4261	0.041524	0.86168
ENSOARG00000000751	92.3537	10.4878	3.1385	0.034429	0.86168
ENSOARG00000000765	17.8123	81.9791	-2.2024	0.027491	0.86168
ENSOARG00000000817	13.385	86.7811	-2.6968	0.0022767	0.66092
ENSOARG00000000833	6.38947	44.6957	-2.8064	0.0042589	0.81338
ENSOARG00000000853	115.473	365.433	-1.6621	0.032608	0.86168
ENSOARG00000000865	674.234	2118.83	-1.6519	0.029956	0.86168
ENSOARG00000000869	117.285	30.5226	1.9421	0.048333	0.86168
ENSOARG00000000875	2115.86	521.19	2.0214	0.015347	0.86168
ENSOARG00000000894	233.988	70.0598	1.7398	0.048854	0.86168
ENSOARG00000000900	18.4804	73.5487	-1.9927	0.020571	0.86168
ENSOARG00000000916	95.2959	26.5528	1.8435	0.046529	0.86168
ENSOARG00000000929	958.519	2519.71	-1.3944	0.042181	0.86168
ENSOARG00000001003	59.5733	6.10453	3.2867	0.036379	0.86168
ENSOARG00000001019	256.821	804.9	-1.648	0.024934	0.86168
ENSOARG00000001045	308.446	987.15	-1.6783	0.026575	0.86168
ENSOARG00000001059	1965.93	8876.77	-2.1748	0.026246	0.86168
ENSOARG00000001085	68.8122	10.8496	2.665	0.012924	0.86168
ENSOARG00000001094	68.6788	8.51842	3.0112	0.004488	0.81375
ENSOARG00000001127	617.041	1688.68	-1.4525	0.045777	0.86168
ENSOARG00000001143	22.4787	72.9387	-1.6981	0.046518	0.86168
ENSOARG00000001151	34.7841	6.79714	2.3554	0.03139	0.86168
ENSOARG00000001155	159.683	21.3943	2.8999	0.016062	0.86168
ENSOARG00000001177	184.778	11.4027	4.0184	0.037882	0.86168
ENSOARG00000001201	134.892	33.9083	1.9921	0.040561	0.86168
ENSOARG00000001248	52.167	183.352	-1.8134	0.026788	0.86168
ENSOARG00000001250	64.5026	334.46	-2.3744	0.040899	0.86168
ENSOARG00000001252	5.22284	26.0514	-2.3185	0.034996	0.86168
ENSOARG00000001271	67.2079	488.933	-2.8629	0.0099181	0.86168
ENSOARG00000001305	4.84665	25.9945	-2.4231	0.042387	0.86168
ENSOARG00000001306	87.0398	262.173	-1.5908	0.045006	0.86168
ENSOARG00000001309	213.567	856.278	-2.0034	0.016489	0.86168
ENSOARG00000001375	1486.97	4603.79	-1.6304	0.030594	0.86168
ENSOARG00000001391	193.593	45.6728	2.0836	0.04863	0.86168
ENSOARG00000001434	173.281	477.863	-1.4635	0.027262	0.86168
ENSOARG00000001452	45.3972	182.075	-2.0039	0.021393	0.86168
ENSOARG00000001486	361.423	81.9328	2.1412	0.042718	0.86168
ENSOARG00000001560	147.487	782.58	-2.4077	0.0013442	0.55686
ENSOARG00000001594	11.4358	0	Inf	0.017231	0.86168
ENSOARG00000001649	286.109	897.829	-1.6499	0.011719	0.86168
ENSOARG00000001660	344.852	21.477	4.0051	0.0057469	0.86168
ENSOARG00000001665	394.034	2296.35	-2.543	0.014236	0.86168
ENSOARG00000001682	185.719	1058.58	-2.5109	0.0016661	0.59747
ENSOARG00000001703	54.1504	12.514	2.1134	0.049656	0.86168
ENSOARG00000001714	1252.04	12319.2	-3.2986	0.022091	0.86168
ENSOARG00000001726	170.167	3.77332	5.495	1.0434e-06	0.012535
ENSOARG00000001806	76.0658	286.178	-1.9116	0.011417	0.86168
ENSOARG00000001823	682.982	4639.24	-2.764	5.3424e-05	0.10697
ENSOARG00000001824	1148.12	4193.35	-1.8688	0.011234	0.86168
ENSOARG00000001858	910.451	235.384	1.9516	0.048869	0.86168
ENSOARG00000001863	815.743	216.569	1.9133	0.027943	0.86168
ENSOARG00000001874	409.272	93.7542	2.1261	0.020587	0.86168
ENSOARG00000001929	0.524464	10.4051	-4.3103	0.016242	0.86168
ENSOARG00000001938	425.594	1188.68	-1.4818	0.045672	0.86168
ENSOARG00000002009	515.762	121.925	2.0807	0.020451	0.86168
ENSOARG00000002011	157.534	40.5348	1.9584	0.020984	0.86168
ENSOARG00000002018	100.544	20.1176	2.3213	0.041768	0.86168
ENSOARG00000002029	14.1642	0.527234	4.7477	0.024287	0.86168
ENSOARG00000002039	773.033	173.728	2.1537	0.013574	0.86168
ENSOARG00000002132	1572.05	5315.46	-1.7575	0.015107	0.86168
ENSOARG00000002142	294.324	872.804	-1.5683	0.03796	0.86168
ENSOARG00000002159	16.219	0.527234	4.9431	0.023078	0.86168
ENSOARG00000002182	20.2456	78.051	-1.9468	0.018224	0.86168
ENSOARG00000002226	3245.55	10395.4	-1.6794	0.031515	0.86168
ENSOARG00000002242	10.9896	0	Inf	0.031746	0.86168
ENSOARG00000002255	0	24.8058	#NAME?	0.00022638	0.25808
ENSOARG00000002302	270.23	72.6133	1.8959	0.03181	0.86168
ENSOARG00000002365	1194.95	334.255	1.8379	0.040655	0.86168
ENSOARG00000002389	188.416	45.5332	2.0489	0.04541	0.86168
ENSOARG00000002408	9.26385	62.5594	-2.7555	0.010525	0.86168
ENSOARG00000002417	308.787	65.0978	2.2459	0.046375	0.86168
ENSOARG00000002448	710.4	193.091	1.8794	0.029078	0.86168
ENSOARG00000002469	288.452	104.665	1.4625	0.028557	0.86168
ENSOARG00000002479	236.584	29.9127	2.9835	0.001485	0.57549
ENSOARG00000002497	114.943	25.9171	2.1489	0.031677	0.86168
ENSOARG00000002526	139.334	39.5941	1.8152	0.04744	0.86168
ENSOARG00000002535	344.73	1194.2	-1.7925	0.014415	0.86168
ENSOARG00000002560	2629.79	7317.89	-1.4765	0.040197	0.86168
ENSOARG00000002585	57.6909	12.7363	2.1794	0.045597	0.86168
ENSOARG00000002637	35.7951	4.60551	2.9583	0.01098	0.86168
ENSOARG00000002649	2690.77	10038.1	-1.8994	0.021508	0.86168
ENSOARG00000002672	37.4769	7.01941	2.4166	0.042937	0.86168
ENSOARG00000002682	425.899	42.5663	3.3227	0.0072519	0.86168
ENSOARG00000002742	57.5909	4.7451	3.6013	0.0020798	0.63657
ENSOARG00000002756	548.803	1798.12	-1.7121	0.014049	0.86168
ENSOARG00000002808	226.862	743.261	-1.7121	0.01738	0.86168
ENSOARG00000002826	47.9569	312.508	-2.7041	0.00032242	0.27667
ENSOARG00000002896	52.9753	6.63176	2.9979	0.024056	0.86168
ENSOARG00000002915	140.02	40.5863	1.7866	0.02573	0.86168
ENSOARG00000002952	380.391	49.6684	2.9371	0.041259	0.86168
ENSOARG00000002976	844.806	3257.36	-1.947	0.0083405	0.86168
ENSOARG00000002980	24.9532	0.832194	4.9062	0.036597	0.86168
ENSOARG00000003002	74.3586	4.82779	3.9451	0.0015335	0.57592
ENSOARG00000003024	1315.76	4758.76	-1.8547	0.012731	0.86168
ENSOARG00000003053	572.952	152.117	1.9132	0.036222	0.86168
ENSOARG00000003080	143.44	32.3266	2.1497	0.045271	0.86168
ENSOARG00000003111	241.695	42.1476	2.5197	0.016374	0.86168
ENSOARG00000003121	447.497	64.9582	2.7843	0.0018483	0.62549
ENSOARG00000003131	0.27752	8.98876	-5.0175	0.025745	0.86168
ENSOARG00000003148	106.626	25.2503	2.0782	0.033529	0.86168
ENSOARG00000003192	91.2546	18.7012	2.2868	0.024749	0.86168
ENSOARG00000003193	780.696	159.353	2.2925	0.0080528	0.86168
ENSOARG00000003231	2618.8	8559.16	-1.7086	0.039202	0.86168
ENSOARG00000003239	272.272	759.543	-1.4801	0.039624	0.86168
ENSOARG00000003242	392.558	1223.71	-1.6403	0.02608	0.86168
ENSOARG00000003258	44.2773	6.85404	2.6915	0.024522	0.86168
ENSOARG00000003261	106.494	15.176	2.8109	0.0021397	0.64264
ENSOARG00000003267	901.048	213.576	2.0769	0.044507	0.86168
ENSOARG00000003309	486.237	121.698	1.9984	0.020338	0.86168
ENSOARG00000003317	31.7694	148.214	-2.222	0.0029346	0.7532
ENSOARG00000003320	44.452	7.9085	2.4908	0.036329	0.86168
ENSOARG00000003336	52.0022	196.973	-1.9214	0.035329	0.86168
ENSOARG00000003355	234.698	713.048	-1.6032	0.038231	0.86168
ENSOARG00000003390	122.847	25.5553	2.2652	0.019	0.86168
ENSOARG00000003412	96.2549	341.232	-1.8258	0.010544	0.86168
ENSOARG00000003413	101.525	30.2693	1.7459	0.045454	0.86168
ENSOARG00000003475	276.891	72.4222	1.9348	0.035101	0.86168
ENSOARG00000003493	147.512	25.6122	2.5259	0.013806	0.86168
ENSOARG00000003501	87.8068	11.9041	2.8829	0.0098874	0.86168
ENSOARG00000003533	14.103	58.378	-2.0494	0.010998	0.86168
ENSOARG00000003561	137.87	29.742	2.2127	0.010896	0.86168
ENSOARG00000003573	194.775	40.204	2.2764	0.03374	0.86168
ENSOARG00000003594	706.747	127.756	2.4678	0.022017	0.86168
ENSOARG00000003633	72.0855	220.646	-1.614	0.035555	0.86168
ENSOARG00000003646	872.185	4083.03	-2.2269	0.040416	0.86168
ENSOARG00000003673	47.803	9.51599	2.3287	0.020648	0.86168
ENSOARG00000003681	120.316	21.3943	2.4915	0.01241	0.86168
ENSOARG00000003724	29.141	3.69063	2.9811	0.034092	0.86168
ENSOARG00000003743	17.0223	1.5817	3.4279	0.044843	0.86168
ENSOARG00000003759	169.872	39.4029	2.1081	0.029097	0.86168
ENSOARG00000003771	62.806	395.686	-2.6554	0.03632	0.86168
ENSOARG00000003775	67.7989	12.9017	2.3937	0.032231	0.86168
ENSOARG00000003778	3221.67	10273.2	-1.673	0.025704	0.86168
ENSOARG00000003788	47.3912	138.858	-1.5509	0.048884	0.86168
ENSOARG00000003815	15.4193	0.527234	4.8702	0.016869	0.86168
ENSOARG00000003839	6.35055	34.6783	-2.4491	0.024635	0.86168
ENSOARG00000003848	35439.9	118448	-1.7408	0.032752	0.86168
ENSOARG00000003862	62.1336	8.29615	2.9049	0.0062087	0.86168
ENSOARG00000003873	18.8812	98.7625	-2.387	0.033597	0.86168
ENSOARG00000003897	53.3753	442.553	-3.0516	0.0011335	0.54152
ENSOARG00000003898	467.092	88.0062	2.408	0.038211	0.86168
ENSOARG00000003916	760.961	3047.18	-2.0016	0.042094	0.86168
ENSOARG00000003959	236.399	719.323	-1.6054	0.038006	0.86168
ENSOARG00000003960	57.6145	11.6249	2.3092	0.019469	0.86168
ENSOARG00000003969	8.22926	45.0265	-2.4519	0.015519	0.86168
ENSOARG00000004027	56.4414	9.79516	2.5266	0.022668	0.86168
ENSOARG00000004037	352.473	99.9157	1.8187	0.042425	0.86168
ENSOARG00000004071	540.637	5102.15	-3.2384	0.038758	0.86168
ENSOARG00000004086	77.9476	13.1239	2.5703	0.048243	0.86168
ENSOARG00000004094	296.799	901.025	-1.6021	0.048927	0.86168
ENSOARG00000004106	405.829	101.327	2.0019	0.016204	0.86168
ENSOARG00000004125	112.226	25.9998	2.1098	0.032682	0.86168
ENSOARG00000004131	570.253	1689.2	-1.5667	0.041744	0.86168
ENSOARG00000004151	21.7198	0.527234	5.3644	0.0078139	0.86168
ENSOARG00000004173	600.383	176.613	1.7653	0.046101	0.86168
ENSOARG00000004187	2.4407	26.1083	-3.4191	0.0030966	0.75547
ENSOARG00000004220	11.5317	0.527234	4.451	0.048576	0.86168
ENSOARG00000004268	373.479	72.9752	2.3555	0.033518	0.86168
ENSOARG00000004275	2309.38	599.194	1.9464	0.023604	0.86168
ENSOARG00000004356	2511.35	7173.39	-1.5142	0.041676	0.86168
ENSOARG00000004383	0.556429	8.51842	-3.9363	0.033773	0.86168
ENSOARG00000004386	449.061	115.758	1.9558	0.02276	0.86168
ENSOARG00000004403	347.181	107.731	1.6883	0.041159	0.86168
ENSOARG00000004417	97.4908	19.978	2.2869	0.019846	0.86168
ENSOARG00000004432	139.6	534.048	-1.9357	0.021101	0.86168
ENSOARG00000004433	226.842	65.0667	1.8017	0.045318	0.86168
ENSOARG00000004441	172.732	45.5075	1.9244	0.046593	0.86168
ENSOARG00000004493	2194.74	438.931	2.322	0.006267	0.86168
ENSOARG00000004507	26.3283	2.63617	3.3201	0.020489	0.86168
ENSOARG00000004519	297.542	1100.32	-1.8868	0.044445	0.86168
ENSOARG00000004556	7639.43	24197.6	-1.6633	0.027758	0.86168
ENSOARG00000004564	164.479	25.9171	2.6659	0.028406	0.86168
ENSOARG00000004609	2886.05	23938.5	-3.0522	0.024949	0.86168
ENSOARG00000004641	335.531	58.3522	2.5236	0.043509	0.86168
ENSOARG00000004656	1260.3	4652.43	-1.8842	0.041608	0.86168
ENSOARG00000004662	408.508	102.526	1.9944	0.031107	0.86168
ENSOARG00000004667	1140.19	8790.37	-2.9466	0.012977	0.86168
ENSOARG00000004672	101.397	646.173	-2.6719	0.00019101	0.24297
ENSOARG00000004676	158.838	18.9804	3.065	0.049723	0.86168
ENSOARG00000004696	762.309	3095.16	-2.0216	0.023734	0.86168
ENSOARG00000004720	924.854	3165.44	-1.7751	0.016546	0.86168
ENSOARG00000004721	129.346	15.9824	3.0167	0.010741	0.86168
ENSOARG00000004750	51.4261	208.376	-2.0186	0.010448	0.86168
ENSOARG00000004756	1.0795	13.4547	-3.6397	0.049561	0.86168
ENSOARG00000004758	112.472	18.0086	2.6428	0.020237	0.86168
ENSOARG00000004779	46.1314	6.3268	2.8662	0.036828	0.86168
ENSOARG00000004782	185.175	628.535	-1.7631	0.042915	0.86168
ENSOARG00000004797	350.461	68.8658	2.3474	0.014468	0.86168
ENSOARG00000004864	17.6816	1.05447	4.0677	0.022127	0.86168
ENSOARG00000004887	2153.21	632.777	1.7667	0.039501	0.86168
ENSOARG00000004890	16.8139	105.865	-2.6545	0.020421	0.86168
ENSOARG00000004898	70.8845	17.1195	2.0498	0.040352	0.86168
ENSOARG00000004899	1.29309	20.5568	-3.9907	0.016739	0.86168
ENSOARG00000004902	99.0124	20.5621	2.2676	0.027447	0.86168
ENSOARG00000004957	103.348	11.9041	3.118	0.0073308	0.86168
ENSOARG00000005002	208.726	55.3542	1.9148	0.03138	0.86168
ENSOARG00000005006	1574.97	376.372	2.0651	0.018428	0.86168
ENSOARG00000005007	473.696	1764.22	-1.897	0.006015	0.86168
ENSOARG00000005018	428.148	84.7032	2.3376	0.0084323	0.86168
ENSOARG00000005019	41.7797	7.32437	2.512	0.044537	0.86168
ENSOARG00000005066	22.0325	101.792	-2.2079	0.0075381	0.86168
ENSOARG00000005081	56.5337	9.12834	2.6307	0.012606	0.86168
ENSOARG00000005083	1143.21	3881.55	-1.7635	0.012132	0.86168
ENSOARG00000005125	66.5067	200.42	-1.5915	0.038345	0.86168
ENSOARG00000005141	46.0786	7.01941	2.7147	0.012165	0.86168
ENSOARG00000005164	4.44127	24.3301	-2.4537	0.046319	0.86168
ENSOARG00000005197	414.993	100.334	2.0483	0.020393	0.86168
ENSOARG00000005200	84.3408	253.882	-1.5899	0.03528	0.86168
ENSOARG00000005214	141.857	505.36	-1.8329	0.028695	0.86168
ENSOARG00000005250	11.5447	67.5579	-2.5489	0.0030031	0.7532
ENSOARG00000005293	3795.75	9536.05	-1.329	0.04994	0.86168
ENSOARG00000005294	117.246	27.4161	2.0964	0.039161	0.86168
ENSOARG00000005342	215.264	640.031	-1.572	0.041223	0.86168
ENSOARG00000005344	10.0288	59.2307	-2.5622	0.0080348	0.86168
ENSOARG00000005356	1485.23	5392.34	-1.8602	0.019119	0.86168
ENSOARG00000005379	1344.62	4829.17	-1.8446	0.013896	0.86168
ENSOARG00000005380	5941.54	16204.3	-1.4475	0.04729	0.86168
ENSOARG00000005405	66.4748	17.2022	1.9502	0.046083	0.86168
ENSOARG00000005436	39.337	8.60111	2.1933	0.048413	0.86168
ENSOARG00000005448	406.188	74.5569	2.4457	0.031713	0.86168
ENSOARG00000005471	112.138	22.0042	2.3494	0.017189	0.86168
ENSOARG00000005511	180.575	34.3218	2.3954	0.009511	0.86168
ENSOARG00000005522	770.14	169.676	2.1823	0.011952	0.86168
ENSOARG00000005556	440.599	5490.24	-3.6393	0.03196	0.86168
ENSOARG00000005595	65.2836	14.5403	2.1667	0.045029	0.86168
ENSOARG00000005597	45.4059	8.21346	2.4668	0.033708	0.86168
ENSOARG00000005605	263.046	1004.61	-1.9332	0.0043027	0.81338
ENSOARG00000005653	247.236	43.4812	2.5074	0.0087695	0.86168
ENSOARG00000005745	11.913	63.004	-2.4029	0.010506	0.86168
ENSOARG00000005783	657.804	185.782	1.824	0.024007	0.86168
ENSOARG00000005844	65.2544	3.24609	4.3293	0.028992	0.86168
ENSOARG00000005881	631.337	159.297	1.9867	0.022362	0.86168
ENSOARG00000005889	1050.19	290.986	1.8516	0.032707	0.86168
ENSOARG00000005899	273.432	905.972	-1.7283	0.024269	0.86168
ENSOARG00000005905	12970	81694.9	-2.6551	0.00024558	0.25808
ENSOARG00000005916	451.546	1491.84	-1.7242	0.023379	0.86168
ENSOARG00000005973	178.538	1080.95	-2.598	0.02777	0.86168
ENSOARG00000006012	92.6348	22.0042	2.0738	0.041224	0.86168
ENSOARG00000006034	32.7452	100.882	-1.6233	0.030551	0.86168
ENSOARG00000006042	543.52	151.362	1.8443	0.036592	0.86168
ENSOARG00000006076	41.9496	3.69063	3.5067	0.01052	0.86168
ENSOARG00000006085	66.156	15.4551	2.0978	0.042918	0.86168
ENSOARG00000006096	192.089	7323.03	-5.2526	6.7204e-12	1.6147e-07
ENSOARG00000006156	378.18	56.6878	2.738	0.0020376	0.63657
ENSOARG00000006177	252.213	745.235	-1.5631	0.041192	0.86168
ENSOARG00000006184	1238.22	305.594	2.0186	0.023957	0.86168
ENSOARG00000006195	376.993	1163.06	-1.6253	0.041117	0.86168
ENSOARG00000006201	49.8184	8.60111	2.5341	0.021918	0.86168
ENSOARG00000006248	158.947	419.583	-1.4004	0.048244	0.86168
ENSOARG00000006261	107.602	17.5641	2.615	0.0076038	0.86168
ENSOARG00000006262	29.7596	3.1634	3.2338	0.01809	0.86168
ENSOARG00000006280	55.8728	280.162	-2.326	0.034751	0.86168
ENSOARG00000006340	179.135	48.1125	1.8966	0.03483	0.86168
ENSOARG00000006394	159.998	486.318	-1.6038	0.030539	0.86168
ENSOARG00000006414	146.495	38.3689	1.9328	0.024394	0.86168
ENSOARG00000006421	188.02	43.5897	2.1088	0.017682	0.86168
ENSOARG00000006443	43.0065	5.05006	3.0902	0.0091556	0.86168
ENSOARG00000006456	12828.1	39393.9	-1.6187	0.044814	0.86168
ENSOARG00000006509	61.252	178.706	-1.5448	0.033131	0.86168
ENSOARG00000006514	339.949	97.2795	1.8051	0.037396	0.86168
ENSOARG00000006538	1322.56	252.917	2.3866	0.0053108	0.86168
ENSOARG00000006616	39.2633	3.77332	3.3793	0.015707	0.86168
ENSOARG00000006626	91.4216	282.156	-1.6259	0.028385	0.86168
ENSOARG00000006655	117.614	16.6492	2.8205	0.01629	0.86168
ENSOARG00000006664	144.9	24.78	2.5478	0.012127	0.86168
ENSOARG00000006675	13.1167	52.7696	-2.0083	0.028226	0.86168
ENSOARG00000006727	46.7172	7.46396	2.6459	0.017818	0.86168
ENSOARG00000006734	2.37538	15.0933	-2.6677	0.046228	0.86168
ENSOARG00000006821	48.2797	254.218	-2.3966	0.0012591	0.5466
ENSOARG00000006895	756.393	2061.82	-1.4467	0.02411	0.86168
ENSOARG00000006940	241.94	834.222	-1.7858	0.035444	0.86168
ENSOARG00000006942	157.459	23.529	2.7425	0.0029972	0.7532
ENSOARG00000006946	239.008	32.1043	2.8962	0.018531	0.86168
ENSOARG00000006972	53.4296	6.85404	2.9626	0.0096712	0.86168
ENSOARG00000006996	62.4473	927.687	-3.8929	0.02495	0.86168
ENSOARG00000007016	155.836	21.9473	2.8279	0.0026668	0.71195
ENSOARG00000007104	137.047	514.826	-1.9094	0.0043672	0.81338
ENSOARG00000007169	616.437	176.778	1.802	0.039031	0.86168
ENSOARG00000007177	38.6337	5.79957	2.7358	0.046396	0.86168
ENSOARG00000007199	24.4552	4.38324	2.4801	0.037827	0.86168
ENSOARG00000007202	921.753	106.568	3.1126	0.00019214	0.24297
ENSOARG00000007264	234.122	48.7793	2.2629	0.011851	0.86168
ENSOARG00000007270	1898.57	241.834	2.9728	0.00037051	0.28717
ENSOARG00000007305	222.436	59.9081	1.8926	0.043777	0.86168
ENSOARG00000007330	128.724	430.552	-1.7419	0.011075	0.86168
ENSOARG00000007400	35.385	6.93672	2.3508	0.048774	0.86168
ENSOARG00000007419	1264.8	329.727	1.9396	0.027237	0.86168
ENSOARG00000007442	2.12704	18.5874	-3.1274	0.025049	0.86168
ENSOARG00000007473	52.0196	11.873	2.1314	0.016719	0.86168
ENSOARG00000007475	909.294	65.7282	3.7902	1.2245e-05	0.05367
ENSOARG00000007500	383.127	1290.7	-1.7523	0.017987	0.86168
ENSOARG00000007509	273.051	54.1655	2.3337	0.030462	0.86168
ENSOARG00000007513	571.172	123.202	2.2129	0.01356	0.86168
ENSOARG00000007562	629.637	2109.97	-1.7446	0.030645	0.86168
ENSOARG00000007580	229.621	39.8164	2.5278	0.043478	0.86168
ENSOARG00000007586	86.5748	14.4007	2.5878	0.023668	0.86168
ENSOARG00000007615	68.2266	16.2047	2.0739	0.047046	0.86168
ENSOARG00000007686	328.38	80.2426	2.0329	0.042276	0.86168
ENSOARG00000007731	126.322	25.333	2.318	0.014045	0.86168
ENSOARG00000007733	260.631	67.7597	1.9435	0.03347	0.86168
ENSOARG00000007749	1449.59	4485.95	-1.6298	0.034188	0.86168
ENSOARG00000007763	31.8046	5.88226	2.4348	0.045315	0.86168
ENSOARG00000007791	77.6633	8.82338	3.1378	0.0023318	0.66092
ENSOARG00000007839	304.844	64.8186	2.2336	0.012741	0.86168
ENSOARG00000007843	757.59	2167.93	-1.5168	0.042775	0.86168
ENSOARG00000007882	32.5728	103.482	-1.6676	0.049591	0.86168
ENSOARG00000007886	532.416	1702.6	-1.6771	0.036293	0.86168
ENSOARG00000007903	886.067	254.105	1.802	0.034682	0.86168
ENSOARG00000007914	9.43341	53.6845	-2.5087	0.0074835	0.86168
ENSOARG00000007940	140.004	24.8573	2.4937	0.045785	0.86168
ENSOARG00000007950	11.0156	44.2254	-2.0053	0.025847	0.86168
ENSOARG00000007955	91.6722	336.548	-1.8763	0.016632	0.86168
ENSOARG00000007958	127.669	550.94	-2.1095	0.026008	0.86168
ENSOARG00000007971	225.702	74.1586	1.6057	0.039557	0.86168
ENSOARG00000007984	66.1496	13.3462	2.3093	0.024648	0.86168
ENSOARG00000007989	109.827	27.0543	2.0213	0.041376	0.86168
ENSOARG00000007994	143.672	23.0018	2.643	0.0045097	0.81375
ENSOARG00000008012	519.391	103.193	2.3315	0.01454	0.86168
ENSOARG00000008043	38.5648	257.924	-2.7416	0.0034715	0.77954
ENSOARG00000008054	438.828	124.339	1.8194	0.046266	0.86168
ENSOARG00000008076	21.4404	1.5817	3.7608	0.01868	0.86168
ENSOARG00000008077	402.103	1615.48	-2.0063	0.0040697	0.81338
ENSOARG00000008089	58.6541	5.96494	3.2977	0.015991	0.86168
ENSOARG00000008109	202.181	880.002	-2.1219	0.0053546	0.86168
ENSOARG00000008111	1074.64	317.875	1.7573	0.043686	0.86168
ENSOARG00000008117	27.1081	0	Inf	0.00027927	0.25808
ENSOARG00000008144	203.184	54.1032	1.909	0.025581	0.86168
ENSOARG00000008169	269.857	49.7147	2.4405	0.014456	0.86168
ENSOARG00000008192	26.5655	3.69063	2.8476	0.040695	0.86168
ENSOARG00000008225	64.9143	16.675	1.9609	0.045587	0.86168
ENSOARG00000008234	42.5798	7.24168	2.5558	0.021965	0.86168
ENSOARG00000008284	786.937	2331.41	-1.5669	0.017548	0.86168
ENSOARG00000008389	48.0476	5.21543	3.2036	0.0055462	0.86168
ENSOARG00000008418	650.948	177.807	1.8722	0.033957	0.86168
ENSOARG00000008428	4.33842	25.5242	-2.5566	0.029189	0.86168
ENSOARG00000008465	443.502	117.759	1.9131	0.04232	0.86168
ENSOARG00000008474	58.0949	6.40949	3.1801	0.032824	0.86168
ENSOARG00000008494	2880.94	9177.05	-1.6715	0.019819	0.86168
ENSOARG00000008545	21.1486	2.41389	3.1311	0.031185	0.86168
ENSOARG00000008551	663.288	2224.32	-1.7457	0.018369	0.86168
ENSOARG00000008575	66.8153	12.2917	2.4425	0.04771	0.86168
ENSOARG00000008578	1182.77	123.879	3.2552	0.023105	0.86168
ENSOARG00000008582	940.266	4664.47	-2.3106	0.0054648	0.86168
ENSOARG00000008588	2735.9	8372.62	-1.6137	0.029191	0.86168
ENSOARG00000008628	93.4419	20.3656	2.1979	0.021334	0.86168
ENSOARG00000008637	2161.86	6425.23	-1.5715	0.034955	0.86168
ENSOARG00000008648	334.817	89.3194	1.9063	0.040146	0.86168
ENSOARG00000008668	38.668	119.573	-1.6287	0.048043	0.86168
ENSOARG00000008682	441.575	116.368	1.924	0.037312	0.86168
ENSOARG00000008715	475.907	142.425	1.7405	0.046547	0.86168
ENSOARG00000008718	11.6332	77.3735	-2.7336	0.013231	0.86168
ENSOARG00000008719	394.194	109.99	1.8415	0.036537	0.86168
ENSOARG00000008729	199.637	57.5458	1.7946	0.042383	0.86168
ENSOARG00000008735	88.3675	338.104	-1.9359	0.012379	0.86168
ENSOARG00000008743	33.7143	3.24609	3.3766	0.0065334	0.86168
ENSOARG00000008765	551.724	4997.47	-3.1792	0.035216	0.86168
ENSOARG00000008847	256.46	48.9189	2.3903	0.03349	0.86168
ENSOARG00000008870	30.4212	116.859	-1.9416	0.013493	0.86168
ENSOARG00000008874	102.306	23.8909	2.0984	0.046679	0.86168
ENSOARG00000008909	208.046	21.3063	3.2876	0.024261	0.86168
ENSOARG00000008932	24.9166	76.159	-1.6119	0.041642	0.86168
ENSOARG00000008935	526.594	159.648	1.7218	0.036942	0.86168
ENSOARG00000009014	23.4618	2.41389	3.2809	0.044311	0.86168
ENSOARG00000009046	105.018	317.077	-1.5942	0.0395	0.86168
ENSOARG00000009088	40.4527	8.6838	2.2198	0.033251	0.86168
ENSOARG00000009115	53.4771	7.24168	2.8845	0.01621	0.86168
ENSOARG00000009152	4.8615	37.5109	-2.9478	0.004249	0.81338
ENSOARG00000009153	2161.01	517.427	2.0623	0.014256	0.86168
ENSOARG00000009187	450.532	1687.58	-1.9053	0.01222	0.86168
ENSOARG00000009233	35.8623	113.918	-1.6675	0.034587	0.86168
ENSOARG00000009259	742.138	195.536	1.9243	0.041604	0.86168
ENSOARG00000009280	372.029	106.026	1.811	0.048882	0.86168
ENSOARG00000009299	695.537	2849.7	-2.0346	0.017033	0.86168
ENSOARG00000009301	498.534	101.115	2.3017	0.019031	0.86168
ENSOARG00000009341	712.57	189.799	1.9086	0.034395	0.86168
ENSOARG00000009362	90.347	15.2898	2.5629	0.035441	0.86168
ENSOARG00000009383	160.023	37.0975	2.1089	0.021482	0.86168
ENSOARG00000009413	263.539	40.1524	2.7145	0.0095436	0.86168
ENSOARG00000009416	3049.62	864.248	1.8191	0.034718	0.86168
ENSOARG00000009433	196.476	36.6841	2.4211	0.040007	0.86168
ENSOARG00000009436	0.524464	9.51599	-4.1814	0.03673	0.86168
ENSOARG00000009482	47.2999	3.77332	3.6479	0.025617	0.86168
ENSOARG00000009483	945.744	4930.1	-2.3821	0.00098067	0.51223
ENSOARG00000009500	119.383	24.0305	2.3127	0.020819	0.86168
ENSOARG00000009522	195.91	51.307	1.933	0.043179	0.86168
ENSOARG00000009581	2518.51	7940.9	-1.6567	0.035554	0.86168
ENSOARG00000009625	40.013	181.522	-2.1816	0.0067964	0.86168
ENSOARG00000009643	73.8879	335.055	-2.181	0.0049632	0.85792
ENSOARG00000009659	315.73	1134.94	-1.8459	0.0093551	0.86168
ENSOARG00000009665	102.11	8.21346	3.636	0.043946	0.86168
ENSOARG00000009682	19.5937	2.10893	3.2158	0.043528	0.86168
ENSOARG00000009720	24.3385	0.527234	5.5287	0.014	0.86168
ENSOARG00000009766	360.829	75.999	2.2473	0.027047	0.86168
ENSOARG00000009778	67.009	228.322	-1.7686	0.039938	0.86168
ENSOARG00000009793	1.60536	19.032	-3.5675	0.0099727	0.86168
ENSOARG00000009814	272.325	52.4131	2.3773	0.014377	0.86168
ENSOARG00000009825	17.6909	1.88666	3.2291	0.037695	0.86168
ENSOARG00000009844	56.8747	9.4902	2.5833	0.021476	0.86168
ENSOARG00000009862	35.4754	6.40949	2.4685	0.038748	0.86168
ENSOARG00000009874	87.0071	15.1502	2.5218	0.029347	0.86168
ENSOARG00000009898	122.562	31.2979	1.9694	0.033839	0.86168
ENSOARG00000009905	65.3155	12.819	2.3491	0.045901	0.86168
ENSOARG00000009920	33.4461	105.787	-1.6613	0.039368	0.86168
ENSOARG00000010003	263.183	71.4246	1.8816	0.045662	0.86168
ENSOARG00000010046	1.81617	25.9118	-3.8346	0.0030408	0.7532
ENSOARG00000010050	303.63	773.386	-1.3489	0.048408	0.86168
ENSOARG00000010072	594.504	101.56	2.5494	0.0044162	0.81338
ENSOARG00000010080	1641.84	391.082	2.0698	0.012369	0.86168
ENSOARG00000010082	726.25	181.378	2.0015	0.017066	0.86168
ENSOARG00000010087	477.942	1950.56	-2.029	0.013754	0.86168
ENSOARG00000010121	463.784	125.223	1.889	0.031013	0.86168
ENSOARG00000010139	68.0046	14.8452	2.1956	0.03791	0.86168
ENSOARG00000010164	3479.69	922.807	1.9149	0.026967	0.86168
ENSOARG00000010170	92.4868	351.828	-1.9276	0.0074057	0.86168
ENSOARG00000010175	151.067	38.1778	1.9844	0.023527	0.86168
ENSOARG00000010199	30.9368	4.52283	2.774	0.030656	0.86168
ENSOARG00000010224	114.053	29.6335	1.9444	0.040691	0.86168
ENSOARG00000010267	71.5531	13.4858	2.4076	0.023843	0.86168
ENSOARG00000010270	44.6721	151.962	-1.7663	0.014862	0.86168
ENSOARG00000010324	42.6223	3.77332	3.4977	0.0031889	0.75547
ENSOARG00000010360	55.0519	13.1239	2.0686	0.047173	0.86168
ENSOARG00000010394	19.1601	0.527234	5.1835	0.017605	0.86168
ENSOARG00000010437	30.2344	5.96494	2.3416	0.04244	0.86168
ENSOARG00000010438	752.434	2877.84	-1.9353	0.041757	0.86168
ENSOARG00000010446	3766.49	11418.1	-1.6	0.034701	0.86168
ENSOARG00000010462	1263.57	271.137	2.2204	0.0073477	0.86168
ENSOARG00000010465	12.3101	0.832194	3.8868	0.037741	0.86168
ENSOARG00000010474	1353.43	254.984	2.4081	0.018841	0.86168
ENSOARG00000010478	9.69747	56.8995	-2.5527	0.027055	0.86168
ENSOARG00000010486	91.7596	14.2353	2.6884	0.048822	0.86168
ENSOARG00000010521	59.2884	9.26793	2.6774	0.027206	0.86168
ENSOARG00000010523	1968.61	501.925	1.9716	0.022459	0.86168
ENSOARG00000010543	861.335	160.16	2.4271	0.0052234	0.86168
ENSOARG00000010565	40.8877	8.37884	2.2868	0.032905	0.86168
ENSOARG00000010588	170.429	36.348	2.2292	0.013862	0.86168
ENSOARG00000010597	90.6445	14.623	2.632	0.009035	0.86168
ENSOARG00000010659	127.495	1249.91	-3.2933	0.0042757	0.81338
ENSOARG00000010664	74.8156	12.5967	2.5703	0.010296	0.86168
ENSOARG00000010687	1136.07	3636.75	-1.6786	0.048912	0.86168
ENSOARG00000010713	105.345	308.946	-1.5522	0.048345	0.86168
ENSOARG00000010757	333.199	86.2387	1.95	0.041656	0.86168
ENSOARG00000010767	76.4031	227.52	-1.5743	0.049925	0.86168
ENSOARG00000010785	776.223	177.879	2.1256	0.010251	0.86168
ENSOARG00000010788	292.003	81.4109	1.8427	0.04195	0.86168
ENSOARG00000010789	294.954	39.3202	2.9071	0.02437	0.86168
ENSOARG00000010810	789.649	317.552	1.3142	0.038765	0.86168
ENSOARG00000010829	768.286	242.615	1.663	0.04985	0.86168
ENSOARG00000010837	64.547	214.045	-1.7295	0.021404	0.86168
ENSOARG00000010884	1007.67	312.225	1.6904	0.043679	0.86168
ENSOARG00000010910	66.2667	13.7339	2.2705	0.02096	0.86168
ENSOARG00000010933	94.989	14.013	2.761	0.0071756	0.86168
ENSOARG00000010962	271.04	39.5683	2.7761	0.032212	0.86168
ENSOARG00000011007	52.5395	374.008	-2.8316	0.00021435	0.25751
ENSOARG00000011068	90.0543	21.5597	2.0625	0.037668	0.86168
ENSOARG00000011081	271.608	66.1211	2.0383	0.022259	0.86168
ENSOARG00000011114	62.0721	288.783	-2.218	0.0037572	0.79729
ENSOARG00000011116	68.5657	9.4902	2.853	0.0092275	0.86168
ENSOARG00000011169	332.132	1484.74	-2.1604	0.011809	0.86168
ENSOARG00000011188	388.612	2007.37	-2.3689	0.0004304	0.30415
ENSOARG00000011201	20.7094	109.871	-2.4075	0.0023263	0.66092
ENSOARG00000011220	238.481	59.6032	2.0004	0.047371	0.86168
ENSOARG00000011225	34.0165	2.10893	4.0116	0.012437	0.86168
ENSOARG00000011272	691.31	164.961	2.0672	0.0062984	0.86168
ENSOARG00000011277	73.1788	4.07828	4.1654	0.0077378	0.86168
ENSOARG00000011304	191.263	35.7123	2.4211	0.010157	0.86168
ENSOARG00000011306	126.78	30.1039	2.0743	0.020958	0.86168
ENSOARG00000011312	68.9994	13.7081	2.3316	0.031667	0.86168
ENSOARG00000011380	158.657	43.6466	1.862	0.04708	0.86168
ENSOARG00000011384	160.291	32.492	2.3025	0.013282	0.86168
ENSOARG00000011422	75.0423	20.8617	1.8468	0.025891	0.86168
ENSOARG00000011438	585.719	134.992	2.1173	0.016381	0.86168
ENSOARG00000011503	5830.54	16877.2	-1.5334	0.042897	0.86168
ENSOARG00000011514	296	67.0102	2.1431	0.036324	0.86168
ENSOARG00000011574	80.0149	14.8452	2.4303	0.018555	0.86168
ENSOARG00000011582	2329.87	918.269	1.3433	0.044812	0.86168
ENSOARG00000011584	153.665	26.3617	2.5433	0.0096427	0.86168
ENSOARG00000011670	1310.82	3553.84	-1.4389	0.035043	0.86168
ENSOARG00000011674	273.622	1346.31	-2.2988	0.0023381	0.66092
ENSOARG00000011684	0	8.23925	#NAME?	0.016832	0.86168
ENSOARG00000011697	1.08228	16.6181	-3.9406	0.0095169	0.86168
ENSOARG00000011717	1121.57	290.19	1.9504	0.027687	0.86168
ENSOARG00000011753	103.55	417.67	-2.012	0.008977	0.86168
ENSOARG00000011769	252.949	589.859	-1.2215	0.048152	0.86168
ENSOARG00000011773	36.8668	151.31	-2.0371	0.013818	0.86168
ENSOARG00000011793	180.741	47.6164	1.9244	0.04584	0.86168
ENSOARG00000011799	4.18737	25.9687	-2.6327	0.019701	0.86168
ENSOARG00000011909	28.663	114.662	-2.0001	0.019332	0.86168
ENSOARG00000011967	776.923	2253.66	-1.5364	0.041826	0.86168
ENSOARG00000011983	787.614	3124.5	-1.9881	0.0067685	0.86168
ENSOARG00000012016	30.116	113.613	-1.9155	0.016884	0.86168
ENSOARG00000012025	2.12704	29.9074	-3.8136	0.0015341	0.57592
ENSOARG00000012029	275.399	66.5035	2.05	0.016557	0.86168
ENSOARG00000012038	1348	4405.86	-1.7086	0.046991	0.86168
ENSOARG00000012211	9548.69	27195.4	-1.51	0.045434	0.86168
ENSOARG00000012212	29.6595	5.65998	2.3896	0.045262	0.86168
ENSOARG00000012256	224.499	28.2483	2.9905	0.0016482	0.59747
ENSOARG00000012268	194.6	1062.31	-2.4486	0.00057621	0.35499
ENSOARG00000012289	33.352	5.65998	2.5589	0.028918	0.86168
ENSOARG00000012321	128.331	16.7319	2.9392	0.038853	0.86168
ENSOARG00000012348	261.38	729.682	-1.4811	0.046673	0.86168
ENSOARG00000012372	89.1007	18.2567	2.287	0.027197	0.86168
ENSOARG00000012413	270.183	68.3954	1.982	0.024215	0.86168
ENSOARG00000012440	3.30383	23.1929	-2.8115	0.022142	0.86168
ENSOARG00000012452	73.094	18.7839	1.9603	0.044561	0.86168
ENSOARG00000012466	288.943	884.413	-1.6139	0.040958	0.86168
ENSOARG00000012478	26.1667	186.133	-2.8305	0.00042895	0.30415
ENSOARG00000012485	707.766	1827.63	-1.3686	0.04908	0.86168
ENSOARG00000012503	580.651	2024.71	-1.802	0.038372	0.86168
ENSOARG00000012507	211.186	42.4783	2.3137	0.049245	0.86168
ENSOARG00000012535	901.656	281.298	1.6805	0.034381	0.86168
ENSOARG00000012560	8.54848	36.0119	-2.0747	0.035094	0.86168
ENSOARG00000012561	187.221	583.417	-1.6398	0.028076	0.86168
ENSOARG00000012583	160.024	909.947	-2.5075	0.029922	0.86168
ENSOARG00000012591	112.946	543.011	-2.2653	0.0044347	0.81338
ENSOARG00000012613	187.846	695.654	-1.8888	0.013823	0.86168
ENSOARG00000012627	28.5171	167.634	-2.5554	0.0010387	0.51993
ENSOARG00000012632	245.942	62.5701	1.9748	0.04149	0.86168
ENSOARG00000012693	1054.65	240.061	2.1353	0.018607	0.86168
ENSOARG00000012711	64.9769	10.4051	2.6426	0.01688	0.86168
ENSOARG00000012759	224.914	56.6878	1.9883	0.029721	0.86168
ENSOARG00000012836	91.5484	8.60111	3.4119	0.019621	0.86168
ENSOARG00000012859	109.309	26.9147	2.0219	0.035415	0.86168
ENSOARG00000012969	39.3681	5.27234	2.9005	0.019371	0.86168
ENSOARG00000012979	62.7103	12.6536	2.3092	0.038139	0.86168
ENSOARG00000012987	156.808	654.101	-2.0605	0.0061046	0.86168
ENSOARG00000013009	8.56142	0	Inf	0.047647	0.86168
ENSOARG00000013023	439.426	101.808	2.1098	0.019652	0.86168
ENSOARG00000013052	1388.01	254.416	2.4478	0.0043486	0.81338
ENSOARG00000013056	50.5533	230.958	-2.1918	0.013873	0.86168
ENSOARG00000013063	159.852	29.189	2.4532	0.0070331	0.86168
ENSOARG00000013099	44.4533	8.51842	2.3836	0.03572	0.86168
ENSOARG00000013102	380.705	117.201	1.6997	0.047949	0.86168
ENSOARG00000013120	317.775	67.5375	2.2342	0.012644	0.86168
ENSOARG00000013138	23.9271	3.1634	2.9191	0.041996	0.86168
ENSOARG00000013171	9.58489	42.9175	-2.1627	0.035488	0.86168
ENSOARG00000013203	292.298	71.7553	2.0263	0.031026	0.86168
ENSOARG00000013325	2639.74	9983.81	-1.9192	0.017047	0.86168
ENSOARG00000013330	296.625	69.5068	2.0934	0.023034	0.86168
ENSOARG00000013351	196.361	859.705	-2.1303	0.048724	0.86168
ENSOARG00000013366	429.793	80.8579	2.4102	0.022092	0.86168
ENSOARG00000013377	837.435	232.158	1.8509	0.030446	0.86168
ENSOARG00000013394	518.49	101.585	2.3516	0.020559	0.86168
ENSOARG00000013460	28.2404	2.10893	3.7432	0.012048	0.86168
ENSOARG00000013480	112.601	30.0781	1.9044	0.04931	0.86168
ENSOARG00000013491	65.9577	18.727	1.8164	0.046883	0.86168
ENSOARG00000013501	143.188	38.1778	1.9071	0.031051	0.86168
ENSOARG00000013513	37.0914	4.7451	2.9666	0.019072	0.86168
ENSOARG00000013521	4373.57	1332.19	1.715	0.038967	0.86168
ENSOARG00000013541	71.598	204.359	-1.5131	0.049586	0.86168
ENSOARG00000013562	275.337	1173.9	-2.092	0.0039159	0.80416
ENSOARG00000013571	23831.4	72204.6	-1.5992	0.046411	0.86168
ENSOARG00000013589	114.655	562.788	-2.2953	0.0018256	0.62549
ENSOARG00000013591	291.296	33.0761	3.1386	0.025301	0.86168
ENSOARG00000013595	26.8166	3.46836	2.9508	0.028792	0.86168
ENSOARG00000013596	417.487	1087.78	-1.3816	0.044285	0.86168
ENSOARG00000013608	67.7586	19.2543	1.8152	0.047068	0.86168
ENSOARG00000013614	2367.95	7428.86	-1.6495	0.022547	0.86168
ENSOARG00000013634	282.223	1024.03	-1.8593	0.014159	0.86168
ENSOARG00000013654	72.0497	9.87785	2.8667	0.036148	0.86168
ENSOARG00000013714	833.925	215.101	1.9549	0.026314	0.86168
ENSOARG00000013717	13.5091	0.527234	4.6793	0.028554	0.86168
ENSOARG00000013742	1311.74	258.11	2.3454	0.0018326	0.62549
ENSOARG00000013745	336.785	86.3987	1.9627	0.01787	0.86168
ENSOARG00000013753	289.473	79.1002	1.8717	0.022351	0.86168
ENSOARG00000013754	41.1972	5.05006	3.0282	0.011776	0.86168
ENSOARG00000013771	114.222	25.9171	2.1399	0.037708	0.86168
ENSOARG00000013779	204.835	22.3092	3.1988	0.0007027	0.42209
ENSOARG00000013786	7.77568	42.7006	-2.4572	0.0072874	0.86168
ENSOARG00000013829	145.799	38.3742	1.9258	0.039708	0.86168
ENSOARG00000013849	53.1664	189.761	-1.8356	0.024646	0.86168
ENSOARG00000013852	31.7407	4.21787	2.9117	0.026978	0.86168
ENSOARG00000013861	393.964	91.8676	2.1004	0.014009	0.86168
ENSOARG00000013875	384.802	78.5783	2.2919	0.0081408	0.86168
ENSOARG00000013881	92.2509	276.693	-1.5847	0.029957	0.86168
ENSOARG00000013886	46.3677	11.7903	1.9755	0.042306	0.86168
ENSOARG00000013914	38.0533	4.21787	3.1734	0.011931	0.86168
ENSOARG00000013929	5.19505	24.8315	-2.257	0.035049	0.86168
ENSOARG00000013967	54.0123	11.6818	2.209	0.04453	0.86168
ENSOARG00000013975	225.267	54.0259	2.0599	0.045332	0.86168
ENSOARG00000013983	103.457	16.3442	2.6622	0.015308	0.86168
ENSOARG00000013999	189.866	1930.91	-3.3462	7.6377e-06	0.05367
ENSOARG00000014016	548.335	108.713	2.3345	0.012693	0.86168
ENSOARG00000014018	21.0628	2.71885	2.9536	0.031556	0.86168
ENSOARG00000014059	65.701	15.3982	2.0931	0.029178	0.86168
ENSOARG00000014074	63.3944	215.978	-1.7685	0.028449	0.86168
ENSOARG00000014078	19.2425	0.527234	5.1897	0.0067934	0.86168
ENSOARG00000014097	331.066	1849.74	-2.4821	0.039775	0.86168
ENSOARG00000014099	3.94599	30.3777	-2.9446	0.021115	0.86168
ENSOARG00000014100	68.9576	8.15656	3.0797	0.0020421	0.63657
ENSOARG00000014138	2483.33	12254.3	-2.3029	0.0013232	0.55686
ENSOARG00000014150	409.58	2090.93	-2.3519	0.0007647	0.44813
ENSOARG00000014180	218.778	36.901	2.5677	0.0030138	0.7532
ENSOARG00000014185	377.309	77.2242	2.2886	0.012435	0.86168
ENSOARG00000014217	5734.41	759.486	2.9166	0.0010123	0.51751
ENSOARG00000014221	57.1961	9.96054	2.5216	0.014092	0.86168
ENSOARG00000014279	43.645	258.834	-2.5681	0.047023	0.86168
ENSOARG00000014299	103.399	15.9824	2.6937	0.023698	0.86168
ENSOARG00000014321	1244.44	257.496	2.2729	0.043879	0.86168
ENSOARG00000014324	171.309	504.642	-1.5587	0.046022	0.86168
ENSOARG00000014361	387.768	68.0905	2.5097	0.025298	0.86168
ENSOARG00000014444	661.131	1805.92	-1.4497	0.023848	0.86168
ENSOARG00000014457	32984.8	96486.1	-1.5485	0.038663	0.86168
ENSOARG00000014485	155.175	40.4005	1.9414	0.039732	0.86168
ENSOARG00000014546	17.8294	92.0792	-2.3686	0.0064767	0.86168
ENSOARG00000014590	128.422	41.0051	1.647	0.04313	0.86168
ENSOARG00000014600	141.355	31.9648	2.1448	0.036697	0.86168
ENSOARG00000014644	102.146	452.994	-2.1489	0.0041339	0.81338
ENSOARG00000014661	135.945	26.7182	2.3471	0.035146	0.86168
ENSOARG00000014668	136.07	25.8602	2.3955	0.04737	0.86168
ENSOARG00000014673	61.9089	7.159	3.1123	0.02197	0.86168
ENSOARG00000014678	63.5077	10.0174	2.6644	0.02751	0.86168
ENSOARG00000014688	92.8119	17.9259	2.3723	0.022668	0.86168
ENSOARG00000014694	53.8367	4.21787	3.674	0.002093	0.63657
ENSOARG00000014718	124.654	37.206	1.7443	0.044508	0.86168
ENSOARG00000014745	519.579	43.6928	3.5719	0.0025606	0.69843
ENSOARG00000014758	23.8548	155.605	-2.7055	0.040798	0.86168
ENSOARG00000014874	285.932	63.9295	2.1611	0.030878	0.86168
ENSOARG00000014898	952.885	120.007	2.9892	0.0011494	0.54152
ENSOARG00000014911	590.741	147.398	2.0028	0.0249	0.86168
ENSOARG00000014934	44.5427	4.7451	3.2307	0.008262	0.86168
ENSOARG00000014941	68.4568	16.1478	2.0839	0.043653	0.86168
ENSOARG00000014954	36.3682	2.41389	3.9132	0.003269	0.75547
ENSOARG00000014981	542.881	1673.62	-1.6243	0.031643	0.86168
ENSOARG00000014986	47.2776	9.79516	2.271	0.04867	0.86168
ENSOARG00000014989	988.174	264.231	1.903	0.022892	0.86168
ENSOARG00000014991	311.18	72.6186	2.0993	0.02478	0.86168
ENSOARG00000014992	136.795	27.8038	2.2987	0.018091	0.86168
ENSOARG00000015013	11.199	0	Inf	0.039867	0.86168
ENSOARG00000015023	6.36489	60.8693	-3.2575	0.00054815	0.3475
ENSOARG00000015034	70.7423	356.269	-2.3323	0.0012709	0.5466
ENSOARG00000015065	112.944	29.6335	1.9303	0.041344	0.86168
ENSOARG00000015068	36.1736	135.467	-1.9049	0.029231	0.86168
ENSOARG00000015132	431.326	85.298	2.3382	0.0094888	0.86168
ENSOARG00000015191	61.8886	196.946	-1.6701	0.041357	0.86168
ENSOARG00000015196	37.6228	140.802	-1.904	0.013723	0.86168
ENSOARG00000015206	88.378	15.4551	2.5156	0.01192	0.86168
ENSOARG00000015337	357.661	1183.59	-1.7265	0.026885	0.86168
ENSOARG00000015342	644.56	110.796	2.5404	0.0036045	0.79454
ENSOARG00000015388	119.346	27.8038	2.1018	0.04946	0.86168
ENSOARG00000015391	49.5191	9.04566	2.4527	0.027519	0.86168
ENSOARG00000015397	50.4392	13.677	1.8828	0.041819	0.86168
ENSOARG00000015400	1653.46	494.667	1.741	0.027533	0.86168
ENSOARG00000015440	321.261	84.4605	1.9274	0.026037	0.86168
ENSOARG00000015536	136.149	17.4814	2.9613	0.003904	0.80416
ENSOARG00000015562	277.751	64.1518	2.1142	0.017899	0.86168
ENSOARG00000015615	675.59	20514.9	-4.9244	0.034294	0.86168
ENSOARG00000015621	318.824	76.3297	2.0624	0.016399	0.86168
ENSOARG00000015656	269.902	62.627	2.1076	0.021315	0.86168
ENSOARG00000015708	85.3892	21.4201	1.9951	0.039291	0.86168
ENSOARG00000015712	138.705	29.2459	2.2457	0.034368	0.86168
ENSOARG00000015731	161.203	43.812	1.8795	0.038794	0.86168
ENSOARG00000015744	207.545	27.4988	2.916	0.0020168	0.63657
ENSOARG00000015750	132.063	30.688	2.1055	0.023804	0.86168
ENSOARG00000015751	3.63234	21.8335	-2.5876	0.042131	0.86168
ENSOARG00000015754	9.81004	0	Inf	0.032404	0.86168
ENSOARG00000015823	6.76201	32.0732	-2.2458	0.028893	0.86168
ENSOARG00000015826	69.6141	19.4765	1.8376	0.047848	0.86168
ENSOARG00000015859	188.794	30.8276	2.6145	0.015889	0.86168
ENSOARG00000015864	275.96	66.3176	2.057	0.024097	0.86168
ENSOARG00000015866	7.55931	31.0757	-2.0395	0.029405	0.86168
ENSOARG00000015881	583.963	161.819	1.8515	0.031134	0.86168
ENSOARG00000015887	325.737	92.0952	1.8225	0.046032	0.86168
ENSOARG00000015899	182.316	46.5619	1.9692	0.039543	0.86168
ENSOARG00000015901	44.4593	3.55105	3.6462	0.0092328	0.86168
ENSOARG00000016022	304.954	67.4548	2.1766	0.026423	0.86168
ENSOARG00000016028	215.67	60.9315	1.8236	0.041364	0.86168
ENSOARG00000016115	43.5531	3.1634	3.7832	0.032149	0.86168
ENSOARG00000016118	226.62	52.4442	2.1114	0.036268	0.86168
ENSOARG00000016123	379.801	95.6151	1.9899	0.04006	0.86168
ENSOARG00000016134	39.864	222.077	-2.4779	0.031112	0.86168
ENSOARG00000016144	73.8557	11.5991	2.6707	0.029072	0.86168
ENSOARG00000016145	103.046	27.8554	1.8873	0.031898	0.86168
ENSOARG00000016220	467.987	136.796	1.7744	0.047872	0.86168
ENSOARG00000016253	304.84	91.6195	1.7343	0.048101	0.86168
ENSOARG00000016259	837.299	2425.1	-1.5342	0.042453	0.86168
ENSOARG00000016306	216.849	64.1776	1.7565	0.047054	0.86168
ENSOARG00000016317	322.388	51.0279	2.6594	0.020443	0.86168
ENSOARG00000016343	9.70398	44.7215	-2.2043	0.028657	0.86168
ENSOARG00000016363	38.8418	1.05447	5.203	0.00041741	0.30415
ENSOARG00000016414	491.439	137.572	1.8368	0.037635	0.86168
ENSOARG00000016443	333.033	2671.58	-3.004	0.033683	0.86168
ENSOARG00000016523	941.235	277.05	1.7644	0.037435	0.86168
ENSOARG00000016559	483.098	88.4303	2.4497	0.039934	0.86168
ENSOARG00000016599	83.1066	19.9211	2.0607	0.027982	0.86168
ENSOARG00000016602	235.24	55.773	2.0765	0.023343	0.86168
ENSOARG00000016605	300.205	921.614	-1.6182	0.028139	0.86168
ENSOARG00000016699	3961.12	17257.7	-2.1233	0.0041044	0.81338
ENSOARG00000016770	147.999	27.6642	2.4195	0.031407	0.86168
ENSOARG00000016773	188.825	1020.96	-2.4348	0.04758	0.86168
ENSOARG00000016778	67.8146	9.4902	2.8371	0.042472	0.86168
ENSOARG00000016790	891.101	140.171	2.6684	0.011785	0.86168
ENSOARG00000016814	157.016	25.9998	2.5943	0.022654	0.86168
ENSOARG00000016825	92.9045	23.3894	1.9899	0.032377	0.86168
ENSOARG00000016836	16902.1	72195.6	-2.0947	0.012442	0.86168
ENSOARG00000016844	117.601	20.3656	2.5297	0.04741	0.86168
ENSOARG00000016849	26.1439	1.5817	4.0469	0.02268	0.86168
ENSOARG00000016853	266.089	1079.6	-2.0205	0.0442	0.86168
ENSOARG00000016857	145.651	18.6185	2.9677	0.04105	0.86168
ENSOARG00000016862	121.034	541.181	-2.1607	0.011759	0.86168
ENSOARG00000016867	74.6789	5.43771	3.7796	0.02907	0.86168
ENSOARG00000016888	223.177	36.5392	2.6107	0.0079002	0.86168
ENSOARG00000016908	2241.77	11550.3	-2.3652	0.013569	0.86168
ENSOARG00000016911	105.797	12.6536	3.0637	0.0029592	0.7532
ENSOARG00000016951	54992.6	267111	-2.2801	0.0020859	0.63657
ENSOARG00000016961	341.513	77.3584	2.1423	0.044649	0.86168
ENSOARG00000017005	959.642	2885.47	-1.5882	0.031744	0.86168
ENSOARG00000017023	64.1973	274.206	-2.0947	0.040955	0.86168
ENSOARG00000017048	136.845	31.2722	2.1296	0.027988	0.86168
ENSOARG00000017050	26.0152	2.63617	3.3028	0.043262	0.86168
ENSOARG00000017061	160.307	47.5284	1.754	0.04476	0.86168
ENSOARG00000017068	32.8461	1.88666	4.1218	0.029427	0.86168
ENSOARG00000017084	61.7441	222.279	-1.848	0.019211	0.86168
ENSOARG00000017099	0.27752	8.23925	-4.8919	0.04274	0.86168
ENSOARG00000017104	16.344	0.832194	4.2957	0.013457	0.86168
ENSOARG00000017112	35.1547	3.77332	3.2198	0.031073	0.86168
ENSOARG00000017137	116.78	27.7727	2.0721	0.049539	0.86168
ENSOARG00000017163	4.67476	24.9142	-2.414	0.029202	0.86168
ENSOARG00000017171	157.97	21.5597	2.8732	0.012128	0.86168
ENSOARG00000017186	49.634	9.12834	2.4429	0.048815	0.86168
ENSOARG00000017213	71.4808	17.2022	2.055	0.035649	0.86168
ENSOARG00000017219	2555.62	7572.78	-1.5671	0.047348	0.86168
ENSOARG00000017296	145.046	21.2547	2.7707	0.0064344	0.86168
ENSOARG00000017307	22.356	105.477	-2.2382	0.027825	0.86168
ENSOARG00000017325	106.894	17.6468	2.5987	0.033277	0.86168
ENSOARG00000017399	2587.7	774.911	1.7396	0.025922	0.86168
ENSOARG00000017420	231.897	31.3806	2.8855	0.0025388	0.69843
ENSOARG00000017449	868.895	3207.11	-1.884	0.043777	0.86168
ENSOARG00000017479	1642.78	4868.39	-1.5673	0.041209	0.86168
ENSOARG00000017511	25.3748	4.07828	2.6374	0.032963	0.86168
ENSOARG00000017522	234.674	734.594	-1.6463	0.015124	0.86168
ENSOARG00000017529	153.192	19.0062	3.0108	0.001274	0.5466
ENSOARG00000017531	189.256	41.9822	2.1725	0.019535	0.86168
ENSOARG00000017534	183.827	43.2331	2.0881	0.032088	0.86168
ENSOARG00000017550	137.647	26.3875	2.383	0.011158	0.86168
ENSOARG00000017557	108.012	23.8909	2.1767	0.02718	0.86168
ENSOARG00000017560	275.61	86.7553	1.6676	0.034212	0.86168
ENSOARG00000017561	1414.93	4566.23	-1.6903	0.041046	0.86168
ENSOARG00000017632	302.579	84.2124	1.8452	0.038314	0.86168
ENSOARG00000017639	495.859	124.923	1.9889	0.028865	0.86168
ENSOARG00000017647	61.7958	13.0413	2.2444	0.039849	0.86168
ENSOARG00000017653	36.6378	8.46152	2.1143	0.040362	0.86168
ENSOARG00000017697	67.603	4.52283	3.9018	0.00054959	0.3475
ENSOARG00000017720	374.851	76.3093	2.2964	0.012652	0.86168
ENSOARG00000017740	23.2506	3.1634	2.8777	0.048108	0.86168
ENSOARG00000017763	416.825	113.241	1.88	0.041327	0.86168
ENSOARG00000017766	257.348	56.1037	2.1976	0.045908	0.86168
ENSOARG00000017791	716.776	214.294	1.7419	0.046796	0.86168
ENSOARG00000017809	341.471	89.2572	1.9357	0.019275	0.86168
ENSOARG00000017828	44.3677	172.502	-1.959	0.046621	0.86168
ENSOARG00000017829	1647.86	495.211	1.7345	0.047848	0.86168
ENSOARG00000017830	140.327	380.128	-1.4377	0.04169	0.86168
ENSOARG00000017878	150.641	29.3286	2.3607	0.010637	0.86168
ENSOARG00000017888	696.615	185.513	1.9088	0.025287	0.86168
ENSOARG00000017915	40.5217	3.46836	3.5464	0.013386	0.86168
ENSOARG00000017916	403.992	1230.55	-1.6069	0.047396	0.86168
ENSOARG00000017941	128.076	27.2454	2.2329	0.034248	0.86168
ENSOARG00000017955	174.373	48.0867	1.8585	0.04841	0.86168
ENSOARG00000017967	234.472	48.614	2.27	0.0367	0.86168
ENSOARG00000017969	81.656	257.092	-1.6547	0.039553	0.86168
ENSOARG00000017982	1000.88	3930.48	-1.9734	0.004105	0.81338
ENSOARG00000017989	245.567	63.4281	1.9529	0.023724	0.86168
ENSOARG00000018040	304.086	58.4918	2.3782	0.049788	0.86168
ENSOARG00000018103	1812.28	5275.88	-1.5416	0.040518	0.86168
ENSOARG00000018105	226.346	63.9553	1.8234	0.037615	0.86168
ENSOARG00000018126	78.6958	5.35502	3.8773	0.00034753	0.28147
ENSOARG00000018210	968.79	295.224	1.7144	0.043952	0.86168
ENSOARG00000018220	139.797	19.8384	2.817	0.030631	0.86168
ENSOARG00000018254	284.186	33.4069	3.0886	0.0039094	0.80416
ENSOARG00000018264	3711.11	13217.7	-1.8326	0.009525	0.86168
ENSOARG00000018267	32.7011	5.96494	2.4548	0.048144	0.86168
ENSOARG00000018268	31.7485	3.1634	3.3271	0.01396	0.86168
ENSOARG00000018286	45.7983	7.32437	2.6445	0.012386	0.86168
ENSOARG00000018302	5100.04	14725.7	-1.5298	0.033921	0.86168
ENSOARG00000018324	172.872	36.6272	2.2387	0.017362	0.86168
ENSOARG00000018337	111.543	27.4419	2.0231	0.037256	0.86168
ENSOARG00000018365	387.715	1240.62	-1.678	0.044443	0.86168
ENSOARG00000018423	76.3247	8.15656	3.2261	0.0010997	0.53925
ENSOARG00000018434	723.287	46.9754	3.9446	0.0014249	0.56124
ENSOARG00000018444	197.432	41.8426	2.2383	0.014162	0.86168
ENSOARG00000018463	108.251	25.1676	2.1047	0.034098	0.86168
ENSOARG00000018483	366.224	82.9615	2.1422	0.012558	0.86168
ENSOARG00000018552	530.98	138.259	1.9413	0.02109	0.86168
ENSOARG00000018558	88.5571	378.562	-2.0958	0.0054864	0.86168
ENSOARG00000018561	1508.68	23.2241	6.0215	0.0037695	0.79729
ENSOARG00000018588	59.9474	331.215	-2.466	0.00087336	0.48816
ENSOARG00000018615	17.0863	0.527234	5.0183	0.022278	0.86168
ENSOARG00000018623	582.153	92.4001	2.6554	0.012959	0.86168
ENSOARG00000018637	32.7938	111.359	-1.7637	0.039759	0.86168
ENSOARG00000018673	440.398	1328.92	-1.5934	0.03593	0.86168
ENSOARG00000018678	397.617	106.356	1.9025	0.033088	0.86168
ENSOARG00000018722	249.762	70.7524	1.8197	0.03555	0.86168
ENSOARG00000018744	160.613	465.343	-1.5347	0.039721	0.86168
ENSOARG00000018756	80.2276	13.1808	2.6057	0.032478	0.86168
ENSOARG00000018800	119.352	19.1458	2.6401	0.0063862	0.86168
ENSOARG00000018856	309.677	85.2411	1.8611	0.047717	0.86168
ENSOARG00000018862	13.2607	0	Inf	0.0099339	0.86168
ENSOARG00000018872	1516.65	5915.76	-1.9637	0.036711	0.86168
ENSOARG00000018923	184.116	464.212	-1.3342	0.038941	0.86168
ENSOARG00000018956	137.652	34.6009	1.9921	0.047402	0.86168
ENSOARG00000018990	75.6403	210.371	-1.4757	0.026256	0.86168
ENSOARG00000018993	708.303	149.284	2.2463	0.011151	0.86168
ENSOARG00000018998	121.737	29.1632	2.0616	0.035521	0.86168
ENSOARG00000019016	126.234	30.6053	2.0442	0.032249	0.86168
ENSOARG00000019022	85.6168	20.9498	2.031	0.046688	0.86168
ENSOARG00000019028	68.7774	12.9017	2.4144	0.015357	0.86168
ENSOARG00000019030	542.655	153.172	1.8249	0.046588	0.86168
ENSOARG00000019042	533.613	41.7546	3.6758	1.933e-05	0.062069
ENSOARG00000019062	109.604	308.73	-1.494	0.048846	0.86168
ENSOARG00000019067	48.9549	12.0126	2.0269	0.03181	0.86168
ENSOARG00000019080	11609.2	2672.38	2.1191	0.013454	0.86168
ENSOARG00000019146	237.155	882.466	-1.8957	0.0075516	0.86168
ENSOARG00000019171	106.062	27.385	1.9534	0.03307	0.86168
ENSOARG00000019182	645.117	169.815	1.9256	0.028878	0.86168
ENSOARG00000019194	124.028	373.977	-1.5923	0.040226	0.86168
ENSOARG00000019275	39.545	2.71885	3.8624	0.0041039	0.81338
ENSOARG00000019312	38.4216	5.05006	2.9275	0.04924	0.86168
ENSOARG00000019316	438.271	4348.06	-3.3105	0.021678	0.86168
ENSOARG00000019346	18.94	1.5817	3.5819	0.030396	0.86168
ENSOARG00000019419	1151.96	4095.35	-1.8299	0.011999	0.86168
ENSOARG00000019481	58.4957	10.3224	2.5026	0.04727	0.86168
ENSOARG00000019540	18.4382	99.1297	-2.4266	0.0035181	0.78268
ENSOARG00000019548	46.7615	6.3268	2.8858	0.015449	0.86168
ENSOARG00000019591	198.644	21.2547	3.2243	0.040838	0.86168
ENSOARG00000019595	53.0713	9.4902	2.4834	0.029972	0.86168
ENSOARG00000019612	211.324	28.2483	2.9032	0.0022289	0.66092
ENSOARG00000019625	84.6002	15.8428	2.4168	0.015469	0.86168
ENSOARG00000019635	162.859	35.1851	2.2106	0.027813	0.86168
ENSOARG00000019636	617.15	44.9233	3.7801	3.0528e-05	0.081499
ENSOARG00000019652	845.274	187.131	2.1754	0.028156	0.86168
ENSOARG00000019656	12.9513	0	Inf	0.010878	0.86168
ENSOARG00000019663	251.058	70.804	1.8261	0.049714	0.86168
ENSOARG00000019670	113.671	29.0752	1.967	0.020702	0.86168
ENSOARG00000019702	103.569	447.014	-2.1097	0.0037355	0.79729
ENSOARG00000019707	341.155	71.0316	2.2639	0.039664	0.86168
ENSOARG00000019712	162.836	7.99119	4.3489	0.038858	0.86168
ENSOARG00000019742	56.1315	11.4596	2.2923	0.031647	0.86168
ENSOARG00000019747	29.0099	1.5817	4.197	0.0069408	0.86168
ENSOARG00000019781	458.033	131.441	1.801	0.045624	0.86168
ENSOARG00000019828	458.012	45.223	3.3403	0.028222	0.86168
ENSOARG00000019957	69.995	15.5378	2.1715	0.029318	0.86168
ENSOARG00000019974	212.978	24.5577	3.1165	0.0068946	0.86168
ENSOARG00000019982	201.084	41.9822	2.26	0.014466	0.86168
ENSOARG00000019994	3972.43	10851.9	-1.4499	0.045311	0.86168
ENSOARG00000020017	77.7419	12.9586	2.5848	0.01423	0.86168
ENSOARG00000020020	1189.48	6067.18	-2.3507	0.0013898	0.55919
ENSOARG00000020122	34.4589	126.256	-1.8734	0.042675	0.86168
ENSOARG00000020138	173.354	762.752	-2.1375	0.027448	0.86168
ENSOARG00000020141	8.9006	116.389	-3.7089	1.3402e-05	0.05367
ENSOARG00000020156	68.7843	265.507	-1.9486	0.0095892	0.86168
ENSOARG00000020165	376.958	71.4246	2.3999	0.0085445	0.86168
ENSOARG00000020214	172.839	43.812	1.98	0.029127	0.86168
ENSOARG00000020237	38.8765	3.99559	3.2824	0.018483	0.86168
ENSOARG00000020243	158.439	529.619	-1.741	0.013425	0.86168
ENSOARG00000020372	3224.04	812.336	1.9887	0.02054	0.86168
ENSOARG00000020376	698.061	118.26	2.5614	0.00332	0.75547
ENSOARG00000020380	0.835339	12.0126	-3.846	0.027364	0.86168
ENSOARG00000020408	40.5898	5.79957	2.8071	0.042923	0.86168
ENSOARG00000020472	328.242	45.6728	2.8454	0.004833	0.84147
ENSOARG00000020479	149.762	38.5138	1.9592	0.039103	0.86168
ENSOARG00000020498	367.628	13.0413	4.8171	0.009752	0.86168
ENSOARG00000020520	28.9233	2.63617	3.4557	0.047495	0.86168
ENSOARG00000020553	521.439	135.545	1.9437	0.026731	0.86168
ENSOARG00000020561	125.01	0	Inf	0.00025113	0.25808
ENSOARG00000020621	59.135	11.4596	2.3675	0.032513	0.86168
ENSOARG00000020645	276.979	74.5827	1.8929	0.040767	0.86168
ENSOARG00000020705	155.614	15.0106	3.3739	0.00035145	0.28147
ENSOARG00000020706	20.6523	2.10893	3.2917	0.03575	0.86168
ENSOARG00000020736	143.036	33.8772	2.078	0.038917	0.86168
ENSOARG00000020764	425.806	50.0561	3.0886	0.00053546	0.3475
ENSOARG00000020774	151.048	32.1043	2.2342	0.039702	0.86168
ENSOARG00000020820	371.353	1800.89	-2.2779	0.0098244	0.86168
ENSOARG00000020862	115.255	460.52	-1.9984	0.0071677	0.86168
ENSOARG00000020878	44.5761	9.4333	2.2404	0.035147	0.86168
ENSOARG00000020887	141.554	31.3548	2.1746	0.022205	0.86168
ENSOARG00000020945	238.449	1074.55	-2.172	0.0024172	0.67533
ENSOARG00000020960	301.775	64.1518	2.2339	0.035165	0.86168
ENSOARG00000020993	278.448	837.976	-1.5895	0.028283	0.86168
ENSOARG00000021053	141.445	397.377	-1.4903	0.041529	0.86168
ENSOARG00000021078	18.5749	66.0847	-1.831	0.038469	0.86168
ENSOARG00000021079	7759.22	25320.1	-1.7063	0.023187	0.86168
ENSOARG00000021142	70.7798	13.4858	2.3919	0.024811	0.86168
ENSOARG00000021177	2336.47	593.556	1.9769	0.023946	0.86168
ENSOARG00000021187	113.849	16.8715	2.7545	0.022984	0.86168
ENSOARG00000021848	18.9419	110.165	-2.54	0.021376	0.86168
ENSOARG00000022858	13.5059	55.628	-2.0422	0.019774	0.86168
ENSOARG00000022906	16.3223	77.3478	-2.2445	0.012109	0.86168
ENSOARG00000024000	0	7.62933	#NAME?	0.01878	0.86168
ENSOARG00000024405	3.11204	53.8187	-4.1122	0.025933	0.86168
ENSOARG00000025265	127.312	433.001	-1.766	0.015732	0.86168
ENSOARG00000025397	1.01557	12.3175	-3.6003	0.040399	0.86168
ENSOARG00000025407	198.593	574.981	-1.5337	0.041502	0.86168
ENSOARG00000025549	8.34556	72.52	-3.1193	0.00091683	0.50065
ENSOARG00000025585	39.1035	6.93672	2.495	0.032726	0.86168
ENSOARG00000025708	25.9596	269.828	-3.3777	7.5546e-05	0.12101
ENSOARG00000025723	1832.2	5240.5	-1.5161	0.043278	0.86168
ENSOARG00000025761	30.6366	5.43771	2.4942	0.047682	0.86168
ENSOARG00000025906	547.71	1527.34	-1.4795	0.028983	0.86168
ENSOARG00000025916	940.6	2694.55	-1.5184	0.023516	0.86168
ENSOARG00000025920	16.8041	79.1517	-2.2358	0.010637	0.86168
ENSOARG00000025925	80.6308	471.927	-2.5492	0.014786	0.86168
ENSOARG00000025932	6.35194	29.4628	-2.2136	0.04836	0.86168
ENSOARG00000025934	6.77495	38.8393	-2.5192	0.029343	0.86168
ENSOARG00000025935	13.7403	48.9136	-1.8318	0.040598	0.86168
ENSOARG00000025944	5302.54	14951.5	-1.4955	0.046901	0.86168
ENSOARG00000026129	181.88	528.057	-1.5377	0.049938	0.86168
ENSOARG00000026379	290.729	925.397	-1.6704	0.027883	0.86168
ENSOARG00000026457	16.5679	58.5176	-1.8205	0.047049	0.86168
ENSOARG00000026498	44.9534	218.304	-2.2798	0.045592	0.86168
ENSOARG00000026570	8.54987	39.6714	-2.2141	0.048943	0.86168
ENSOARG00000026612	13.1954	0.527234	4.6455	0.030918	0.86168
ENSOARG00000026626	81.8599	359.323	-2.1341	0.023066	0.86168
ENSOARG00000026747	141.833	31.1068	2.1889	0.027113	0.86168
ENSOARG00000026754	24.8008	1.35943	4.1893	0.0048178	0.84147
ENSOARG00000026854	117.133	17.7037	2.726	0.0065228	0.86168
ENSOARG00000026869	73.8253	422.182	-2.5157	0.029563	0.86168
ENSOARG00000026878	71.0027	16.6181	2.0951	0.01966	0.86168
ENSOARG00000026909	11.3747	68.7724	-2.596	0.048625	0.86168
ENSOARG00000027000	12.5691	81.3434	-2.6941	0.0025871	0.69843
ENSOARG00000027056	109.219	25.5553	2.0955	0.029646	0.86168
Novel00005	4.3412	60.5901	-3.8029	0.00047945	0.32913
Novel00009	125.604	35.1797	1.8361	0.031046	0.86168
Novel00018	574.01	1741.36	-1.6011	0.021166	0.86168
Novel00030	0.803374	16.4785	-4.3584	0.030587	0.86168
Novel00031	21.2203	85.3132	-2.0073	0.013527	0.86168
Novel00054	2.49768	49.6373	-4.3128	2.0666e-05	0.062069
Novel00061	61.1408	15.5378	1.9764	0.049284	0.86168
Novel00066	45.9819	144.208	-1.649	0.049423	0.86168
Novel00080	10.2108	57.5405	-2.4945	0.0066434	0.86168
Novel00093	23.3387	81.9328	-1.8117	0.022969	0.86168
Novel00111	25.7256	84.5379	-1.7164	0.032542	0.86168
Novel00130	512.567	1471.98	-1.522	0.028642	0.86168
Novel00131	109.243	461.636	-2.0792	0.036348	0.86168
Novel00136	4.81468	24.2474	-2.3323	0.047596	0.86168
Novel00156	36.2644	194.569	-2.4237	0.0016021	0.5922
Novel00193	45.4894	147.971	-1.7017	0.047305	0.86168
Novel00223	7.73676	35.2882	-2.1894	0.046992	0.86168
Novel00297	14.8976	76.9601	-2.369	0.0072965	0.86168
Novel00327	407.824	1185.2	-1.5391	0.044604	0.86168
Novel00328	103.522	389.081	-1.9101	0.0097684	0.86168
Novel00331	24.3787	106.201	-2.1231	0.011757	0.86168
Novel00346	68.7708	285.748	-2.0549	0.034474	0.86168
Novel00357	140.577	452.291	-1.6859	0.032755	0.86168
Novel00363	6.48032	65.4232	-3.3357	0.00030541	0.27178
Novel00412	45.7799	149.258	-1.705	0.040977	0.86168
Novel00413	292.864	58.9879	2.3117	0.039902	0.86168
Novel00459	4.58259	35.6501	-2.9597	0.0072303	0.86168
Novel00593	4.1568	24.6093	-2.5657	0.024979	0.86168
Novel00610	9.77347	58.1762	-2.5735	0.0091946	0.86168
Novel00634	8.27885	35.4278	-2.0974	0.049167	0.86168
Novel00676	8.76067	45.3883	-2.3732	0.015194	0.86168
Novel00717	13.1166	0.527234	4.6368	0.032251	0.86168
Novel00721	3.69905	20.3914	-2.4627	0.048199	0.86168
Novel00722	73.1523	326.2	-2.1568	0.020069	0.86168
Novel00723	11.7495	69.0258	-2.5545	0.0045383	0.81375
Novel00730	43.5597	578.386	-3.731	0.02853	0.86168
Novel00768	60.0963	14.0388	2.0979	0.03294	0.86168
Novel00782	29.8704	163.374	-2.4514	0.039077	0.86168
Novel00802	2212.61	610.137	1.8585	0.03079	0.86168
Novel00814	9.83462	47.275	-2.2651	0.018351	0.86168
Novel00848	8.23899	58.7603	-2.8343	0.0028254	0.746
Novel00868	11.9154	72.1581	-2.5983	0.017719	0.86168
Novel00888	7.79748	45.6933	-2.5509	0.010743	0.86168
Novel00891	138.48	436.376	-1.6559	0.025538	0.86168
Novel00947	883.669	3241.93	-1.8753	0.012938	0.86168
Novel00948	51.1775	469.416	-3.1973	3.9463e-05	0.086198
Novel00950	81.086	12.819	2.6612	0.045093	0.86168
Novel00983	1045.85	4132.34	-1.9823	0.049895	0.86168
Novel00993	22.5371	86.8637	-1.9465	0.025072	0.86168
Novel01050	28.6463	97.5427	-1.7677	0.048746	0.86168
Novel01051	2.96377	22.3608	-2.9155	0.020643	0.86168
Novel01052	450.188	3665.74	-3.0255	0.0033069	0.75547
Novel01062	134.903	527.747	-1.9679	0.038738	0.86168
Novel01072	186.764	35.9346	2.3778	0.012488	0.86168
Novel01093	133.629	504.109	-1.9155	0.038166	0.86168
Novel01110	119.623	21.9215	2.4481	0.014319	0.86168
Novel01120	45002.1	123142	-1.4523	0.032218	0.86168
Novel01121	747.525	2106.56	-1.4947	0.034833	0.86168
Novel01136	19.8087	98.3233	-2.3114	0.0066098	0.86168
Novel01170	11.5873	43.2536	-1.9003	0.037615	0.86168
Novel01177	41.9562	130.18	-1.6335	0.02896	0.86168
Novel01194	17.2925	86.7499	-2.3267	0.041495	0.86168
Novel01324	4.0391	28.9356	-2.8407	0.014308	0.86168
Novel01354	8.00967	38.4516	-2.2632	0.032166	0.86168
Novel01416	25.7881	129.972	-2.3334	0.038181	0.86168
Novel01427	139.621	947.974	-2.7633	0.031273	0.86168
Novel01430	8.49105	31.5202	-1.8923	0.048704	0.86168
Novel01434	54.5024	278.62	-2.3539	0.0058226	0.86168
Novel01470	49.6665	200.383	-2.0124	0.041347	0.86168
Novel01472	48.8372	164.46	-1.7517	0.033084	0.86168
Novel01499	9.0845	43.0882	-2.2458	0.012788	0.86168
Novel01528	27.0155	96.6278	-1.8387	0.037408	0.86168
Novel01553	7.94201	49.1047	-2.6283	0.0085017	0.86168
Novel01557	10.24	46.1636	-2.1725	0.029435	0.86168
Novel01563	764.361	2597.38	-1.7647	0.019057	0.86168
Novel01571	476.805	1742.13	-1.8694	0.012072	0.86168
Novel01629	83.7296	418.063	-2.3199	0.0019771	0.63657
Novel01641	88.5004	29.1837	1.6005	0.03613	0.86168
Novel01649	444.903	1762.8	-1.9863	0.013284	0.86168
Novel01677	4.04884	27.6331	-2.7708	0.012898	0.86168
Novel01682	66.5467	336.543	-2.3384	0.025272	0.86168
Novel01715	2.43792	25.7722	-3.4021	0.02873	0.86168
Novel01720	48.0037	194.615	-2.0194	0.023518	0.86168
Novel01754	2.19792	26.6613	-3.6005	0.0032262	0.75547
Novel01756	2.15623	17.4503	-3.0167	0.029889	0.86168
Novel01779	4.53995	26.2168	-2.5297	0.032577	0.86168
Novel01806	437.214	1267.85	-1.536	0.03815	0.86168
Novel01823	101.157	26.6924	1.9221	0.04487	0.86168
Novel01856	31.0713	138.75	-2.1588	0.0058329	0.86168
Novel01857	11.3802	59.8148	-2.394	0.009741	0.86168
Novel01868	25.0801	109.116	-2.1212	0.0087788	0.86168
Novel01869	827.701	2904.85	-1.8113	0.011834	0.86168
Novel01923	13.9664	121.459	-3.1204	0.00027526	0.25808
Novel01946	325.498	54.1344	2.588	0.0033329	0.75547
Novel01952	47.3969	154.835	-1.7079	0.039495	0.86168
Novel01960	59.9283	189.043	-1.6574	0.036971	0.86168
Novel01980	6.53635	64.6942	-3.3071	0.02844	0.86168
Novel02032	14.5057	85.5301	-2.5598	0.016399	0.86168
Novel02038	78.4045	13.372	2.5517	0.0053419	0.86168
Novel02039	25.6306	98.2922	-1.9392	0.029055	0.86168
Novel02094	7.49816	32.7089	-2.1251	0.046877	0.86168
Novel02096	25.3424	127.615	-2.3322	0.019511	0.86168
Novel02137	20.9318	85.5301	-2.0307	0.032217	0.86168
Novel02141	2.36982	42.6179	-4.1686	7.3337e-05	0.12101
Novel02227	3.24268	20.6964	-2.6741	0.033763	0.86168
Novel02274	148.469	44.8869	1.7258	0.024829	0.86168
Novel02283	313.882	1097.16	-1.8055	0.016113	0.86168
Novel02287	51.8046	236.68	-2.1918	0.0043479	0.81338
Novel02304	7.75205	71.7705	-3.2107	0.0012342	0.5466
Novel02305	19.2578	67.6459	-1.8126	0.022182	0.86168
Novel02352	2.43792	57.5352	-4.5607	0.040612	0.86168
Novel02371	3.23712	47.4404	-3.8733	0.00027566	0.25808
Novel02381	163.485	538.607	-1.7201	0.022091	0.86168
Novel02399	56.1255	251.825	-2.1657	0.005699	0.86168
Novel02485	11.6605	48.3552	-2.052	0.039422	0.86168
Novel02556	29.9413	165.762	-2.4689	0.011226	0.86168
Novel02560	0	11.568	#NAME?	0.025237	0.86168
Novel02572	11.541	88.0836	-2.9321	0.0012376	0.5466
Novel02605	330.219	1084.28	-1.7152	0.023565	0.86168
Novel02629	59.51	259.103	-2.1223	0.004782	0.84147
Novel02645	2.30867	16.6181	-2.8476	0.044767	0.86168
Novel02697	246.598	715.854	-1.5375	0.043621	0.86168
Novel02745	42.9264	168.703	-1.9746	0.027123	0.86168
Novel02759	4.50103	28.4911	-2.6622	0.04604	0.86168
Novel02761	38.6203	3.02381	3.6749	0.001847	0.62549
Novel02762	68.7247	9.07144	2.9214	0.0019039	0.63535
Novel02777	8.8167	112.006	-3.6672	1.2516e-05	0.05367
Novel02788	145.482	728.933	-2.3249	0.00087363	0.48816
Novel02848	9.41161	39.0615	-2.0532	0.047407	0.86168
Novel02861	13.39	0	Inf	0.031408	0.86168
Novel02881	0	16.5923	#NAME?	0.00016976	0.23993
Novel02891	37.5794	6.63176	2.5025	0.036171	0.86168
Novel02894	891.005	2536.59	-1.5094	0.049624	0.86168
Novel02913	58.2106	181.026	-1.6368	0.043217	0.86168
Novel02955	23.838	483.237	-4.3414	0.0063537	0.86168
Novel03085	334.546	1291.66	-1.9489	0.0095236	0.86168
Novel03118	2.31006	14.7883	-2.6785	0.046671	0.86168
Novel03185	14.6827	100.846	-2.78	0.0013964	0.55919
Novel03200	4.73591	57.9023	-3.6119	0.00015139	0.22734
Novel03206	241.146	741.373	-1.6203	0.035437	0.86168
