# Supplementary material for: Defining Key Genes Regulating Morphogenesis of Apocrine Sweat Gland in Sheepskin
Source: Front Genet. 2019 Jan 30;9:739. doi: 10.3389/fgene.2018.00739 (PMC6363705; doi:10.3389/fgene.2018.00739)
Supplement: Supplementary file 2 [file Table_2.xlsx]

## Sheet: Sheet1
The List of GO
GO_accession	Description	Term_type	Over_represented_pValue	Corrected_pValue	DEG_item	DEG_list	Bg_item	Bg_list	Up	Up_Gene_names	Down	Down_Gene_names
GO:0043226	organelle	cellular_component	3.7177e-37	6.916e-33	902	1354	9693	19259	519	ENSOARG00000017477,ENSOARG00000013038,ENSOARG00000001115,ENSOARG00000003782,ENSOARG00000002302,ENSOARG00000008368,ENSOARG00000020645,ENSOARG00000013591,ENSOARG00000012724,ENSOARG00000014772,ENSOARG00000008814,ENSOARG00000018757,ENSOARG00000006511,ENSOARG00000015283,ENSOARG00000005050,ENSOARG00000004497,ENSOARG00000018220,ENSOARG00000017420,ENSOARG00000007546,ENSOARG00000006368,ENSOARG00000021007,…	383	ENSOARG00000006284,ENSOARG00000016495,ENSOARG00000001546,ENSOARG00000006178,ENSOARG00000007306,ENSOARG00000000865,ENSOARG00000016082,ENSOARG00000006981,ENSOARG00000013169,ENSOARG00000000595,ENSOARG00000016343,ENSOARG00000014529,ENSOARG00000012764,ENSOARG00000019864,ENSOARG00000004445,ENSOARG00000017405,ENSOARG00000020862,ENSOARG00000014692,ENSOARG00000002404,ENSOARG00000005896,ENSOARG00000017479,…
GO:0030529	ribonucleoprotein complex	cellular_component	4.39e-35	4.0834e-31	161	1354	792	19259	32	ENSOARG00000013239,ENSOARG00000009166,ENSOARG00000015905,ENSOARG00000010044,ENSOARG00000019709,ENSOARG00000010739,ENSOARG00000011626,ENSOARG00000011455,ENSOARG00000001899,ENSOARG00000003331,ENSOARG00000008323,ENSOARG00000012204,ENSOARG00000019591,ENSOARG00000015283,ENSOARG00000018993,ENSOARG00000002952,ENSOARG00000010884,ENSOARG00000004475,ENSOARG00000020552,ENSOARG00000013053,ENSOARG00000002200,…	129	ENSOARG00000019837,ENSOARG00000006456,ENSOARG00000018666,ENSOARG00000013126,ENSOARG00000009697,ENSOARG00000004651,ENSOARG00000004920,ENSOARG00000019405,ENSOARG00000006642,ENSOARG00000011763,Novel03681,ENSOARG00000016333,ENSOARG00000005549,ENSOARG00000017868,ENSOARG00000018097,ENSOARG00000014889,ENSOARG00000002458,ENSOARG00000006118,ENSOARG00000000706,ENSOARG00000004976,ENSOARG00000011523,ENSOARG0…
GO:0032991	macromolecular complex	cellular_component	9.0203e-34	3.8185e-30	475	1354	4123	19259	238	ENSOARG00000012638,ENSOARG00000017943,ENSOARG00000018887,ENSOARG00000019612,ENSOARG00000006453,ENSOARG00000011259,ENSOARG00000008995,ENSOARG00000007276,ENSOARG00000005730,ENSOARG00000013991,ENSOARG00000003799,ENSOARG00000015518,ENSOARG00000016523,ENSOARG00000019208,ENSOARG00000004776,ENSOARG00000010810,ENSOARG00000021136,Novel01217,ENSOARG00000011780,ENSOARG00000009841,ENSOARG00000018465,ENSOARG0…	237	ENSOARG00000002624,ENSOARG00000004356,ENSOARG00000016318,ENSOARG00000010438,ENSOARG00000017185,ENSOARG00000017656,ENSOARG00000011605,ENSOARG00000011503,ENSOARG00000020703,ENSOARG00000000480,ENSOARG00000004109,Novel03400,ENSOARG00000011772,ENSOARG00000013275,ENSOARG00000015265,ENSOARG00000019418,ENSOARG00000013191,ENSOARG00000016773,ENSOARG00000009925,ENSOARG00000004977,ENSOARG00000014150,ENSOARG0…
GO:0003735	structural constituent of ribosome	molecular_function	9.6527e-34	3.8185e-30	105	1354	382	19259	0		105	ENSOARG00000017405,ENSOARG00000005853,ENSOARG00000004445,Novel03827,ENSOARG00000005542,ENSOARG00000009703,ENSOARG00000018221,ENSOARG00000006720,ENSOARG00000001428,ENSOARG00000020259,ENSOARG00000008765,ENSOARG00000007383,ENSOARG00000012610,ENSOARG00000013191,ENSOARG00000009925,ENSOARG00000013155,ENSOARG00000013169,ENSOARG00000000374,ENSOARG00000020231,ENSOARG00000015502,ENSOARG00000020156,ENSOARG0…
GO:0005840	ribosome	cellular_component	1.0263e-33	3.8185e-30	111	1354	423	19259	0		111	ENSOARG00000006720,ENSOARG00000020259,ENSOARG00000001428,ENSOARG00000018221,ENSOARG00000009703,ENSOARG00000005542,Novel03827,ENSOARG00000004445,ENSOARG00000017405,ENSOARG00000005853,ENSOARG00000014150,ENSOARG00000020156,ENSOARG00000000595,ENSOARG00000015502,ENSOARG00000020231,ENSOARG00000000374,ENSOARG00000009925,ENSOARG00000013155,ENSOARG00000013169,ENSOARG00000013191,ENSOARG00000012610,ENSOARG0…
GO:0043229	intracellular organelle	cellular_component	1.3542e-32	4.1988e-29	817	1354	8676	19259	473	ENSOARG00000007169,ENSOARG00000002685,ENSOARG00000016626,ENSOARG00000001039,ENSOARG00000010741,ENSOARG00000019709,ENSOARG00000020175,ENSOARG00000020988,ENSOARG00000016390,ENSOARG00000015793,ENSOARG00000015976,ENSOARG00000015887,ENSOARG00000016760,ENSOARG00000019997,ENSOARG00000010301,ENSOARG00000008469,ENSOARG00000013030,ENSOARG00000011221,ENSOARG00000003193,ENSOARG00000001576,ENSOARG00000002035,…	344	ENSOARG00000017998,ENSOARG00000005858,ENSOARG00000020584,ENSOARG00000018666,ENSOARG00000005691,ENSOARG00000006456,ENSOARG00000004651,ENSOARG00000004976,ENSOARG00000014599,ENSOARG00000017219,ENSOARG00000004131,ENSOARG00000017737,ENSOARG00000006989,ENSOARG00000002458,ENSOARG00000008825,ENSOARG00000001472,ENSOARG00000016101,ENSOARG00000000706,ENSOARG00000005266,Novel03827,ENSOARG00000009703,ENSOARG0…
GO:0043604	amide biosynthetic process	biological_process	2.9742e-32	7.0447e-29	148	1354	728	19259	24	ENSOARG00000007870,ENSOARG00000020883,ENSOARG00000021177,ENSOARG00000005239,ENSOARG00000000545,ENSOARG00000007759,ENSOARG00000020058,ENSOARG00000015056,ENSOARG00000005881,ENSOARG00000013961,ENSOARG00000015905,ENSOARG00000004625,ENSOARG00000010741,ENSOARG00000019709,ENSOARG00000001899,ENSOARG00000002035,ENSOARG00000010739,ENSOARG00000020923,ENSOARG00000019591,ENSOARG00000014336,ENSOARG00000002524,…	124	ENSOARG00000014457,Novel02909,ENSOARG00000014536,ENSOARG00000001382,ENSOARG00000012645,ENSOARG00000001045,ENSOARG00000008344,ENSOARG00000011932,ENSOARG00000004556,ENSOARG00000003848,ENSOARG00000012691,ENSOARG00000008109,ENSOARG00000005214,ENSOARG00000012987,ENSOARG00000008494,ENSOARG00000016353,ENSOARG00000008043,ENSOARG00000003480,ENSOARG00000019826,ENSOARG00000001204,ENSOARG00000008429,ENSOARG0…
GO:0043043	peptide biosynthetic process	biological_process	3.0295e-32	7.0447e-29	142	1354	679	19259	20	ENSOARG00000000666,ENSOARG00000009416,ENSOARG00000008706,ENSOARG00000020923,ENSOARG00000019591,ENSOARG00000002524,ENSOARG00000010739,ENSOARG00000001899,ENSOARG00000002035,ENSOARG00000004625,ENSOARG00000015905,ENSOARG00000010741,ENSOARG00000019709,ENSOARG00000020058,ENSOARG00000015056,ENSOARG00000005881,ENSOARG00000021177,ENSOARG00000005239,ENSOARG00000007759,ENSOARG00000000545	122	ENSOARG00000014242,ENSOARG00000018622,ENSOARG00000001638,ENSOARG00000009101,ENSOARG00000019994,ENSOARG00000012019,ENSOARG00000005717,ENSOARG00000005925,ENSOARG00000012038,ENSOARG00000010452,ENSOARG00000008365,ENSOARG00000004370,ENSOARG00000001479,ENSOARG00000014949,ENSOARG00000013041,ENSOARG00000016082,ENSOARG00000007306,ENSOARG00000009288,ENSOARG00000001136,ENSOARG00000016495,ENSOARG00000005542,…
GO:0006412	translation	biological_process	4.4364e-32	9.17e-29	140	1354	665	19259	20	ENSOARG00000002524,ENSOARG00000019591,ENSOARG00000020923,ENSOARG00000008706,ENSOARG00000009416,ENSOARG00000000666,ENSOARG00000019709,ENSOARG00000010741,ENSOARG00000015905,ENSOARG00000004625,ENSOARG00000002035,ENSOARG00000001899,ENSOARG00000010739,ENSOARG00000005881,ENSOARG00000015056,ENSOARG00000020058,ENSOARG00000000545,ENSOARG00000007759,ENSOARG00000005239,ENSOARG00000021177	120	ENSOARG00000013169,ENSOARG00000013155,ENSOARG00000000374,ENSOARG00000020231,ENSOARG00000015502,ENSOARG00000000595,ENSOARG00000008765,ENSOARG00000007383,ENSOARG00000009703,ENSOARG00000001428,ENSOARG00000017405,ENSOARG00000004445,Novel03827,ENSOARG00000005542,ENSOARG00000001136,ENSOARG00000016495,ENSOARG00000009288,ENSOARG00000007306,ENSOARG00000013041,ENSOARG00000016082,ENSOARG00000014949,ENSOARG0…
GO:0006518	peptide metabolic process	biological_process	1.4972e-29	2.7853e-26	145	1354	745	19259	21	ENSOARG00000000545,ENSOARG00000007759,ENSOARG00000021177,ENSOARG00000005239,ENSOARG00000020058,ENSOARG00000015056,ENSOARG00000005881,ENSOARG00000001899,ENSOARG00000002035,ENSOARG00000010739,ENSOARG00000010741,ENSOARG00000019709,ENSOARG00000015905,ENSOARG00000004625,ENSOARG00000008706,ENSOARG00000000666,ENSOARG00000009416,ENSOARG00000000358,ENSOARG00000002524,ENSOARG00000020923,ENSOARG00000019591	124	ENSOARG00000004432,ENSOARG00000013641,ENSOARG00000008077,Novel01058,ENSOARG00000017111,ENSOARG00000001204,ENSOARG00000009438,ENSOARG00000008429,ENSOARG00000012105,ENSOARG00000014104,ENSOARG00000004251,ENSOARG00000008344,ENSOARG00000011932,ENSOARG00000004556,ENSOARG00000003848,ENSOARG00000012691,ENSOARG00000005214,ENSOARG00000008109,ENSOARG00000012987,ENSOARG00000008494,ENSOARG00000016353,ENSOARG0…
GO:0044424	intracellular part	cellular_component	7.7613e-29	1.3126e-25	890	1354	9928	19259	514	ENSOARG00000003021,ENSOARG00000005279,ENSOARG00000005018,ENSOARG00000003247,ENSOARG00000010048,ENSOARG00000004350,ENSOARG00000015571,ENSOARG00000019441,ENSOARG00000008719,ENSOARG00000018373,ENSOARG00000018046,ENSOARG00000018882,ENSOARG00000009665,ENSOARG00000013102,ENSOARG00000020025,ENSOARG00000004927,ENSOARG00000005812,ENSOARG00000011514,ENSOARG00000005653,ENSOARG00000021022,ENSOARG00000004564,…	376	ENSOARG00000008276,ENSOARG00000017678,Novel00531,ENSOARG00000017111,ENSOARG00000004656,ENSOARG00000002812,ENSOARG00000008429,ENSOARG00000012105,ENSOARG00000019145,ENSOARG00000006233,ENSOARG00000017005,ENSOARG00000001123,ENSOARG00000017652,ENSOARG00000010876,ENSOARG00000011932,ENSOARG00000019983,ENSOARG00000004556,ENSOARG00000018374,ENSOARG00000001382,ENSOARG00000005560,ENSOARG00000006064,ENSOARG0…
GO:0005622	intracellular	cellular_component	1.5011e-27	2.3271e-24	928	1354	10563	19259	537	ENSOARG00000012237,ENSOARG00000004159,ENSOARG00000013354,ENSOARG00000005479,ENSOARG00000010359,ENSOARG00000009289,ENSOARG00000013521,ENSOARG00000020376,ENSOARG00000004797,ENSOARG00000006205,ENSOARG00000003112,ENSOARG00000002952,ENSOARG00000014989,ENSOARG00000019420,ENSOARG00000004275,ENSOARG00000020372,ENSOARG00000016880,ENSOARG00000015710,ENSOARG00000005680,ENSOARG00000016123,ENSOARG00000008012,…	391	ENSOARG00000007958,ENSOARG00000018622,ENSOARG00000006916,ENSOARG00000009101,ENSOARG00000009928,ENSOARG00000002756,ENSOARG00000007886,ENSOARG00000000288,ENSOARG00000011414,ENSOARG00000014753,ENSOARG00000021088,ENSOARG00000015581,ENSOARG00000004071,ENSOARG00000013041,ENSOARG00000002230,ENSOARG00000019140,ENSOARG00000003704,ENSOARG00000001572,ENSOARG00000018675,ENSOARG00000008293,ENSOARG00000018673,…
GO:0043603	cellular amide metabolic process	biological_process	1.723e-27	2.4656e-24	151	1354	832	19259	25	ENSOARG00000020058,ENSOARG00000015056,ENSOARG00000005881,ENSOARG00000013961,ENSOARG00000007870,ENSOARG00000021177,ENSOARG00000005239,ENSOARG00000020883,ENSOARG00000007759,ENSOARG00000000545,ENSOARG00000020923,ENSOARG00000019591,ENSOARG00000000358,ENSOARG00000014336,ENSOARG00000002524,ENSOARG00000000666,ENSOARG00000009416,ENSOARG00000008706,ENSOARG00000004625,ENSOARG00000015905,ENSOARG00000010741,…	126	ENSOARG00000000822,ENSOARG00000001684,ENSOARG00000003689,ENSOARG00000015265,ENSOARG00000019418,ENSOARG00000013275,ENSOARG00000017744,ENSOARG00000018926,ENSOARG00000005853,ENSOARG00000006720,ENSOARG00000020259,ENSOARG00000018221,ENSOARG00000013191,ENSOARG00000012610,ENSOARG00000001128,ENSOARG00000020156,ENSOARG00000014150,ENSOARG00000009925,ENSOARG00000004460,ENSOARG00000016318,ENSOARG00000013849,…
GO:0043228	non-membrane-bounded organelle	cellular_component	3.4622e-24	4.2939e-21	354	1354	3067	19259	183	ENSOARG00000003021,ENSOARG00000004350,ENSOARG00000015571,ENSOARG00000011391,ENSOARG00000008719,ENSOARG00000018046,ENSOARG00000021177,ENSOARG00000009665,ENSOARG00000004927,ENSOARG00000008367,ENSOARG00000016814,ENSOARG00000011514,ENSOARG00000005812,ENSOARG00000004957,ENSOARG00000016888,ENSOARG00000010515,ENSOARG00000016676,ENSOARG00000009966,ENSOARG00000002200,ENSOARG00000021147,ENSOARG00000013227,…	171	ENSOARG00000017678,ENSOARG00000017111,ENSOARG00000004656,ENSOARG00000004432,ENSOARG00000008429,ENSOARG00000012105,ENSOARG00000001204,ENSOARG00000017005,ENSOARG00000012691,ENSOARG00000008109,ENSOARG00000010876,ENSOARG00000008344,ENSOARG00000011932,ENSOARG00000004556,ENSOARG00000013596,ENSOARG00000012645,ENSOARG00000001382,Novel02909,ENSOARG00000016853,Novel03400,ENSOARG00000011605,ENSOARG000000163…
GO:0043232	intracellular non-membrane-bounded organelle	cellular_component	3.4622e-24	4.2939e-21	354	1354	3067	19259	183	ENSOARG00000002221,ENSOARG00000019414,ENSOARG00000015905,ENSOARG00000000265,ENSOARG00000014600,ENSOARG00000011455,ENSOARG00000016514,ENSOARG00000010739,ENSOARG00000018102,ENSOARG00000002735,ENSOARG00000020023,ENSOARG00000009476,ENSOARG00000007967,ENSOARG00000020803,ENSOARG00000003573,ENSOARG00000010164,ENSOARG00000013648,ENSOARG00000009880,ENSOARG00000003966,ENSOARG00000017739,ENSOARG00000009999,…	171	ENSOARG00000000801,ENSOARG00000017868,ENSOARG00000001538,ENSOARG00000010327,Novel03681,ENSOARG00000016333,ENSOARG00000004141,ENSOARG00000006642,ENSOARG00000004920,ENSOARG00000019613,ENSOARG00000019405,ENSOARG00000016517,ENSOARG00000003984,ENSOARG00000013126,ENSOARG00000014076,ENSOARG00000011540,ENSOARG00000007328,ENSOARG00000013571,ENSOARG00000009765,Novel01423,ENSOARG00000001823,ENSOARG000000189…
GO:0044444	cytoplasmic part	cellular_component	6.5595e-24	7.6267e-21	567	1354	5716	19259	285	ENSOARG00000014303,ENSOARG00000017763,ENSOARG00000011584,ENSOARG00000019990,ENSOARG00000001060,ENSOARG00000015165,ENSOARG00000013152,ENSOARG00000009750,ENSOARG00000004241,ENSOARG00000007580,ENSOARG00000013876,ENSOARG00000014558,ENSOARG00000006389,ENSOARG00000016220,ENSOARG00000011010,ENSOARG00000017485,ENSOARG00000011383,ENSOARG00000008680,ENSOARG00000010013,ENSOARG00000014016,ENSOARG00000005881,…	282	ENSOARG00000008077,ENSOARG00000000417,ENSOARG00000009484,ENSOARG00000008770,ENSOARG00000004251,ENSOARG00000008551,ENSOARG00000016445,ENSOARG00000008494,ENSOARG00000019904,ENSOARG00000000910,ENSOARG00000019826,ENSOARG00000014886,ENSOARG00000012785,ENSOARG00000001045,ENSOARG00000001203,ENSOARG00000014855,ENSOARG00000016080,ENSOARG00000004995,ENSOARG00000004460,ENSOARG00000013435,ENSOARG00000014540,…
GO:0005198	structural molecule activity	molecular_function	2.5189e-23	2.7564e-20	141	1354	820	19259	25	ENSOARG00000018506,ENSOARG00000001660,ENSOARG00000016676,ENSOARG00000013876,ENSOARG00000002200,ENSOARG00000011514,ENSOARG00000019990,ENSOARG00000011780,ENSOARG00000003474,ENSOARG00000008680,ENSOARG00000006515,ENSOARG00000009304,ENSOARG00000018317,ENSOARG00000020472,ENSOARG00000006571,ENSOARG00000019180,ENSOARG00000013645,ENSOARG00000010415,ENSOARG00000017967,ENSOARG00000011626,ENSOARG00000014772,…	116	ENSOARG00000001382,ENSOARG00000012645,ENSOARG00000014536,ENSOARG00000014457,ENSOARG00000016853,Novel02909,ENSOARG00000008109,ENSOARG00000003848,ENSOARG00000012691,ENSOARG00000012584,ENSOARG00000020020,ENSOARG00000016353,ENSOARG00000019826,ENSOARG00000003480,ENSOARG00000008494,ENSOARG00000008344,ENSOARG00000004556,ENSOARG00000011932,ENSOARG00000012105,ENSOARG00000008429,ENSOARG00000014104,ENSOARG0…
GO:1901566	organonitrogen compound biosynthetic process	biological_process	9.9722e-23	1.0306e-19	172	1354	1125	19259	34	ENSOARG00000010739,ENSOARG00000019663,ENSOARG00000001899,ENSOARG00000002035,ENSOARG00000011053,ENSOARG00000004625,ENSOARG00000015905,ENSOARG00000019709,ENSOARG00000010741,ENSOARG00000009416,ENSOARG00000000666,ENSOARG00000006313,ENSOARG00000003112,ENSOARG00000009413,ENSOARG00000008706,ENSOARG00000018757,ENSOARG00000019591,ENSOARG00000020923,ENSOARG00000000926,ENSOARG00000002524,ENSOARG00000014336,…	138	ENSOARG00000001472,ENSOARG00000002458,ENSOARG00000014889,ENSOARG00000006118,ENSOARG00000000706,ENSOARG00000011523,ENSOARG00000000408,ENSOARG00000001965,ENSOARG00000004976,ENSOARG00000000129,ENSOARG00000013571,ENSOARG00000009765,Novel01423,ENSOARG00000011540,ENSOARG00000007328,ENSOARG00000014076,ENSOARG00000013126,ENSOARG00000004651,ENSOARG00000018365,ENSOARG00000019837,ENSOARG00000018666,ENSOARG0…
GO:0005737	cytoplasm	cellular_component	9.5049e-22	9.3063e-19	648	1354	6912	19259	337	ENSOARG00000018220,ENSOARG00000005050,ENSOARG00000009894,ENSOARG00000002524,ENSOARG00000018757,ENSOARG00000006511,ENSOARG00000003178,ENSOARG00000012724,ENSOARG00000014772,ENSOARG00000013591,ENSOARG00000008368,ENSOARG00000002302,ENSOARG00000003782,ENSOARG00000001115,ENSOARG00000017477,ENSOARG00000004440,ENSOARG00000014321,ENSOARG00000012321,ENSOARG00000008218,ENSOARG00000017638,ENSOARG00000005498,…	311	ENSOARG00000004519,ENSOARG00000020862,ENSOARG00000004445,ENSOARG00000017405,ENSOARG00000019864,ENSOARG00000014529,ENSOARG00000000595,ENSOARG00000013169,ENSOARG00000006981,ENSOARG00000016082,ENSOARG00000007306,ENSOARG00000006178,ENSOARG00000001546,ENSOARG00000006284,ENSOARG00000016495,ENSOARG00000015188,ENSOARG00000014949,ENSOARG00000014242,ENSOARG00000018318,ENSOARG00000017479,ENSOARG00000002404,…
GO:0043227	membrane-bounded organelle	cellular_component	1.3169e-21	1.2249e-18	767	1354	8573	19259	479	ENSOARG00000013584,ENSOARG00000006515,ENSOARG00000011383,ENSOARG00000008680,ENSOARG00000011272,ENSOARG00000000925,ENSOARG00000010013,ENSOARG00000013895,ENSOARG00000012702,ENSOARG00000014028,ENSOARG00000011010,ENSOARG00000017485,ENSOARG00000000875,ENSOARG00000000519,ENSOARG00000012461,ENSOARG00000009530,ENSOARG00000010144,ENSOARG00000010247,ENSOARG00000001829,ENSOARG00000005881,ENSOARG00000014035,…	288	ENSOARG00000011773,ENSOARG00000014540,ENSOARG00000013435,ENSOARG00000016080,ENSOARG00000014855,ENSOARG00000011326,ENSOARG00000017478,ENSOARG00000018545,ENSOARG00000002327,ENSOARG00000005356,ENSOARG00000012503,ENSOARG00000012750,ENSOARG00000011162,ENSOARG00000009261,ENSOARG00000016856,ENSOARG00000008770,ENSOARG00000009484,ENSOARG00000007769,ENSOARG00000000340,ENSOARG00000009625,ENSOARG00000008551,…
GO:0048522	positive regulation of cellular process	biological_process	3.5701e-21	3.1626e-18	375	1354	3462	19259	268	ENSOARG00000012507,ENSOARG00000007509,ENSOARG00000019997,ENSOARG00000001555,ENSOARG00000015595,ENSOARG00000015887,ENSOARG00000016760,ENSOARG00000008162,ENSOARG00000009392,ENSOARG00000015976,ENSOARG00000017639,ENSOARG00000011081,ENSOARG00000013645,ENSOARG00000016390,ENSOARG00000016626,ENSOARG00000001039,ENSOARG00000010741,ENSOARG00000002484,ENSOARG00000013462,ENSOARG00000006044,ENSOARG00000018856,…	107	ENSOARG00000000741,ENSOARG00000009697,ENSOARG00000006159,ENSOARG00000005691,ENSOARG00000018365,ENSOARG00000012139,ENSOARG00000006051,ENSOARG00000012927,ENSOARG00000017998,ENSOARG00000005858,ENSOARG00000007516,ENSOARG00000003838,ENSOARG00000016101,ENSOARG00000000464,ENSOARG00000011007,ENSOARG00000004131,ENSOARG00000005342,ENSOARG00000011523,ENSOARG00000001055,ENSOARG00000012808,ENSOARG00000006178,…
GO:0044422	organelle part	cellular_component	5.1038e-20	4.3157e-17	524	1354	5378	19259	322	ENSOARG00000011010,ENSOARG00000014028,ENSOARG00000017485,ENSOARG00000005522,ENSOARG00000011383,ENSOARG00000013584,ENSOARG00000008680,ENSOARG00000010013,ENSOARG00000013895,ENSOARG00000005881,ENSOARG00000014035,ENSOARG00000011702,ENSOARG00000009530,ENSOARG00000000875,ENSOARG00000005179,ENSOARG00000005783,ENSOARG00000010247,ENSOARG00000010144,ENSOARG00000014303,ENSOARG00000017763,ENSOARG00000010052,…	202	ENSOARG00000014855,ENSOARG00000016080,ENSOARG00000011773,ENSOARG00000013435,ENSOARG00000012503,ENSOARG00000009261,ENSOARG00000011162,ENSOARG00000017449,ENSOARG00000018545,ENSOARG00000011326,ENSOARG00000002327,ENSOARG00000000417,ENSOARG00000011216,ENSOARG00000009484,ENSOARG00000000340,ENSOARG00000007769,ENSOARG00000016445,ENSOARG00000000355,ENSOARG00000000910,ENSOARG00000019826,ENSOARG00000019904,…
GO:0044446	intracellular organelle part	cellular_component	8.8974e-20	7.1965e-17	512	1354	5235	19259	314	ENSOARG00000017420,ENSOARG00000007546,ENSOARG00000021007,ENSOARG00000006368,ENSOARG00000001738,ENSOARG00000008413,ENSOARG00000014337,ENSOARG00000008648,ENSOARG00000005498,ENSOARG00000013779,ENSOARG00000012321,ENSOARG00000014321,ENSOARG00000008218,ENSOARG00000004440,ENSOARG00000013038,ENSOARG00000001115,ENSOARG00000020645,ENSOARG00000008368,ENSOARG00000013591,ENSOARG00000012724,ENSOARG00000008814,…	198	ENSOARG00000014692,ENSOARG00000002404,ENSOARG00000017479,ENSOARG00000018318,ENSOARG00000014949,ENSOARG00000016951,ENSOARG00000015188,ENSOARG00000001546,ENSOARG00000007306,ENSOARG00000000865,ENSOARG00000016082,ENSOARG00000013169,ENSOARG00000016343,ENSOARG00000012764,ENSOARG00000004445,ENSOARG00000020862,ENSOARG00000007516,ENSOARG00000014889,ENSOARG00000003838,ENSOARG00000001811,ENSOARG00000010914,…
GO:0048518	positive regulation of biological process	biological_process	1.9475e-19	1.5096e-16	413	1354	4014	19259	292	ENSOARG00000019591,ENSOARG00000012204,ENSOARG00000018760,ENSOARG00000003782,ENSOARG00000002302,ENSOARG00000013591,ENSOARG00000014772,ENSOARG00000000651,ENSOARG00000015283,ENSOARG00000014336,ENSOARG00000015104,ENSOARG00000000358,ENSOARG00000005050,ENSOARG00000007903,ENSOARG00000010962,ENSOARG00000017420,ENSOARG00000015656,ENSOARG00000005533,ENSOARG00000004403,ENSOARG00000000666,ENSOARG00000010543,…	121	ENSOARG00000001055,ENSOARG00000012808,ENSOARG00000006178,ENSOARG00000020812,ENSOARG00000017617,ENSOARG00000007306,ENSOARG00000003959,ENSOARG00000004519,ENSOARG00000020862,ENSOARG00000002404,ENSOARG00000005896,ENSOARG00000017479,ENSOARG00000003433,ENSOARG00000018318,ENSOARG00000001479,ENSOARG00000006638,ENSOARG00000011967,ENSOARG00000015188,ENSOARG00000003778,ENSOARG00000000741,ENSOARG00000009697,…
GO:0044267	cellular protein metabolic process	biological_process	4.564e-19	3.3962e-16	399	1354	3832	19259	188	ENSOARG00000015631,ENSOARG00000002221,ENSOARG00000016770,ENSOARG00000001873,ENSOARG00000000454,ENSOARG00000013753,ENSOARG00000010072,ENSOARG00000006977,ENSOARG00000003111,ENSOARG00000000304,ENSOARG00000004625,ENSOARG00000001391,ENSOARG00000016935,ENSOARG00000007835,ENSOARG00000007348,ENSOARG00000018324,ENSOARG00000015905,ENSOARG00000010739,ENSOARG00000009653,ENSOARG00000019080,ENSOARG00000014600,…	211	ENSOARG00000010327,Novel03681,ENSOARG00000016333,ENSOARG00000007288,ENSOARG00000000801,ENSOARG00000017868,ENSOARG00000013126,ENSOARG00000006642,ENSOARG00000019405,ENSOARG00000004920,ENSOARG00000017713,ENSOARG00000019146,ENSOARG00000018744,ENSOARG00000011540,ENSOARG00000007328,ENSOARG00000014076,ENSOARG00000009765,ENSOARG00000018442,ENSOARG00000013571,Novel01423,ENSOARG00000006118,ENSOARG000000073…
GO:0010467	gene expression	biological_process	5.1578e-19	3.6904e-16	411	1354	3980	19259	221	ENSOARG00000019544,ENSOARG00000015056,ENSOARG00000010474,ENSOARG00000019554,ENSOARG00000007419,ENSOARG00000020058,ENSOARG00000014908,ENSOARG00000008935,ENSOARG00000015643,ENSOARG00000020275,ENSOARG00000020764,ENSOARG00000017531,ENSOARG00000008729,ENSOARG00000019781,ENSOARG00000010810,ENSOARG00000021136,Novel01217,ENSOARG00000008578,ENSOARG00000009841,ENSOARG00000013052,Novel00823,ENSOARG000000155…	190	ENSOARG00000018221,ENSOARG00000015510,ENSOARG00000009925,ENSOARG00000004977,ENSOARG00000014150,ENSOARG00000001128,ENSOARG00000013191,ENSOARG00000019418,ENSOARG00000015265,ENSOARG00000013275,ENSOARG00000004109,Novel03400,ENSOARG00000010539,ENSOARG00000020703,ENSOARG00000006626,ENSOARG00000011605,Novel00192,ENSOARG00000017656,ENSOARG00000016318,ENSOARG00000017185,ENSOARG00000004356,ENSOARG000000026…
GO:0070062	extracellular exosome	cellular_component	2.3422e-18	1.6138e-15	247	1354	2069	19259	151	ENSOARG00000016814,ENSOARG00000014745,ENSOARG00000003115,ENSOARG00000000517,ENSOARG00000005239,ENSOARG00000009665,ENSOARG00000006732,ENSOARG00000007399,ENSOARG00000019990,ENSOARG00000002042,ENSOARG00000001784,ENSOARG00000005337,ENSOARG00000001500,ENSOARG00000004957,ENSOARG00000010654,ENSOARG00000005812,ENSOARG00000019900,ENSOARG00000003247,ENSOARG00000020307,ENSOARG00000019244,ENSOARG00000014303,…	96	ENSOARG00000000340,ENSOARG00000019145,ENSOARG00000002812,ENSOARG00000012105,ENSOARG00000010148,ENSOARG00000009438,ENSOARG00000020820,ENSOARG00000000641,ENSOARG00000013622,ENSOARG00000001938,ENSOARG00000019249,ENSOARG00000008588,ENSOARG00000002586,ENSOARG00000013157,ENSOARG00000000417,ENSOARG00000016853,ENSOARG00000005560,ENSOARG00000001753,ENSOARG00000007871,ENSOARG00000000729,ENSOARG00000019826,…
GO:0065010	extracellular membrane-bounded organelle	cellular_component	2.493e-18	1.6563e-15	247	1354	2070	19259	151	ENSOARG00000015905,ENSOARG00000008469,ENSOARG00000019997,ENSOARG00000016722,ENSOARG00000015595,ENSOARG00000008398,ENSOARG00000019180,ENSOARG00000014911,ENSOARG00000013645,ENSOARG00000020175,ENSOARG00000016790,ENSOARG00000008187,ENSOARG00000007775,ENSOARG00000014830,ENSOARG00000001039,ENSOARG00000017560,ENSOARG00000000454,ENSOARG00000006044,ENSOARG00000012880,ENSOARG00000019042,ENSOARG00000007768,…	96	ENSOARG00000001649,ENSOARG00000018172,ENSOARG00000000741,ENSOARG00000004920,ENSOARG00000018666,ENSOARG00000003984,ENSOARG00000001538,ENSOARG00000002357,ENSOARG00000015574,ENSOARG00000001714,ENSOARG00000021079,ENSOARG00000003771,ENSOARG00000009659,ENSOARG00000017998,ENSOARG00000008396,ENSOARG00000009581,ENSOARG00000011764,ENSOARG00000008825,ENSOARG00000014889,ENSOARG00000013571,ENSOARG00000016699,…
GO:0044421	extracellular region part	cellular_component	3.7431e-18	2.3975e-15	305	1354	2742	19259	195	ENSOARG00000000454,ENSOARG00000017560,ENSOARG00000014830,ENSOARG00000007775,ENSOARG00000008187,ENSOARG00000014911,ENSOARG00000008398,ENSOARG00000016722,ENSOARG00000007202,ENSOARG00000015905,ENSOARG00000019414,ENSOARG00000018324,ENSOARG00000019080,ENSOARG00000012262,ENSOARG00000010082,ENSOARG00000019828,ENSOARG00000013868,ENSOARG00000016857,ENSOARG00000002735,ENSOARG00000020498,ENSOARG00000018102,…	110	ENSOARG00000004804,ENSOARG00000021079,ENSOARG00000001538,ENSOARG00000003984,ENSOARG00000018172,ENSOARG00000004920,ENSOARG00000019146,ENSOARG00000017460,ENSOARG00000016699,ENSOARG00000013571,ENSOARG00000000714,ENSOARG00000009581,ENSOARG00000008396,ENSOARG00000011764,ENSOARG00000005542,ENSOARG00000007330,ENSOARG00000018673,ENSOARG00000020231,ENSOARG00000005379,ENSOARG00000019140,ENSOARG00000004071,…
GO:0005925	focal adhesion	cellular_component	3.8664e-18	2.3975e-15	66	1354	291	19259	52	ENSOARG00000015656,ENSOARG00000012237,ENSOARG00000017485,ENSOARG00000003112,ENSOARG00000019963,ENSOARG00000017503,ENSOARG00000002885,ENSOARG00000017638,ENSOARG00000005448,ENSOARG00000012724,ENSOARG00000004596,ENSOARG00000014772,ENSOARG00000006511,ENSOARG00000012928,ENSOARG00000011780,ENSOARG00000000875,ENSOARG00000018760,ENSOARG00000003782,ENSOARG00000008576,ENSOARG00000009530,ENSOARG00000016751,…	14	ENSOARG00000005380,ENSOARG00000008365,ENSOARG00000005542,ENSOARG00000013191,ENSOARG00000001560,ENSOARG00000020231,ENSOARG00000009484,ENSOARG00000011523,ENSOARG00000013571,ENSOARG00000018666,ENSOARG00000012645,ENSOARG00000004920,ENSOARG00000003848,ENSOARG00000019826
GO:1903561	extracellular vesicle	cellular_component	5.4121e-18	3.1881e-15	247	1354	2083	19259	151	ENSOARG00000003021,ENSOARG00000014303,ENSOARG00000019244,ENSOARG00000020307,ENSOARG00000003247,ENSOARG00000011391,ENSOARG00000009301,ENSOARG00000019441,ENSOARG00000007399,ENSOARG00000006732,ENSOARG00000009665,ENSOARG00000005239,ENSOARG00000000517,ENSOARG00000003115,ENSOARG00000014745,ENSOARG00000016814,ENSOARG00000019900,ENSOARG00000010654,ENSOARG00000005812,ENSOARG00000004957,ENSOARG00000005337,…	96	ENSOARG00000019249,ENSOARG00000008588,ENSOARG00000001938,ENSOARG00000000641,ENSOARG00000013622,ENSOARG00000000417,ENSOARG00000013157,ENSOARG00000002586,ENSOARG00000012105,ENSOARG00000002812,ENSOARG00000019145,ENSOARG00000000340,ENSOARG00000020820,ENSOARG00000009438,ENSOARG00000010148,ENSOARG00000012584,ENSOARG00000020020,ENSOARG00000003848,ENSOARG00000019904,ENSOARG00000019826,ENSOARG00000000729,…
GO:0044464	cell part	cellular_component	5.484e-18	3.1881e-15	1006	1354	12330	19259	587	ENSOARG00000008665,ENSOARG00000009767,ENSOARG00000019997,ENSOARG00000010301,ENSOARG00000008469,ENSOARG00000015793,ENSOARG00000015976,ENSOARG00000015887,ENSOARG00000016760,ENSOARG00000013330,ENSOARG00000001039,ENSOARG00000016626,ENSOARG00000010741,ENSOARG00000019709,ENSOARG00000020175,ENSOARG00000020988,ENSOARG00000016390,ENSOARG00000007169,ENSOARG00000002685,ENSOARG00000012880,ENSOARG00000010117,…	419	ENSOARG00000012007,ENSOARG00000018666,ENSOARG00000005691,ENSOARG00000006456,ENSOARG00000004651,ENSOARG00000006159,ENSOARG00000020584,ENSOARG00000017998,ENSOARG00000005858,ENSOARG00000000706,ENSOARG00000017737,ENSOARG00000008825,ENSOARG00000006989,ENSOARG00000002458,ENSOARG00000016101,ENSOARG00000001472,ENSOARG00000004131,ENSOARG00000004976,ENSOARG00000014599,ENSOARG00000017219,ENSOARG00000020243,…
GO:0043230	extracellular organelle	cellular_component	5.7546e-18	3.244e-15	247	1354	2084	19259	151	ENSOARG00000004544,ENSOARG00000010651,ENSOARG00000008995,ENSOARG00000016022,ENSOARG00000002647,ENSOARG00000017167,ENSOARG00000007630,ENSOARG00000018210,ENSOARG00000015263,ENSOARG00000009772,ENSOARG00000008680,ENSOARG00000018887,ENSOARG00000006515,ENSOARG00000016559,ENSOARG00000016844,ENSOARG00000013076,ENSOARG00000015056,ENSOARG00000020622,ENSOARG00000019544,ENSOARG00000012810,ENSOARG00000003474,…	96	ENSOARG00000011503,ENSOARG00000016876,ENSOARG00000014970,ENSOARG00000013435,ENSOARG00000003646,ENSOARG00000004356,ENSOARG00000002624,ENSOARG00000005356,ENSOARG00000006096,ENSOARG00000004977,ENSOARG00000013191,ENSOARG00000016443,ENSOARG00000004609,ENSOARG00000011326,ENSOARG00000016351,ENSOARG00000001938,ENSOARG00000019249,ENSOARG00000008588,ENSOARG00000000641,ENSOARG00000013622,ENSOARG00000013157,…
GO:0005924	cell-substrate adherens junction	cellular_component	6.9295e-18	3.7914e-15	66	1354	294	19259	52	ENSOARG00000017485,ENSOARG00000003112,ENSOARG00000005448,ENSOARG00000019963,ENSOARG00000002885,ENSOARG00000017503,ENSOARG00000017638,ENSOARG00000012237,ENSOARG00000015656,ENSOARG00000005050,ENSOARG00000019544,ENSOARG00000009135,ENSOARG00000020803,ENSOARG00000012928,ENSOARG00000011780,ENSOARG00000012724,ENSOARG00000004596,ENSOARG00000014772,ENSOARG00000006511,ENSOARG00000008576,ENSOARG00000016751,…	14	ENSOARG00000008365,ENSOARG00000005380,ENSOARG00000005542,ENSOARG00000001560,ENSOARG00000020231,ENSOARG00000013191,ENSOARG00000011523,ENSOARG00000013571,ENSOARG00000009484,ENSOARG00000019826,ENSOARG00000003848,ENSOARG00000012645,ENSOARG00000018666,ENSOARG00000004920
GO:0030055	cell-substrate junction	cellular_component	1.1852e-17	6.2997e-15	66	1354	297	19259	52	ENSOARG00000015656,ENSOARG00000012237,ENSOARG00000005448,ENSOARG00000017638,ENSOARG00000019963,ENSOARG00000002885,ENSOARG00000017503,ENSOARG00000003112,ENSOARG00000017485,ENSOARG00000016751,ENSOARG00000009530,ENSOARG00000008576,ENSOARG00000003782,ENSOARG00000000875,ENSOARG00000018760,ENSOARG00000011780,ENSOARG00000012928,ENSOARG00000006511,ENSOARG00000014772,ENSOARG00000012724,ENSOARG00000004596,…	14	ENSOARG00000005380,ENSOARG00000008365,ENSOARG00000020231,ENSOARG00000001560,ENSOARG00000013191,ENSOARG00000005542,ENSOARG00000009484,ENSOARG00000013571,ENSOARG00000011523,ENSOARG00000004920,ENSOARG00000012645,ENSOARG00000018666,ENSOARG00000019826,ENSOARG00000003848
GO:0031982	vesicle	cellular_component	2.1728e-17	1.1228e-14	283	1354	2523	19259	176	ENSOARG00000018210,ENSOARG00000009772,ENSOARG00000018887,ENSOARG00000016844,ENSOARG00000008995,ENSOARG00000019781,ENSOARG00000011780,ENSOARG00000015518,ENSOARG00000010127,ENSOARG00000020460,ENSOARG00000007301,ENSOARG00000001903,ENSOARG00000019544,ENSOARG00000012810,ENSOARG00000003474,ENSOARG00000015056,ENSOARG00000005780,ENSOARG00000020058,ENSOARG00000016814,ENSOARG00000014745,ENSOARG00000003115,…	107	ENSOARG00000013849,ENSOARG00000004356,ENSOARG00000003646,ENSOARG00000002624,ENSOARG00000011503,ENSOARG00000004609,ENSOARG00000000817,ENSOARG00000010659,ENSOARG00000006096,ENSOARG00000004977,ENSOARG00000013191,ENSOARG00000016443,ENSOARG00000019145,ENSOARG00000002812,ENSOARG00000012105,ENSOARG00000010148,ENSOARG00000020820,ENSOARG00000000641,ENSOARG00000013157,ENSOARG00000002586,ENSOARG00000016853,…
GO:0031988	membrane-bounded vesicle	cellular_component	3.3723e-17	1.6956e-14	272	1354	2402	19259	168	ENSOARG00000016220,ENSOARG00000001565,ENSOARG00000013876,ENSOARG00000013778,ENSOARG00000010343,ENSOARG00000007580,ENSOARG00000000940,ENSOARG00000013053,ENSOARG00000009750,ENSOARG00000015184,ENSOARG00000004241,ENSOARG00000007399,ENSOARG00000001784,ENSOARG00000002042,ENSOARG00000019990,ENSOARG00000005337,ENSOARG00000014303,ENSOARG00000019244,ENSOARG00000009301,ENSOARG00000013713,ENSOARG00000012928,…	104	ENSOARG00000014886,ENSOARG00000020020,ENSOARG00000012584,ENSOARG00000003848,ENSOARG00000019826,ENSOARG00000000729,ENSOARG00000019904,ENSOARG00000018414,ENSOARG00000001346,ENSOARG00000000340,ENSOARG00000009438,ENSOARG00000013622,ENSOARG00000008588,ENSOARG00000019249,ENSOARG00000001938,ENSOARG00000000417,ENSOARG00000002327,ENSOARG00000011326,ENSOARG00000016351,ENSOARG00000005356,ENSOARG00000012503,…
GO:1901564	organonitrogen compound metabolic process	biological_process	5.4391e-17	2.6385e-14	205	1354	1636	19259	47	ENSOARG00000010739,ENSOARG00000002035,ENSOARG00000001899,ENSOARG00000019663,ENSOARG00000010082,ENSOARG00000000769,ENSOARG00000015342,ENSOARG00000010741,ENSOARG00000017639,ENSOARG00000019709,ENSOARG00000004625,ENSOARG00000011053,ENSOARG00000007348,ENSOARG00000015905,ENSOARG00000009413,ENSOARG00000008706,ENSOARG00000008218,ENSOARG00000003112,ENSOARG00000000666,ENSOARG00000006313,ENSOARG00000009416,…	158	ENSOARG00000000129,ENSOARG00000004976,ENSOARG00000001965,ENSOARG00000000408,ENSOARG00000011523,ENSOARG00000014076,ENSOARG00000011540,ENSOARG00000007328,ENSOARG00000009765,ENSOARG00000013571,Novel01423,ENSOARG00000011007,ENSOARG00000014889,ENSOARG00000008825,ENSOARG00000002458,ENSOARG00000001472,ENSOARG00000000706,ENSOARG00000006118,ENSOARG00000005549,ENSOARG00000010327,Novel03681,ENSOARG000000163…
GO:0016043	cellular component organization	biological_process	5.5314e-17	2.6385e-14	412	1354	4132	19259	298	ENSOARG00000017560,ENSOARG00000007775,ENSOARG00000006977,ENSOARG00000016770,ENSOARG00000002221,ENSOARG00000008885,ENSOARG00000009652,ENSOARG00000008190,ENSOARG00000013753,ENSOARG00000000454,ENSOARG00000009166,ENSOARG00000018324,ENSOARG00000007348,ENSOARG00000011668,ENSOARG00000019414,ENSOARG00000009770,ENSOARG00000007039,ENSOARG00000014911,ENSOARG00000008398,ENSOARG00000020472,ENSOARG00000011455,…	114	ENSOARG00000009649,ENSOARG00000000801,ENSOARG00000010327,ENSOARG00000019613,ENSOARG00000004750,ENSOARG00000003984,ENSOARG00000000714,ENSOARG00000016699,ENSOARG00000018442,ENSOARG00000017460,ENSOARG00000018994,ENSOARG00000011764,ENSOARG00000013559,ENSOARG00000004307,ENSOARG00000005379,ENSOARG00000001572,ENSOARG00000018675,ENSOARG00000002051,ENSOARG00000019140,ENSOARG00000008365,ENSOARG00000011414,…
GO:0005623	cell	cellular_component	6.5135e-17	3.0293e-14	1007	1354	12417	19259	587	ENSOARG00000008573,ENSOARG00000018768,ENSOARG00000012788,ENSOARG00000007903,ENSOARG00000017368,ENSOARG00000000358,ENSOARG00000015104,ENSOARG00000009669,ENSOARG00000018661,ENSOARG00000011438,ENSOARG00000000651,ENSOARG00000019591,ENSOARG00000012204,ENSOARG00000018760,ENSOARG00000007237,ENSOARG00000012413,ENSOARG00000015132,ENSOARG00000013974,ENSOARG00000010917,ENSOARG00000010543,ENSOARG00000002885,…	420	ENSOARG00000009703,ENSOARG00000006394,Novel03827,ENSOARG00000005266,ENSOARG00000013155,ENSOARG00000000668,ENSOARG00000007383,ENSOARG00000017617,ENSOARG00000020812,ENSOARG00000020243,ENSOARG00000006640,ENSOARG00000006254,ENSOARG00000004635,ENSOARG00000004370,ENSOARG00000005488,ENSOARG00000011967,ENSOARG00000003433,ENSOARG00000005007,ENSOARG00000010087,ENSOARG00000019994,Novel00610,ENSOARG000000016…
GO:0019538	protein metabolic process	biological_process	8.5143e-17	3.8632e-14	443	1354	4510	19259	213	ENSOARG00000005179,ENSOARG00000012928,ENSOARG00000013713,ENSOARG00000008819,ENSOARG00000015562,ENSOARG00000009530,ENSOARG00000010011,ENSOARG00000004662,ENSOARG00000010215,ENSOARG00000005881,ENSOARG00000003613,ENSOARG00000009415,ENSOARG00000004836,ENSOARG00000009968,ENSOARG00000015263,ENSOARG00000009766,ENSOARG00000014898,ENSOARG00000000925,ENSOARG00000017048,ENSOARG00000017485,ENSOARG00000011010,…	230	ENSOARG00000003689,ENSOARG00000013305,ENSOARG00000000822,ENSOARG00000017744,ENSOARG00000018545,ENSOARG00000011326,ENSOARG00000009261,ENSOARG00000006720,ENSOARG00000020259,ENSOARG00000018926,ENSOARG00000005853,ENSOARG00000012503,ENSOARG00000020156,ENSOARG00000005356,ENSOARG00000012610,ENSOARG00000004817,ENSOARG00000011997,ENSOARG00000020967,ENSOARG00000014970,ENSOARG00000013435,ENSOARG00000004460,…
GO:0071840	cellular component organization or biogenesis	biological_process	1.02e-16	4.5177e-14	417	1354	4209	19259	298	ENSOARG00000013895,ENSOARG00000000925,ENSOARG00000013714,ENSOARG00000016559,ENSOARG00000005522,ENSOARG00000018317,ENSOARG00000004544,ENSOARG00000010651,ENSOARG00000017485,ENSOARG00000002647,ENSOARG00000007839,ENSOARG00000001486,ENSOARG00000019470,ENSOARG00000010247,ENSOARG00000005179,ENSOARG00000018237,ENSOARG00000004662,ENSOARG00000010215,ENSOARG00000015562,ENSOARG00000012461,ENSOARG00000008819,…	119	ENSOARG00000013435,ENSOARG00000014540,ENSOARG00000003243,ENSOARG00000005380,ENSOARG00000013351,ENSOARG00000011773,ENSOARG00000005133,ENSOARG00000003677,ENSOARG00000014855,ENSOARG00000016876,ENSOARG00000008637,ENSOARG00000001684,ENSOARG00000002327,ENSOARG00000018156,ENSOARG00000018926,ENSOARG00000012503,ENSOARG00000008870,ENSOARG00000009438,ENSOARG00000011216,ENSOARG00000001938,ENSOARG00000003079,…
GO:0044271	cellular nitrogen compound biosynthetic process	biological_process	2.8852e-16	1.2482e-13	370	1354	3613	19259	191	ENSOARG00000013052,ENSOARG00000019781,ENSOARG00000010810,ENSOARG00000021136,Novel01217,ENSOARG00000008578,ENSOARG00000009841,ENSOARG00000013991,ENSOARG00000007419,ENSOARG00000019554,ENSOARG00000014908,ENSOARG00000020058,ENSOARG00000008935,ENSOARG00000003493,ENSOARG00000015056,ENSOARG00000010474,ENSOARG00000008729,ENSOARG00000015643,ENSOARG00000020764,ENSOARG00000010523,ENSOARG00000017325,ENSOARG0…	179	ENSOARG00000015265,ENSOARG00000019418,ENSOARG00000016411,ENSOARG00000013275,ENSOARG00000018221,ENSOARG00000001128,ENSOARG00000013191,ENSOARG00000009925,ENSOARG00000004977,ENSOARG00000014150,ENSOARG00000016318,ENSOARG00000017185,ENSOARG00000013849,ENSOARG00000017656,ENSOARG00000002624,ENSOARG00000004356,ENSOARG00000010539,Novel03400,Novel00192,ENSOARG00000011605,ENSOARG00000006626,ENSOARG000000207…
GO:0005515	protein binding	molecular_function	4.7206e-16	1.9958e-13	464	1354	4830	19259	332	ENSOARG00000012638,ENSOARG00000018887,ENSOARG00000017943,ENSOARG00000003603,ENSOARG00000009772,ENSOARG00000010523,ENSOARG00000018858,ENSOARG00000011259,ENSOARG00000007850,ENSOARG00000008286,ENSOARG00000005730,ENSOARG00000003799,ENSOARG00000010127,ENSOARG00000015518,ENSOARG00000013052,ENSOARG00000021136,ENSOARG00000019781,ENSOARG00000019208,ENSOARG00000016523,ENSOARG00000010810,ENSOARG00000009841,…	132	ENSOARG00000003646,ENSOARG00000004356,ENSOARG00000017185,ENSOARG00000017656,Novel04624,ENSOARG00000009151,ENSOARG00000020703,ENSOARG00000010539,ENSOARG00000000432,ENSOARG00000001019,ENSOARG00000015265,ENSOARG00000004977,ENSOARG00000001268,ENSOARG00000000255,Novel00743,ENSOARG00000000817,ENSOARG00000020820,ENSOARG00000017005,ENSOARG00000012105,ENSOARG00000009504,ENSOARG00000013157,ENSOARG000000025…
GO:0005912	adherens junction	cellular_component	5.3068e-16	2.1938e-13	70	1354	352	19259	55	ENSOARG00000017560,ENSOARG00000013053,ENSOARG00000014830,ENSOARG00000020175,ENSOARG00000013645,ENSOARG00000013227,ENSOARG00000021147,ENSOARG00000015184,ENSOARG00000013876,ENSOARG00000013462,ENSOARG00000016676,ENSOARG00000013753,ENSOARG00000013778,ENSOARG00000019414,ENSOARG00000018506,ENSOARG00000008398,ENSOARG00000019441,ENSOARG00000020960,ENSOARG00000003021,ENSOARG00000015165,ENSOARG00000010117,…	15	ENSOARG00000003848,ENSOARG00000021079,ENSOARG00000019826,ENSOARG00000004920,ENSOARG00000018666,ENSOARG00000012645,ENSOARG00000013571,ENSOARG00000011523,ENSOARG00000009484,ENSOARG00000013191,ENSOARG00000020231,ENSOARG00000001560,ENSOARG00000005542,ENSOARG00000008365,ENSOARG00000005380
GO:0032502	developmental process	biological_process	7.8416e-16	3.1574e-13	384	1354	3841	19259	303	ENSOARG00000019470,ENSOARG00000005179,ENSOARG00000012928,ENSOARG00000013713,ENSOARG00000007731,ENSOARG00000008819,ENSOARG00000015562,ENSOARG00000000875,ENSOARG00000010215,ENSOARG00000004662,ENSOARG00000009153,ENSOARG00000007672,ENSOARG00000020622,ENSOARG00000013860,ENSOARG00000001829,ENSOARG00000014016,ENSOARG00000015263,ENSOARG00000007630,ENSOARG00000013714,ENSOARG00000014898,ENSOARG00000011272,…	81	ENSOARG00000012503,ENSOARG00000014970,ENSOARG00000005133,ENSOARG00000011773,ENSOARG00000003243,ENSOARG00000014855,ENSOARG00000008259,ENSOARG00000008637,ENSOARG00000003916,ENSOARG00000002381,ENSOARG00000008043,ENSOARG00000003530,ENSOARG00000012584,ENSOARG00000000355,ENSOARG00000001346,ENSOARG00000009438,ENSOARG00000003079,ENSOARG00000008588,ENSOARG00000002808,ENSOARG00000006280,ENSOARG00000012808,…
GO:0070161	anchoring junction	cellular_component	7.9771e-16	3.1574e-13	71	1354	363	19259	56	ENSOARG00000005448,ENSOARG00000019963,ENSOARG00000002885,ENSOARG00000017503,ENSOARG00000017638,ENSOARG00000017485,ENSOARG00000003112,ENSOARG00000012237,ENSOARG00000015656,ENSOARG00000010523,ENSOARG00000020803,ENSOARG00000019544,ENSOARG00000006399,ENSOARG00000005050,ENSOARG00000009135,ENSOARG00000008576,ENSOARG00000016751,ENSOARG00000009530,ENSOARG00000016530,ENSOARG00000003782,ENSOARG00000000875,…	15	ENSOARG00000008365,ENSOARG00000005380,ENSOARG00000020231,ENSOARG00000001560,ENSOARG00000013191,ENSOARG00000005542,ENSOARG00000013571,ENSOARG00000011523,ENSOARG00000009484,ENSOARG00000021079,ENSOARG00000019826,ENSOARG00000003848,ENSOARG00000004920,ENSOARG00000012645,ENSOARG00000018666
GO:0044767	single-organism developmental process	biological_process	1.6412e-15	6.3606e-13	380	1354	3809	19259	300	ENSOARG00000010061,ENSOARG00000011582,ENSOARG00000011221,ENSOARG00000006946,ENSOARG00000013030,ENSOARG00000009280,ENSOARG00000018039,ENSOARG00000015821,ENSOARG00000017397,ENSOARG00000001899,ENSOARG00000001576,ENSOARG00000002035,ENSOARG00000019159,ENSOARG00000019663,ENSOARG00000012278,ENSOARG00000018434,ENSOARG00000018035,ENSOARG00000011220,ENSOARG00000012392,ENSOARG00000006538,ENSOARG00000015342,…	80	ENSOARG00000001811,ENSOARG00000006989,ENSOARG00000016101,ENSOARG00000017737,ENSOARG00000000663,ENSOARG00000005549,ENSOARG00000012927,ENSOARG00000012268,ENSOARG00000006159,ENSOARG00000014562,ENSOARG00000000741,ENSOARG00000006254,ENSOARG00000006638,ENSOARG00000005007,Novel02289,ENSOARG00000016343,ENSOARG00000012808,ENSOARG00000001055,ENSOARG00000006178,ENSOARG00000001616,ENSOARG00000020812,ENSOARG0…
GO:0044260	cellular macromolecule metabolic process	biological_process	2.2807e-15	8.6588e-13	590	1354	6535	19259	322	ENSOARG00000018760,ENSOARG00000007237,ENSOARG00000019591,ENSOARG00000000651,ENSOARG00000011438,ENSOARG00000015104,ENSOARG00000000358,ENSOARG00000014336,ENSOARG00000007903,ENSOARG00000004999,ENSOARG00000004403,ENSOARG00000000666,ENSOARG00000015656,ENSOARG00000010884,ENSOARG00000002885,ENSOARG00000013974,ENSOARG00000019997,ENSOARG00000001555,ENSOARG00000010301,ENSOARG00000015793,ENSOARG00000015887,…	268	ENSOARG00000020243,ENSOARG00000020812,ENSOARG00000017617,ENSOARG00000001055,ENSOARG00000007383,ENSOARG00000013155,ENSOARG00000005266,Novel03827,ENSOARG00000005384,ENSOARG00000009703,Novel00610,ENSOARG00000001638,ENSOARG00000019994,ENSOARG00000003433,ENSOARG00000011967,ENSOARG00000004370,ENSOARG00000018666,ENSOARG00000005284,ENSOARG00000006456,ENSOARG00000005691,ENSOARG00000004651,ENSOARG000000061…
GO:0044391	ribosomal subunit	cellular_component	2.3548e-15	8.7611e-13	46	1354	169	19259	0		46	ENSOARG00000011763,ENSOARG00000011772,ENSOARG00000004920,ENSOARG00000014457,ENSOARG00000004651,ENSOARG00000019418,ENSOARG00000012645,ENSOARG00000013126,ENSOARG00000018666,ENSOARG00000006369,ENSOARG00000006456,ENSOARG00000007306,ENSOARG00000016082,ENSOARG00000000374,ENSOARG00000013169,ENSOARG00000014150,ENSOARG00000020231,ENSOARG00000015502,ENSOARG00000010876,ENSOARG00000013191,ENSOARG00000019826,…
GO:0003723	RNA binding	molecular_function	3.0119e-15	1.0986e-12	173	1354	1367	19259	103	ENSOARG00000004676,ENSOARG00000012233,ENSOARG00000018882,ENSOARG00000021177,ENSOARG00000004975,ENSOARG00000014589,ENSOARG00000018046,ENSOARG00000004350,ENSOARG00000015571,ENSOARG00000020307,ENSOARG00000007759,ENSOARG00000013568,ENSOARG00000009089,ENSOARG00000020552,ENSOARG00000015886,ENSOARG00000004475,ENSOARG00000007609,ENSOARG00000002200,ENSOARG00000010132,ENSOARG00000000940,ENSOARG00000010343,…	70	ENSOARG00000001204,ENSOARG00000019145,ENSOARG00000017561,ENSOARG00000008429,ENSOARG00000012105,ENSOARG00000000641,ENSOARG00000012608,ENSOARG00000012785,ENSOARG00000014457,ENSOARG00000001382,ENSOARG00000012645,ENSOARG00000008494,ENSOARG00000019826,ENSOARG00000008043,ENSOARG00000003848,ENSOARG00000012691,ENSOARG00000005214,ENSOARG00000002624,ENSOARG00000016869,ENSOARG00000020703,ENSOARG00000011605,…
GO:0031012	extracellular matrix	cellular_component	4.278e-15	1.5305e-12	68	1354	349	19259	48	ENSOARG00000011626,ENSOARG00000015400,ENSOARG00000006184,ENSOARG00000010126,ENSOARG00000019080,ENSOARG00000018035,ENSOARG00000012262,ENSOARG00000010082,ENSOARG00000015342,ENSOARG00000002735,ENSOARG00000012880,ENSOARG00000001660,ENSOARG00000009750,ENSOARG00000013645,ENSOARG00000015081,ENSOARG00000016790,ENSOARG00000005006,ENSOARG00000014711,ENSOARG00000019180,ENSOARG00000018506,ENSOARG00000007202,…	20	ENSOARG00000011523,ENSOARG00000002808,ENSOARG00000013571,ENSOARG00000013157,ENSOARG00000000417,ENSOARG00000014889,ENSOARG00000009438,ENSOARG00000020820,ENSOARG00000003848,ENSOARG00000012584,ENSOARG00000004920,ENSOARG00000021088,ENSOARG00000003778,ENSOARG00000008365,ENSOARG00000004837,ENSOARG00000020231,ENSOARG00000001268,ENSOARG00000013191,ENSOARG00000001055,ENSOARG00000007306
GO:0060429	epithelium development	biological_process	5.1239e-15	1.7985e-12	119	1354	820	19259	101	ENSOARG00000017485,ENSOARG00000008418,ENSOARG00000004797,ENSOARG00000005448,ENSOARG00000007850,ENSOARG00000016880,ENSOARG00000002885,ENSOARG00000013779,ENSOARG00000004275,ENSOARG00000008169,ENSOARG00000015656,ENSOARG00000015263,ENSOARG00000007630,ENSOARG00000013714,ENSOARG00000011272,ENSOARG00000008377,ENSOARG00000010523,ENSOARG00000013521,ENSOARG00000005522,ENSOARG00000019612,ENSOARG00000017943,…	18	ENSOARG00000021088,ENSOARG00000006254,ENSOARG00000005007,ENSOARG00000017185,ENSOARG00000005379,ENSOARG00000006178,ENSOARG00000020812,ENSOARG00000001572,ENSOARG00000019146,ENSOARG00000003079,ENSOARG00000006280,ENSOARG00000013151,ENSOARG00000019145,ENSOARG00000003996,ENSOARG00000012584,ENSOARG00000001346,ENSOARG00000000330,ENSOARG00000013596
GO:0034645	cellular macromolecule biosynthetic process	biological_process	6.7749e-15	2.334e-12	367	1354	3656	19259	195	ENSOARG00000011220,ENSOARG00000006042,ENSOARG00000017967,ENSOARG00000008064,ENSOARG00000003053,ENSOARG00000013030,ENSOARG00000008869,ENSOARG00000010061,ENSOARG00000019159,ENSOARG00000002035,ENSOARG00000001576,ENSOARG00000001899,ENSOARG00000018039,ENSOARG00000000894,ENSOARG00000015887,ENSOARG00000015595,ENSOARG00000001555,ENSOARG00000007509,ENSOARG00000019483,ENSOARG00000007169,ENSOARG00000018856,…	172	ENSOARG00000002458,ENSOARG00000014889,ENSOARG00000015719,Novel00726,ENSOARG00000000706,ENSOARG00000007516,ENSOARG00000004976,ENSOARG00000001965,ENSOARG00000000129,ENSOARG00000005342,ENSOARG00000011523,ENSOARG00000000408,ENSOARG00000006799,ENSOARG00000004131,ENSOARG00000019837,ENSOARG00000018666,ENSOARG00000006456,ENSOARG00000006159,ENSOARG00000004651,ENSOARG00000000741,ENSOARG00000011763,ENSOARG0…
GO:0031974	membrane-enclosed lumen	cellular_component	1.218e-14	4.1196e-12	297	1354	2831	19259	201	ENSOARG00000000557,ENSOARG00000019554,ENSOARG00000007419,ENSOARG00000003474,ENSOARG00000012528,ENSOARG00000019544,ENSOARG00000015056,ENSOARG00000010474,ENSOARG00000008729,ENSOARG00000008633,ENSOARG00000015643,ENSOARG00000013052,ENSOARG00000021136,ENSOARG00000010810,Novel01217,ENSOARG00000005730,ENSOARG00000007301,ENSOARG00000008286,ENSOARG00000014698,ENSOARG00000011259,ENSOARG00000008465,ENSOARG0…	96	ENSOARG00000006195,ENSOARG00000018221,ENSOARG00000001909,ENSOARG00000013191,ENSOARG00000004977,ENSOARG00000019418,ENSOARG00000011772,ENSOARG00000010539,ENSOARG00000006626,ENSOARG00000020703,ENSOARG00000017185,ENSOARG00000010438,ENSOARG00000017656,ENSOARG00000002624,ENSOARG00000010876,ENSOARG00000001123,ENSOARG00000001753,ENSOARG00000000521,ENSOARG00000006064,ENSOARG00000017678,ENSOARG00000004656,…
GO:0022626	cytosolic ribosome	cellular_component	1.6654e-14	5.5323e-12	24	1354	51	19259	0		24	ENSOARG00000006456,ENSOARG00000007306,ENSOARG00000018666,ENSOARG00000012105,ENSOARG00000014889,ENSOARG00000012645,ENSOARG00000013126,ENSOARG00000014457,ENSOARG00000004920,ENSOARG00000002624,ENSOARG00000005717,ENSOARG00000010452,ENSOARG00000005549,ENSOARG00000005542,ENSOARG00000003848,ENSOARG00000012691,ENSOARG00000019826,ENSOARG00000011523,ENSOARG00000008365,ENSOARG00000013191,ENSOARG00000014949,…
GO:0009059	macromolecule biosynthetic process	biological_process	1.8589e-14	6.067e-12	373	1354	3756	19259	197	ENSOARG00000010474,ENSOARG00000015056,ENSOARG00000003493,ENSOARG00000008935,ENSOARG00000020058,ENSOARG00000014908,ENSOARG00000019554,ENSOARG00000007419,ENSOARG00000020764,ENSOARG00000015643,ENSOARG00000008729,ENSOARG00000009841,ENSOARG00000008578,Novel01217,ENSOARG00000021136,ENSOARG00000010810,ENSOARG00000019781,ENSOARG00000013052,ENSOARG00000013991,ENSOARG00000008286,ENSOARG00000014629,ENSOARG0…	176	ENSOARG00000018221,ENSOARG00000014150,ENSOARG00000004977,ENSOARG00000009925,ENSOARG00000013191,ENSOARG00000001128,ENSOARG00000019418,ENSOARG00000015265,ENSOARG00000013275,Novel03400,ENSOARG00000010539,ENSOARG00000006626,ENSOARG00000020703,ENSOARG00000011605,Novel00192,ENSOARG00000017656,ENSOARG00000017185,ENSOARG00000016318,ENSOARG00000004356,ENSOARG00000002624,ENSOARG00000012691,ENSOARG000000111…
GO:0043231	intracellular membrane-bounded organelle	cellular_component	1.9816e-14	6.3557e-12	655	1354	7491	19259	414	ENSOARG00000019591,ENSOARG00000012204,ENSOARG00000018760,ENSOARG00000007237,ENSOARG00000009669,ENSOARG00000018661,ENSOARG00000011438,ENSOARG00000017368,ENSOARG00000000358,ENSOARG00000015104,ENSOARG00000008573,ENSOARG00000018768,ENSOARG00000012788,ENSOARG00000007903,ENSOARG00000006758,ENSOARG00000001076,ENSOARG00000018993,ENSOARG00000004173,ENSOARG00000004999,ENSOARG00000004403,ENSOARG00000000666,…	241	ENSOARG00000017617,ENSOARG00000020812,ENSOARG00000006394,ENSOARG00000005266,ENSOARG00000003433,ENSOARG00000005007,ENSOARG00000005488,ENSOARG00000011967,ENSOARG00000006640,ENSOARG00000006254,ENSOARG00000004651,ENSOARG00000005691,ENSOARG00000020584,ENSOARG00000005858,ENSOARG00000017998,ENSOARG00000000706,ENSOARG00000008825,ENSOARG00000006989,ENSOARG00000001472,ENSOARG00000004131,ENSOARG00000014599,…
GO:0009653	anatomical structure morphogenesis	biological_process	2.1331e-14	6.7257e-12	216	1354	1893	19259	183	ENSOARG00000015056,ENSOARG00000020622,ENSOARG00000007672,ENSOARG00000012810,ENSOARG00000014908,ENSOARG00000020058,ENSOARG00000019554,ENSOARG00000007419,ENSOARG00000005780,ENSOARG00000020699,ENSOARG00000014016,ENSOARG00000001829,ENSOARG00000013860,ENSOARG00000001863,ENSOARG00000017171,ENSOARG00000018587,ENSOARG00000009841,ENSOARG00000012928,ENSOARG00000011780,ENSOARG00000019470,ENSOARG00000008578,…	33	ENSOARG00000012503,ENSOARG00000014855,ENSOARG00000008637,ENSOARG00000014970,ENSOARG00000005133,ENSOARG00000003243,ENSOARG00000012584,ENSOARG00000013140,ENSOARG00000013596,ENSOARG00000003916,ENSOARG00000018103,ENSOARG00000003079,ENSOARG00000006280,ENSOARG00000002586,ENSOARG00000013151,ENSOARG00000009438,ENSOARG00000020820,ENSOARG00000018673,ENSOARG00000005379,ENSOARG00000006178,ENSOARG00000020812,…
GO:0048856	anatomical structure development	biological_process	2.3998e-14	7.4407e-12	350	1354	3501	19259	277	ENSOARG00000014898,ENSOARG00000011272,ENSOARG00000015263,ENSOARG00000007630,ENSOARG00000013714,ENSOARG00000013076,ENSOARG00000006515,ENSOARG00000016559,ENSOARG00000011383,ENSOARG00000010344,ENSOARG00000005522,ENSOARG00000017485,ENSOARG00000004544,ENSOARG00000002647,ENSOARG00000013713,ENSOARG00000007731,ENSOARG00000019470,ENSOARG00000012928,ENSOARG00000005179,ENSOARG00000004662,ENSOARG00000010215,…	73	ENSOARG00000014970,ENSOARG00000003243,ENSOARG00000005133,ENSOARG00000011773,ENSOARG00000014855,ENSOARG00000008259,ENSOARG00000008637,ENSOARG00000012503,ENSOARG00000009438,ENSOARG00000006280,ENSOARG00000008588,ENSOARG00000003079,ENSOARG00000003916,ENSOARG00000002381,ENSOARG00000012584,ENSOARG00000008043,ENSOARG00000003530,ENSOARG00000001346,ENSOARG00000000355,ENSOARG00000005007,Novel02289,ENSOARG0…
GO:0005576	extracellular region	cellular_component	4.2108e-14	1.2841e-11	325	1354	3171	19259	201	ENSOARG00000012262,ENSOARG00000010082,ENSOARG00000019828,ENSOARG00000013868,ENSOARG00000016857,ENSOARG00000002735,ENSOARG00000020498,ENSOARG00000018102,ENSOARG00000005511,ENSOARG00000019080,ENSOARG00000008398,ENSOARG00000014911,ENSOARG00000016722,ENSOARG00000007202,ENSOARG00000015905,ENSOARG00000019414,ENSOARG00000018324,ENSOARG00000000454,ENSOARG00000017560,ENSOARG00000014830,ENSOARG00000008187,…	124	ENSOARG00000009581,ENSOARG00000008396,ENSOARG00000011764,ENSOARG00000019146,ENSOARG00000017460,ENSOARG00000016699,ENSOARG00000013571,ENSOARG00000000714,ENSOARG00000010646,ENSOARG00000003984,ENSOARG00000018172,ENSOARG00000004920,ENSOARG00000004804,ENSOARG00000021079,ENSOARG00000001538,ENSOARG00000012019,ENSOARG00000006916,ENSOARG00000021088,ENSOARG00000007718,ENSOARG00000010452,ENSOARG00000011397,…
GO:0043233	organelle lumen	cellular_component	4.3902e-14	1.3173e-11	292	1354	2800	19259	199	ENSOARG00000011220,ENSOARG00000000769,ENSOARG00000017967,ENSOARG00000006538,ENSOARG00000003053,ENSOARG00000007768,ENSOARG00000010061,ENSOARG00000013030,ENSOARG00000019663,ENSOARG00000001576,ENSOARG00000001899,ENSOARG00000015595,ENSOARG00000015887,ENSOARG00000000894,ENSOARG00000015793,ENSOARG00000015976,ENSOARG00000008469,ENSOARG00000007509,ENSOARG00000018856,ENSOARG00000002484,ENSOARG00000002685,…	93	ENSOARG00000001472,ENSOARG00000003838,ENSOARG00000006989,ENSOARG00000000706,ENSOARG00000007516,ENSOARG00000005342,ENSOARG00000011523,ENSOARG00000004131,ENSOARG00000006799,ENSOARG00000004651,ENSOARG00000009697,ENSOARG00000014562,ENSOARG00000000741,ENSOARG00000006051,ENSOARG00000020584,ENSOARG00000002357,ENSOARG00000003433,ENSOARG00000014692,ENSOARG00000002404,ENSOARG00000006640,ENSOARG00000005488,…
GO:0006996	organelle organization	biological_process	5.8867e-14	1.7383e-11	263	1354	2459	19259	191	ENSOARG00000009415,ENSOARG00000017424,ENSOARG00000003613,ENSOARG00000020622,ENSOARG00000004662,ENSOARG00000008819,ENSOARG00000015562,ENSOARG00000005179,ENSOARG00000019470,ENSOARG00000010247,ENSOARG00000001486,ENSOARG00000002647,ENSOARG00000007839,ENSOARG00000010651,ENSOARG00000004544,ENSOARG00000005522,ENSOARG00000000925,ENSOARG00000013895,ENSOARG00000013714,ENSOARG00000020179,ENSOARG00000007513,…	72	ENSOARG00000012503,ENSOARG00000018156,ENSOARG00000001684,ENSOARG00000002327,ENSOARG00000016876,ENSOARG00000008637,ENSOARG00000014855,ENSOARG00000005380,ENSOARG00000011773,ENSOARG00000013351,ENSOARG00000020020,ENSOARG00000019904,ENSOARG00000003916,ENSOARG00000006227,ENSOARG00000003079,ENSOARG00000019249,ENSOARG00000011216,ENSOARG00000016343,ENSOARG00000007306,ENSOARG00000016951,ENSOARG00000005896,…
GO:0070013	intracellular organelle lumen	cellular_component	6.8737e-14	1.998e-11	291	1354	2798	19259	198	ENSOARG00000017368,ENSOARG00000015283,ENSOARG00000015104,ENSOARG00000012788,ENSOARG00000013038,ENSOARG00000011438,ENSOARG00000020645,ENSOARG00000008368,ENSOARG00000008814,ENSOARG00000014772,ENSOARG00000010917,ENSOARG00000010884,ENSOARG00000013779,ENSOARG00000002885,ENSOARG00000012321,ENSOARG00000012413,ENSOARG00000014321,ENSOARG00000004440,ENSOARG00000004173,ENSOARG00000018993,ENSOARG00000007546,…	93	ENSOARG00000016343,ENSOARG00000012764,ENSOARG00000005266,ENSOARG00000001546,ENSOARG00000000865,ENSOARG00000020812,ENSOARG00000007306,ENSOARG00000005488,ENSOARG00000006640,ENSOARG00000014692,ENSOARG00000002404,ENSOARG00000003433,ENSOARG00000020584,ENSOARG00000002357,ENSOARG00000006051,ENSOARG00000000741,ENSOARG00000004651,ENSOARG00000009697,ENSOARG00000014562,ENSOARG00000004131,ENSOARG00000006799,…
GO:0043933	macromolecular complex subunit organization	biological_process	8.5032e-14	2.4336e-11	198	1354	1704	19259	137	ENSOARG00000016676,ENSOARG00000003481,ENSOARG00000007513,ENSOARG00000001565,ENSOARG00000016888,ENSOARG00000009433,ENSOARG00000013227,ENSOARG00000009966,ENSOARG00000002200,ENSOARG00000004475,ENSOARG00000018040,ENSOARG00000013863,ENSOARG00000003267,ENSOARG00000020552,ENSOARG00000009089,ENSOARG00000013265,ENSOARG00000019974,ENSOARG00000010048,ENSOARG00000005018,ENSOARG00000003021,ENSOARG00000008719,…	61	ENSOARG00000019904,ENSOARG00000005214,ENSOARG00000002087,ENSOARG00000019983,ENSOARG00000017652,ENSOARG00000018374,ENSOARG00000003916,ENSOARG00000013596,ENSOARG00000000521,ENSOARG00000018103,ENSOARG00000012901,ENSOARG00000019249,ENSOARG00000003079,ENSOARG00000019701,ENSOARG00000002586,ENSOARG00000011216,ENSOARG00000009438,ENSOARG00000013450,ENSOARG00000000817,ENSOARG00000018926,ENSOARG00000004977,…
GO:0048583	regulation of response to stimulus	biological_process	1.3937e-13	3.9284e-11	253	1354	2356	19259	175	ENSOARG00000006389,ENSOARG00000013568,ENSOARG00000006801,ENSOARG00000014558,ENSOARG00000017799,ENSOARG00000007870,ENSOARG00000018040,ENSOARG00000004475,ENSOARG00000019687,ENSOARG00000014340,ENSOARG00000007580,ENSOARG00000013227,ENSOARG00000004241,ENSOARG00000009750,ENSOARG00000009433,ENSOARG00000009341,ENSOARG00000017720,ENSOARG00000010515,ENSOARG00000016676,ENSOARG00000001060,ENSOARG00000015165,…	78	ENSOARG00000012901,ENSOARG00000002381,ENSOARG00000004053,ENSOARG00000017652,ENSOARG00000000355,ENSOARG00000016445,ENSOARG00000010095,ENSOARG00000003530,ENSOARG00000009460,ENSOARG00000008043,ENSOARG00000013150,ENSOARG00000017191,ENSOARG00000020820,ENSOARG00000009438,ENSOARG00000011216,ENSOARG00000008551,ENSOARG00000013151,ENSOARG00000000417,ENSOARG00000013157,ENSOARG00000002586,ENSOARG00000008588,…
GO:0044428	nuclear part	cellular_component	1.8063e-13	5.0152e-11	298	1354	2907	19259	213	ENSOARG00000002952,ENSOARG00000004797,ENSOARG00000005680,ENSOARG00000003113,ENSOARG00000001700,ENSOARG00000020372,ENSOARG00000004275,ENSOARG00000017503,ENSOARG00000011880,ENSOARG00000020376,ENSOARG00000005479,ENSOARG00000010359,ENSOARG00000004159,ENSOARG00000013354,ENSOARG00000009010,ENSOARG00000014479,ENSOARG00000003966,ENSOARG00000013648,ENSOARG00000009880,ENSOARG00000020844,ENSOARG00000010164,…	85	ENSOARG00000000288,ENSOARG00000010452,ENSOARG00000011414,ENSOARG00000011397,ENSOARG00000008365,ENSOARG00000017643,ENSOARG00000002617,ENSOARG00000012019,ENSOARG00000005717,ENSOARG00000013083,ENSOARG00000020231,ENSOARG00000015581,ENSOARG00000008041,ENSOARG00000018097,ENSOARG00000011175,ENSOARG00000014837,ENSOARG00000010327,ENSOARG00000001538,ENSOARG00000000801,Novel01941,ENSOARG00000003984,ENSOARG0…
GO:0009893	positive regulation of metabolic process	biological_process	2.4173e-13	6.6131e-11	270	1354	2574	19259	188	ENSOARG00000008286,ENSOARG00000011259,ENSOARG00000007850,ENSOARG00000010523,ENSOARG00000016414,ENSOARG00000012638,ENSOARG00000017943,ENSOARG00000019612,ENSOARG00000007419,ENSOARG00000005780,ENSOARG00000014908,ENSOARG00000020058,ENSOARG00000015056,ENSOARG00000003493,ENSOARG00000000269,ENSOARG00000013052,ENSOARG00000021136,ENSOARG00000004645,ENSOARG00000009841,ENSOARG00000008578,ENSOARG00000020460,…	82	ENSOARG00000020703,ENSOARG00000006626,ENSOARG00000012960,ENSOARG00000004356,ENSOARG00000018221,ENSOARG00000002586,ENSOARG00000013151,ENSOARG00000009460,ENSOARG00000017652,ENSOARG00000013140,ENSOARG00000012901,ENSOARG00000018103,ENSOARG00000010452,ENSOARG00000011414,ENSOARG00000003550,ENSOARG00000007385,ENSOARG00000014753,ENSOARG00000008365,ENSOARG00000017643,ENSOARG00000006916,ENSOARG00000012019,…
GO:0043170	macromolecule metabolic process	biological_process	2.9934e-13	8.0705e-11	633	1354	7282	19259	351	ENSOARG00000015864,ENSOARG00000010052,ENSOARG00000011584,ENSOARG00000001060,ENSOARG00000015165,ENSOARG00000020357,ENSOARG00000009750,ENSOARG00000004241,ENSOARG00000015184,ENSOARG00000003267,ENSOARG00000013863,ENSOARG00000002292,ENSOARG00000006801,ENSOARG00000006389,ENSOARG00000001013,ENSOARG00000011010,ENSOARG00000017485,ENSOARG00000006515,ENSOARG00000000925,ENSOARG00000011272,ENSOARG00000013895,…	282	ENSOARG00000008077,ENSOARG00000000417,ENSOARG00000009917,ENSOARG00000009625,ENSOARG00000004251,ENSOARG00000008551,ENSOARG00000011674,ENSOARG00000016445,ENSOARG00000000355,ENSOARG00000001346,ENSOARG00000019826,ENSOARG00000000910,ENSOARG00000000729,ENSOARG00000008494,ENSOARG00000014886,ENSOARG00000020539,ENSOARG00000012785,ENSOARG00000001045,ENSOARG00000003916,ENSOARG00000008259,ENSOARG00000001203,…
GO:0030154	cell differentiation	biological_process	3.2844e-13	8.7287e-11	257	1354	2423	19259	204	ENSOARG00000007850,ENSOARG00000015632,ENSOARG00000008169,ENSOARG00000008995,ENSOARG00000017943,ENSOARG00000003603,ENSOARG00000010523,ENSOARG00000001863,ENSOARG00000020699,ENSOARG00000017171,ENSOARG00000012810,ENSOARG00000015056,ENSOARG00000005780,ENSOARG00000007419,ENSOARG00000014908,ENSOARG00000016523,ENSOARG00000019781,ENSOARG00000021136,ENSOARG00000008578,ENSOARG00000009841,ENSOARG00000013052,…	53	ENSOARG00000004356,ENSOARG00000017185,ENSOARG00000002586,ENSOARG00000012561,ENSOARG00000003996,ENSOARG00000019145,ENSOARG00000011984,ENSOARG00000013140,ENSOARG00000018103,ENSOARG00000018558,ENSOARG00000000330,ENSOARG00000013596,ENSOARG00000008365,ENSOARG00000021088,ENSOARG00000005717,ENSOARG00000020231,ENSOARG00000005379,ENSOARG00000001572,ENSOARG00000013041,ENSOARG00000004071,ENSOARG00000018994,…
GO:0044877	macromolecular complex binding	molecular_function	4.1111e-13	1.0772e-10	135	1354	1043	19259	118	ENSOARG00000013742,ENSOARG00000013030,ENSOARG00000010739,ENSOARG00000010061,ENSOARG00000003193,ENSOARG00000019828,ENSOARG00000013868,ENSOARG00000012392,ENSOARG00000020023,ENSOARG00000003416,ENSOARG00000008064,ENSOARG00000018102,ENSOARG00000003053,ENSOARG00000002221,ENSOARG00000016966,ENSOARG00000019483,ENSOARG00000007169,ENSOARG00000008190,ENSOARG00000013753,ENSOARG00000018856,ENSOARG00000002484,…	17	ENSOARG00000011523,ENSOARG00000001811,ENSOARG00000021088,ENSOARG00000001479,ENSOARG00000012019,ENSOARG00000001546,ENSOARG00000000153,ENSOARG00000001938,ENSOARG00000003079,ENSOARG00000000417,ENSOARG00000002586,ENSOARG00000006227,ENSOARG00000009438,ENSOARG00000011216,ENSOARG00000008637,ENSOARG00000020703,ENSOARG00000018545
GO:0005634	nucleus	cellular_component	4.2869e-13	1.1076e-10	450	1354	4842	19259	305	ENSOARG00000004350,ENSOARG00000015571,ENSOARG00000010600,ENSOARG00000019441,ENSOARG00000018373,ENSOARG00000003021,ENSOARG00000019636,ENSOARG00000005279,ENSOARG00000005018,ENSOARG00000010048,ENSOARG00000011514,ENSOARG00000010654,ENSOARG00000005812,ENSOARG00000021022,ENSOARG00000005653,ENSOARG00000001500,ENSOARG00000009754,ENSOARG00000020883,ENSOARG00000004564,ENSOARG00000021177,ENSOARG00000009840,…	145	ENSOARG00000017678,ENSOARG00000019701,Novel00531,ENSOARG00000000641,ENSOARG00000017005,ENSOARG00000001123,ENSOARG00000010876,ENSOARG00000017652,ENSOARG00000011114,ENSOARG00000008109,ENSOARG00000001753,ENSOARG00000006064,ENSOARG00000000521,Novel04624,ENSOARG00000011503,ENSOARG00000020703,ENSOARG00000006626,ENSOARG00000010539,ENSOARG00000004109,ENSOARG00000000432,ENSOARG00000002624,ENSOARG000000107…
GO:0009888	tissue development	biological_process	4.3691e-13	1.1134e-10	160	1354	1311	19259	133	ENSOARG00000019738,ENSOARG00000007270,ENSOARG00000009880,ENSOARG00000005050,ENSOARG00000006399,ENSOARG00000002050,ENSOARG00000000358,ENSOARG00000018254,ENSOARG00000014336,ENSOARG00000012724,ENSOARG00000000651,ENSOARG00000014772,ENSOARG00000002302,ENSOARG00000008368,ENSOARG00000008576,ENSOARG00000009999,ENSOARG00000009413,ENSOARG00000004797,ENSOARG00000008418,ENSOARG00000004275,ENSOARG00000013779,…	27	ENSOARG00000005379,ENSOARG00000020812,ENSOARG00000006178,ENSOARG00000001572,ENSOARG00000006254,ENSOARG00000021088,ENSOARG00000006638,ENSOARG00000005007,ENSOARG00000010327,ENSOARG00000012268,ENSOARG00000019146,ENSOARG00000001811,ENSOARG00000017185,ENSOARG00000014970,ENSOARG00000014279,ENSOARG00000012584,ENSOARG00000001346,ENSOARG00000003916,ENSOARG00000013596,ENSOARG00000000330,ENSOARG00000006280,…
GO:0048869	cellular developmental process	biological_process	5.334e-13	1.3409e-10	275	1354	2652	19259	217	ENSOARG00000007672,ENSOARG00000020622,ENSOARG00000009153,ENSOARG00000001829,ENSOARG00000014016,ENSOARG00000019470,ENSOARG00000005179,ENSOARG00000013713,ENSOARG00000015562,ENSOARG00000008819,ENSOARG00000004662,ENSOARG00000010215,ENSOARG00000000875,ENSOARG00000017485,ENSOARG00000002647,ENSOARG00000013714,ENSOARG00000015263,ENSOARG00000000925,ENSOARG00000011272,ENSOARG00000005522,ENSOARG00000006515,…	58	ENSOARG00000012503,ENSOARG00000014855,ENSOARG00000008637,ENSOARG00000011773,ENSOARG00000005133,ENSOARG00000003243,ENSOARG00000008043,ENSOARG00000012584,ENSOARG00000000355,ENSOARG00000003916,ENSOARG00000002381,ENSOARG00000008588,ENSOARG00000006280,ENSOARG00000009438,ENSOARG00000006178,ENSOARG00000020812,ENSOARG00000001616,ENSOARG00000006254,ENSOARG00000006638,ENSOARG00000005007,ENSOARG00000005549,…
GO:0007275	multicellular organismal development	biological_process	5.4245e-13	1.3455e-10	314	1354	3131	19259	255	ENSOARG00000009392,ENSOARG00000015976,ENSOARG00000015595,ENSOARG00000015887,ENSOARG00000016760,ENSOARG00000019180,ENSOARG00000014712,ENSOARG00000007169,ENSOARG00000019483,ENSOARG00000018856,ENSOARG00000017992,ENSOARG00000016626,ENSOARG00000010741,ENSOARG00000013645,ENSOARG00000011081,ENSOARG00000016390,ENSOARG00000006538,ENSOARG00000018434,ENSOARG00000018035,ENSOARG00000010117,ENSOARG00000008064,…	59	ENSOARG00000014562,ENSOARG00000006159,ENSOARG00000012268,ENSOARG00000000663,ENSOARG00000017737,ENSOARG00000006989,ENSOARG00000001811,ENSOARG00000001616,ENSOARG00000020812,ENSOARG00000001055,ENSOARG00000012808,ENSOARG00000006178,ENSOARG00000016343,ENSOARG00000005007,Novel02289,ENSOARG00000006638,ENSOARG00000003916,ENSOARG00000002381,ENSOARG00000012584,ENSOARG00000003530,ENSOARG00000000355,ENSOARG0…
GO:0009966	regulation of signal transduction	biological_process	7.9289e-13	1.9408e-10	201	1354	1783	19259	142	ENSOARG00000003963,ENSOARG00000000651,ENSOARG00000016303,ENSOARG00000002302,ENSOARG00000020923,ENSOARG00000009999,ENSOARG00000019591,ENSOARG00000003201,ENSOARG00000019738,ENSOARG00000007903,ENSOARG00000009880,ENSOARG00000000358,ENSOARG00000014336,ENSOARG00000020673,ENSOARG00000000666,ENSOARG00000015656,ENSOARG00000005533,ENSOARG00000007733,ENSOARG00000017420,ENSOARG00000009010,ENSOARG00000002578,…	59	ENSOARG00000017617,ENSOARG00000007306,ENSOARG00000000994,ENSOARG00000006178,ENSOARG00000004519,ENSOARG00000018715,ENSOARG00000013083,ENSOARG00000003959,ENSOARG00000017479,ENSOARG00000005007,ENSOARG00000018967,ENSOARG00000002404,ENSOARG00000005896,ENSOARG00000002756,ENSOARG00000012019,ENSOARG00000010452,ENSOARG00000011414,ENSOARG00000003550,ENSOARG00000003778,ENSOARG00000021088,ENSOARG00000005691,…
GO:0048523	negative regulation of cellular process	biological_process	1.5605e-12	3.7702e-10	303	1354	3013	19259	219	ENSOARG00000000651,ENSOARG00000014772,ENSOARG00000008368,ENSOARG00000002302,ENSOARG00000020645,ENSOARG00000003782,ENSOARG00000018760,ENSOARG00000019591,ENSOARG00000013038,ENSOARG00000007903,ENSOARG00000003201,ENSOARG00000007475,ENSOARG00000000358,ENSOARG00000014336,ENSOARG00000002524,ENSOARG00000015283,ENSOARG00000000666,ENSOARG00000008648,ENSOARG00000004403,ENSOARG00000005533,ENSOARG00000015656,…	84	ENSOARG00000006981,ENSOARG00000007306,ENSOARG00000017617,ENSOARG00000020812,ENSOARG00000001673,ENSOARG00000005384,ENSOARG00000005007,ENSOARG00000003433,ENSOARG00000003778,ENSOARG00000012787,ENSOARG00000006638,ENSOARG00000005691,ENSOARG00000009697,ENSOARG00000005858,ENSOARG00000000663,ENSOARG00000001878,ENSOARG00000007516,ENSOARG00000011523,ENSOARG00000006799,ENSOARG00000010914,ENSOARG00000017478,…
GO:0006807	nitrogen compound metabolic process	biological_process	2.2579e-12	5.3824e-10	467	1354	5104	19259	238	ENSOARG00000000651,ENSOARG00000008814,ENSOARG00000018757,ENSOARG00000008368,ENSOARG00000020645,ENSOARG00000007237,ENSOARG00000019591,ENSOARG00000013038,ENSOARG00000004497,ENSOARG00000000358,ENSOARG00000015104,ENSOARG00000015283,ENSOARG00000014336,ENSOARG00000002524,ENSOARG00000004403,ENSOARG00000006313,ENSOARG00000000666,ENSOARG00000006368,ENSOARG00000007546,ENSOARG00000017420,ENSOARG00000008218,…	229	ENSOARG00000007306,ENSOARG00000020812,ENSOARG00000006981,ENSOARG00000016082,ENSOARG00000015337,ENSOARG00000000153,ENSOARG00000006284,ENSOARG00000016495,ENSOARG00000014868,ENSOARG00000017405,Novel03827,ENSOARG00000004445,ENSOARG00000005266,ENSOARG00000020862,ENSOARG00000009703,ENSOARG00000012764,ENSOARG00000007383,ENSOARG00000003231,ENSOARG00000013155,ENSOARG00000013169,ENSOARG00000000595,ENSOARG0…
GO:0010604	positive regulation of macromolecule metabolic process	biological_process	2.3055e-12	5.3824e-10	224	1354	2072	19259	162	ENSOARG00000016626,ENSOARG00000001039,ENSOARG00000010741,ENSOARG00000016390,ENSOARG00000000304,ENSOARG00000003111,ENSOARG00000017639,ENSOARG00000011081,ENSOARG00000017334,ENSOARG00000002221,ENSOARG00000019483,ENSOARG00000007169,ENSOARG00000018856,ENSOARG00000013753,ENSOARG00000013462,ENSOARG00000002484,ENSOARG00000019997,ENSOARG00000001555,ENSOARG00000018324,ENSOARG00000007509,ENSOARG00000012819,…	62	ENSOARG00000012139,ENSOARG00000017998,ENSOARG00000005858,ENSOARG00000010327,ENSOARG00000009659,ENSOARG00000006051,ENSOARG00000000741,ENSOARG00000006642,ENSOARG00000004750,ENSOARG00000005691,ENSOARG00000006159,ENSOARG00000004131,ENSOARG00000017713,ENSOARG00000005342,ENSOARG00000011523,ENSOARG00000009402,ENSOARG00000007516,ENSOARG00000014837,ENSOARG00000003838,ENSOARG00000004519,ENSOARG00000018715,…
GO:0048731	system development	biological_process	2.3146e-12	5.3824e-10	290	1354	2871	19259	237	ENSOARG00000001060,ENSOARG00000014358,ENSOARG00000016633,ENSOARG00000011584,ENSOARG00000001784,ENSOARG00000005665,ENSOARG00000010829,ENSOARG00000015864,ENSOARG00000010126,ENSOARG00000002785,ENSOARG00000017763,ENSOARG00000010789,ENSOARG00000000744,ENSOARG00000006801,ENSOARG00000003267,ENSOARG00000013863,ENSOARG00000014558,ENSOARG00000020552,ENSOARG00000008213,ENSOARG00000014726,ENSOARG00000013053,…	53	ENSOARG00000009438,ENSOARG00000006280,ENSOARG00000008588,ENSOARG00000002381,ENSOARG00000003916,ENSOARG00000000355,ENSOARG00000012584,ENSOARG00000003530,ENSOARG00000011773,ENSOARG00000005133,ENSOARG00000014970,ENSOARG00000008259,ENSOARG00000012503,ENSOARG00000000663,ENSOARG00000017737,ENSOARG00000006989,ENSOARG00000001811,ENSOARG00000014562,ENSOARG00000006159,ENSOARG00000012268,ENSOARG00000005007,…
GO:0005654	nucleoplasm	cellular_component	2.5572e-12	5.8731e-10	219	1354	2021	19259	167	ENSOARG00000015977,ENSOARG00000015363,ENSOARG00000017829,ENSOARG00000012687,ENSOARG00000018040,ENSOARG00000012267,ENSOARG00000013265,ENSOARG00000018105,ENSOARG00000012495,ENSOARG00000003267,ENSOARG00000008213,ENSOARG00000020552,ENSOARG00000002292,ENSOARG00000008414,ENSOARG00000014185,ENSOARG00000013876,ENSOARG00000010343,ENSOARG00000018695,ENSOARG00000009966,ENSOARG00000007580,ENSOARG00000002200,…	52	ENSOARG00000003916,ENSOARG00000001753,ENSOARG00000000521,ENSOARG00000006064,ENSOARG00000012785,ENSOARG00000010876,ENSOARG00000001123,ENSOARG00000007769,ENSOARG00000000340,ENSOARG00000009484,ENSOARG00000012608,ENSOARG00000000417,ENSOARG00000006227,ENSOARG00000015003,ENSOARG00000011162,ENSOARG00000004977,ENSOARG00000010438,ENSOARG00000017185,ENSOARG00000020967,ENSOARG00000017656,ENSOARG00000011773,…
GO:0010646	regulation of cell communication	biological_process	2.7104e-12	6.149e-10	220	1354	2029	19259	156	ENSOARG00000009653,ENSOARG00000010080,ENSOARG00000013030,ENSOARG00000016178,ENSOARG00000011582,ENSOARG00000011221,ENSOARG00000014600,ENSOARG00000003193,ENSOARG00000001576,ENSOARG00000001899,ENSOARG00000004702,ENSOARG00000018039,ENSOARG00000010415,ENSOARG00000006538,ENSOARG00000009476,ENSOARG00000000769,ENSOARG00000012278,ENSOARG00000011220,ENSOARG00000008064,ENSOARG00000016593,ENSOARG00000008885,…	64	ENSOARG00000017713,ENSOARG00000010446,ENSOARG00000011523,ENSOARG00000000714,ENSOARG00000004131,ENSOARG00000000464,ENSOARG00000017737,ENSOARG00000012485,ENSOARG00000007516,ENSOARG00000010327,ENSOARG00000006619,ENSOARG00000005691,ENSOARG00000011414,ENSOARG00000010452,ENSOARG00000003778,ENSOARG00000003550,ENSOARG00000021088,ENSOARG00000017479,ENSOARG00000005007,ENSOARG00000018967,ENSOARG00000005896,…
GO:0072358	cardiovascular system development	biological_process	3.5055e-12	7.7635e-10	96	1354	667	19259	90	ENSOARG00000003111,ENSOARG00000004241,ENSOARG00000000304,ENSOARG00000007775,ENSOARG00000010072,ENSOARG00000017560,ENSOARG00000015081,ENSOARG00000000851,ENSOARG00000007169,ENSOARG00000019910,ENSOARG00000008213,ENSOARG00000009089,ENSOARG00000013568,ENSOARG00000018324,ENSOARG00000015881,ENSOARG00000016760,ENSOARG00000014726,ENSOARG00000019441,ENSOARG00000018039,ENSOARG00000003199,ENSOARG00000015821,…	6	ENSOARG00000012584,ENSOARG00000018103,ENSOARG00000003916,ENSOARG00000001811,ENSOARG00000009438,ENSOARG00000020820
GO:0072359	circulatory system development	biological_process	3.5055e-12	7.7635e-10	96	1354	667	19259	90	ENSOARG00000016739,ENSOARG00000010523,ENSOARG00000003898,ENSOARG00000011272,ENSOARG00000014898,ENSOARG00000013714,ENSOARG00000007630,ENSOARG00000017420,ENSOARG00000006515,ENSOARG00000012638,ENSOARG00000013076,ENSOARG00000007733,ENSOARG00000017943,ENSOARG00000010344,ENSOARG00000002578,ENSOARG00000017485,ENSOARG00000017638,ENSOARG00000001700,ENSOARG00000008169,ENSOARG00000004275,ENSOARG00000013779,…	6	ENSOARG00000020820,ENSOARG00000009438,ENSOARG00000001811,ENSOARG00000003916,ENSOARG00000018103,ENSOARG00000012584
GO:0048519	negative regulation of biological process	biological_process	3.6854e-12	8.0658e-10	320	1354	3246	19259	229	ENSOARG00000017763,ENSOARG00000015864,ENSOARG00000010126,ENSOARG00000010829,ENSOARG00000016633,ENSOARG00000015165,ENSOARG00000001060,ENSOARG00000011584,ENSOARG00000010052,ENSOARG00000001784,ENSOARG00000013053,ENSOARG00000007580,ENSOARG00000004241,ENSOARG00000015184,Novel02288,ENSOARG00000006389,ENSOARG00000006801,ENSOARG00000020552,ENSOARG00000013863,ENSOARG00000003267,ENSOARG00000004544,ENSOARG0…	91	ENSOARG00000006280,ENSOARG00000003079,ENSOARG00000008588,ENSOARG00000009917,ENSOARG00000008551,ENSOARG00000009625,ENSOARG00000009438,ENSOARG00000011216,ENSOARG00000003530,ENSOARG00000000729,ENSOARG00000013150,ENSOARG00000008043,ENSOARG00000001346,ENSOARG00000000355,ENSOARG00000016445,ENSOARG00000002381,ENSOARG00000012785,ENSOARG00000013435,ENSOARG00000011773,ENSOARG00000017076,ENSOARG00000012503,…
GO:0044237	cellular metabolic process	biological_process	3.8875e-12	8.4093e-10	678	1354	7993	19259	359	ENSOARG00000004836,ENSOARG00000009415,ENSOARG00000003613,ENSOARG00000009153,ENSOARG00000004662,ENSOARG00000008819,ENSOARG00000015562,ENSOARG00000013713,ENSOARG00000012928,ENSOARG00000007673,ENSOARG00000001486,ENSOARG00000000010,ENSOARG00000017048,ENSOARG00000002597,ENSOARG00000015263,ENSOARG00000013714,ENSOARG00000013961,ENSOARG00000000940,ENSOARG00000010132,ENSOARG00000020872,ENSOARG00000013053,…	319	ENSOARG00000018926,ENSOARG00000020259,ENSOARG00000016351,ENSOARG00000001684,ENSOARG00000010203,ENSOARG00000008637,ENSOARG00000005178,ENSOARG00000012079,ENSOARG00000003243,ENSOARG00000013351,ENSOARG00000011997,ENSOARG00000004817,ENSOARG00000020967,ENSOARG00000014970,ENSOARG00000007500,ENSOARG00000003848,ENSOARG00000010095,ENSOARG00000003480,ENSOARG00000008043,ENSOARG00000013150,ENSOARG00000016353,…
GO:0034641	cellular nitrogen compound metabolic process	biological_process	4.0163e-12	8.588e-10	449	1354	4884	19259	228	ENSOARG00000000010,ENSOARG00000001486,ENSOARG00000007673,ENSOARG00000002597,ENSOARG00000006515,ENSOARG00000013961,ENSOARG00000013714,ENSOARG00000013895,ENSOARG00000000925,ENSOARG00000011272,ENSOARG00000009153,ENSOARG00000014035,ENSOARG00000005881,ENSOARG00000003613,ENSOARG00000009415,ENSOARG00000009530,ENSOARG00000004662,ENSOARG00000010215,ENSOARG00000010247,ENSOARG00000012928,ENSOARG00000010144,…	221	ENSOARG00000010203,ENSOARG00000001203,ENSOARG00000005178,ENSOARG00000016080,ENSOARG00000004995,ENSOARG00000011773,ENSOARG00000006892,ENSOARG00000012079,ENSOARG00000004460,ENSOARG00000014540,ENSOARG00000020156,ENSOARG00000012610,ENSOARG00000020259,ENSOARG00000009261,ENSOARG00000006720,ENSOARG00000011162,ENSOARG00000005853,ENSOARG00000018926,ENSOARG00000018545,ENSOARG00000017744,ENSOARG00000016351,…
GO:0001568	blood vessel development	biological_process	4.6483e-12	9.8264e-10	70	1354	421	19259	65	ENSOARG00000019828,ENSOARG00000021177,ENSOARG00000018434,ENSOARG00000018035,ENSOARG00000005665,ENSOARG00000000517,ENSOARG00000013102,ENSOARG00000010117,ENSOARG00000001060,ENSOARG00000003416,ENSOARG00000016633,ENSOARG00000008064,ENSOARG00000015342,ENSOARG00000015400,ENSOARG00000005018,ENSOARG00000010126,ENSOARG00000004350,ENSOARG00000001576,ENSOARG00000002035,ENSOARG00000018039,ENSOARG00000003199,…	5	ENSOARG00000020820,ENSOARG00000009438,ENSOARG00000001811,ENSOARG00000018103,ENSOARG00000012584
GO:0031981	nuclear lumen	cellular_component	7.6927e-12	1.6079e-09	267	1354	2620	19259	193	ENSOARG00000012267,ENSOARG00000012687,ENSOARG00000006389,ENSOARG00000020552,ENSOARG00000008213,ENSOARG00000003267,ENSOARG00000002292,ENSOARG00000008414,ENSOARG00000013876,ENSOARG00000010343,ENSOARG00000000940,ENSOARG00000007580,ENSOARG00000020872,ENSOARG00000007609,ENSOARG00000009389,ENSOARG00000007399,ENSOARG00000010052,ENSOARG00000019244,ENSOARG00000009378,ENSOARG00000007759,ENSOARG00000015859,…	74	ENSOARG00000003916,ENSOARG00000012785,ENSOARG00000000355,ENSOARG00000007769,ENSOARG00000000340,ENSOARG00000009484,ENSOARG00000012608,ENSOARG00000000417,ENSOARG00000006227,ENSOARG00000015003,ENSOARG00000018545,ENSOARG00000011162,ENSOARG00000009261,ENSOARG00000020967,ENSOARG00000012079,ENSOARG00000011773,ENSOARG00000014562,ENSOARG00000000741,ENSOARG00000006051,ENSOARG00000020584,ENSOARG00000006989,…
GO:0048468	cell development	biological_process	8.2217e-12	1.6994e-09	163	1354	1396	19259	133	ENSOARG00000019180,ENSOARG00000014911,ENSOARG00000015887,ENSOARG00000009770,ENSOARG00000009392,ENSOARG00000015905,ENSOARG00000014712,ENSOARG00000018324,ENSOARG00000019997,ENSOARG00000018856,ENSOARG00000000454,ENSOARG00000000851,ENSOARG00000008885,ENSOARG00000007169,ENSOARG00000019483,ENSOARG00000011081,ENSOARG00000003111,ENSOARG00000013645,ENSOARG00000010741,ENSOARG00000017560,ENSOARG00000001039,…	30	ENSOARG00000006159,ENSOARG00000004750,ENSOARG00000017737,ENSOARG00000000663,ENSOARG00000017460,ENSOARG00000018994,ENSOARG00000006178,ENSOARG00000004071,ENSOARG00000020812,ENSOARG00000005379,ENSOARG00000005007,ENSOARG00000005717,ENSOARG00000006638,ENSOARG00000008365,ENSOARG00000013596,ENSOARG00000003916,ENSOARG00000018103,ENSOARG00000018558,ENSOARG00000008043,ENSOARG00000012584,ENSOARG00000000355,…
GO:0001944	vasculature development	biological_process	1.0027e-11	2.0497e-09	71	1354	437	19259	66	ENSOARG00000001060,ENSOARG00000010117,ENSOARG00000003416,ENSOARG00000016633,ENSOARG00000008064,ENSOARG00000015342,ENSOARG00000021177,ENSOARG00000019828,ENSOARG00000018035,ENSOARG00000005665,ENSOARG00000000517,ENSOARG00000013102,ENSOARG00000018434,ENSOARG00000004350,ENSOARG00000001576,ENSOARG00000002035,ENSOARG00000010126,ENSOARG00000015821,ENSOARG00000018039,ENSOARG00000003199,ENSOARG00000019441,…	5	ENSOARG00000020820,ENSOARG00000009438,ENSOARG00000001811,ENSOARG00000018103,ENSOARG00000012584
GO:0043234	protein complex	cellular_component	1.1627e-11	2.351e-09	325	1354	3336	19259	209	ENSOARG00000009301,ENSOARG00000019990,ENSOARG00000001784,ENSOARG00000005337,ENSOARG00000007399,ENSOARG00000020872,ENSOARG00000013053,ENSOARG00000015184,ENSOARG00000009750,ENSOARG00000009389,ENSOARG00000001565,ENSOARG00000008414,ENSOARG00000013876,ENSOARG00000003267,ENSOARG00000013863,ENSOARG00000002292,ENSOARG00000002262,ENSOARG00000007870,ENSOARG00000014726,ENSOARG00000016220,ENSOARG00000001486,…	116	ENSOARG00000006227,ENSOARG00000001938,ENSOARG00000019249,ENSOARG00000011216,ENSOARG00000000340,ENSOARG00000016445,ENSOARG00000014886,ENSOARG00000010095,ENSOARG00000020020,ENSOARG00000012584,ENSOARG00000000910,ENSOARG00000011188,ENSOARG00000003480,ENSOARG00000019904,ENSOARG00000003916,ENSOARG00000004053,ENSOARG00000016876,ENSOARG00000016080,ENSOARG00000014855,ENSOARG00000003243,ENSOARG00000019216,…
GO:0044249	cellular biosynthetic process	biological_process	1.3645e-11	2.7295e-09	406	1354	4362	19259	212	ENSOARG00000004702,ENSOARG00000016514,ENSOARG00000018238,ENSOARG00000020553,ENSOARG00000020960,ENSOARG00000010739,ENSOARG00000013742,ENSOARG00000002735,ENSOARG00000020401,ENSOARG00000012836,ENSOARG00000015091,ENSOARG00000010415,ENSOARG00000003111,ENSOARG00000013753,ENSOARG00000002221,ENSOARG00000016966,ENSOARG00000015905,ENSOARG00000012819,ENSOARG00000012867,ENSOARG00000004625,ENSOARG00000013259,…	194	Novel01423,ENSOARG00000009765,ENSOARG00000013571,ENSOARG00000014076,ENSOARG00000011540,ENSOARG00000007328,ENSOARG00000006118,ENSOARG00000011169,ENSOARG00000017868,ENSOARG00000001538,ENSOARG00000000801,ENSOARG00000007288,ENSOARG00000010327,Novel03681,ENSOARG00000016333,ENSOARG00000004750,ENSOARG00000013730,ENSOARG00000006642,ENSOARG00000004920,ENSOARG00000019405,ENSOARG00000013126,ENSOARG000000113…
GO:0023051	regulation of signaling	biological_process	2.0086e-11	3.9751e-09	213	1354	1989	19259	150	ENSOARG00000004350,ENSOARG00000015864,ENSOARG00000015571,ENSOARG00000003199,ENSOARG00000015400,ENSOARG00000017763,ENSOARG00000019636,ENSOARG00000005018,ENSOARG00000010654,ENSOARG00000015165,ENSOARG00000001060,ENSOARG00000011584,ENSOARG00000009754,ENSOARG00000006664,ENSOARG00000020221,ENSOARG00000000517,ENSOARG00000020025,ENSOARG00000010829,ENSOARG00000019687,ENSOARG00000014340,ENSOARG00000007580,…	63	ENSOARG00000000417,ENSOARG00000002586,ENSOARG00000013157,ENSOARG00000001938,ENSOARG00000008588,ENSOARG00000009917,ENSOARG00000000641,ENSOARG00000017191,ENSOARG00000020820,ENSOARG00000009438,ENSOARG00000011216,ENSOARG00000008551,ENSOARG00000013151,ENSOARG00000017652,ENSOARG00000000355,ENSOARG00000010095,ENSOARG00000013150,ENSOARG00000009460,ENSOARG00000008043,ENSOARG00000012901,ENSOARG00000002381,…
GO:0031325	positive regulation of cellular metabolic process	biological_process	2.4218e-11	4.7425e-09	220	1354	2075	19259	158	ENSOARG00000009999,ENSOARG00000019591,ENSOARG00000020473,ENSOARG00000018760,ENSOARG00000020923,ENSOARG00000002302,ENSOARG00000008012,ENSOARG00000000651,ENSOARG00000013565,ENSOARG00000016303,ENSOARG00000000469,ENSOARG00000005197,ENSOARG00000015283,ENSOARG00000014336,ENSOARG00000015104,ENSOARG00000000358,ENSOARG00000005050,ENSOARG00000002050,ENSOARG00000003966,ENSOARG00000019738,ENSOARG00000009880,…	62	ENSOARG00000001572,ENSOARG00000000994,ENSOARG00000001055,ENSOARG00000019140,ENSOARG00000020812,ENSOARG00000013083,ENSOARG00000004519,ENSOARG00000018715,ENSOARG00000012019,ENSOARG00000006916,ENSOARG00000005896,ENSOARG00000003433,ENSOARG00000017643,ENSOARG00000001479,ENSOARG00000011967,ENSOARG00000014753,ENSOARG00000010452,ENSOARG00000011414,ENSOARG00000003550,ENSOARG00000004750,ENSOARG00000006642,…
GO:0048646	anatomical structure formation involved in morphogenesis	biological_process	2.7065e-11	5.2447e-09	108	1354	816	19259	93	ENSOARG00000008648,ENSOARG00000014898,ENSOARG00000013714,ENSOARG00000007630,ENSOARG00000017420,ENSOARG00000006515,ENSOARG00000007733,ENSOARG00000017943,ENSOARG00000011383,ENSOARG00000006205,ENSOARG00000017485,ENSOARG00000017638,ENSOARG00000008169,ENSOARG00000001700,ENSOARG00000002647,ENSOARG00000004275,ENSOARG00000013779,ENSOARG00000002885,ENSOARG00000016880,ENSOARG00000007850,ENSOARG00000005448,…	15	ENSOARG00000014970,ENSOARG00000008637,ENSOARG00000020812,ENSOARG00000006178,ENSOARG00000016101,ENSOARG00000020820,ENSOARG00000011764,ENSOARG00000006280,ENSOARG00000013596,ENSOARG00000003916,ENSOARG00000006159,ENSOARG00000019613,ENSOARG00000018103,ENSOARG00000012584,ENSOARG00000013140
GO:1901576	organic substance biosynthetic process	biological_process	3.5995e-11	6.9032e-09	408	1354	4419	19259	214	ENSOARG00000006664,ENSOARG00000005239,ENSOARG00000021177,ENSOARG00000003115,ENSOARG00000020025,ENSOARG00000013102,ENSOARG00000005812,ENSOARG00000009754,ENSOARG00000020883,ENSOARG00000004564,ENSOARG00000005653,ENSOARG00000019636,ENSOARG00000015400,ENSOARG00000005018,ENSOARG00000015571,ENSOARG00000004350,ENSOARG00000000545,ENSOARG00000003199,ENSOARG00000015977,ENSOARG00000017799,ENSOARG00000017829,…	194	ENSOARG00000012105,ENSOARG00000008429,ENSOARG00000010050,ENSOARG00000020820,ENSOARG00000001204,ENSOARG00000017005,ENSOARG00000017111,Novel02892,Novel00531,ENSOARG00000004432,ENSOARG00000002586,ENSOARG00000001382,ENSOARG00000012645,ENSOARG00000000521,Novel02909,ENSOARG00000008109,ENSOARG00000005214,ENSOARG00000012691,ENSOARG00000011114,ENSOARG00000008344,ENSOARG00000004556,ENSOARG00000013140,ENSOA…
GO:0009790	embryo development	biological_process	4.2735e-11	8.1122e-09	102	1354	760	19259	92	ENSOARG00000007968,ENSOARG00000001630,ENSOARG00000009754,ENSOARG00000004386,ENSOARG00000018102,ENSOARG00000008064,ENSOARG00000016633,ENSOARG00000018035,ENSOARG00000005665,ENSOARG00000018434,ENSOARG00000016814,ENSOARG00000010829,ENSOARG00000021177,ENSOARG00000018039,ENSOARG00000004702,ENSOARG00000001576,ENSOARG00000011582,ENSOARG00000002785,ENSOARG00000010080,ENSOARG00000013742,ENSOARG00000015400,…	10	ENSOARG00000002586,ENSOARG00000006280,ENSOARG00000006642,ENSOARG00000013596,ENSOARG00000013140,ENSOARG00000011773,ENSOARG00000005717,ENSOARG00000001055,ENSOARG00000020812,ENSOARG00000007194
GO:0005829	cytosol	cellular_component	4.3454e-11	8.1653e-09	226	1354	2164	19259	143	ENSOARG00000016814,ENSOARG00000013152,ENSOARG00000006664,ENSOARG00000005239,ENSOARG00000019990,ENSOARG00000001784,ENSOARG00000005337,ENSOARG00000005653,ENSOARG00000021022,ENSOARG00000010654,ENSOARG00000015165,ENSOARG00000011514,ENSOARG00000010789,ENSOARG00000005279,ENSOARG00000003021,ENSOARG00000009378,ENSOARG00000007759,ENSOARG00000018046,ENSOARG00000011391,ENSOARG00000015859,ENSOARG00000015571,…	83	ENSOARG00000008551,ENSOARG00000012105,ENSOARG00000009484,ENSOARG00000001938,ENSOARG00000000417,ENSOARG00000012645,ENSOARG00000012785,ENSOARG00000001753,ENSOARG00000014457,ENSOARG00000019826,ENSOARG00000014886,ENSOARG00000003848,ENSOARG00000012691,ENSOARG00000016445,ENSOARG00000001123,ENSOARG00000017656,ENSOARG00000020967,ENSOARG00000013435,ENSOARG00000010438,ENSOARG00000010760,ENSOARG00000002624,…
GO:0045597	positive regulation of cell differentiation	biological_process	4.7557e-11	8.8471e-09	82	1354	558	19259	69	ENSOARG00000013052,ENSOARG00000014772,ENSOARG00000000651,ENSOARG00000002610,ENSOARG00000008578,ENSOARG00000009841,ENSOARG00000021136,ENSOARG00000004662,ENSOARG00000015562,ENSOARG00000009880,ENSOARG00000007903,ENSOARG00000002050,ENSOARG00000000358,ENSOARG00000014336,ENSOARG00000001863,ENSOARG00000003898,ENSOARG00000010523,ENSOARG00000011272,ENSOARG00000013714,ENSOARG00000016559,ENSOARG00000017420,…	13	ENSOARG00000020812,ENSOARG00000006178,ENSOARG00000013596,ENSOARG00000003916,ENSOARG00000006159,ENSOARG00000000741,ENSOARG00000012927,ENSOARG00000000355,ENSOARG00000013140,ENSOARG00000009438,ENSOARG00000008588,ENSOARG00000017460,ENSOARG00000002586
GO:0002009	morphogenesis of an epithelium	biological_process	8.4065e-11	1.5484e-08	62	1354	374	19259	58	ENSOARG00000019441,ENSOARG00000018039,ENSOARG00000005448,ENSOARG00000007850,ENSOARG00000016880,ENSOARG00000008169,ENSOARG00000001576,ENSOARG00000002885,ENSOARG00000013779,ENSOARG00000004275,ENSOARG00000017485,ENSOARG00000013742,ENSOARG00000008418,ENSOARG00000015400,ENSOARG00000013030,ENSOARG00000013521,ENSOARG00000009754,ENSOARG00000004386,ENSOARG00000017420,ENSOARG00000007733,ENSOARG00000016633,…	4	ENSOARG00000003079,ENSOARG00000013151,ENSOARG00000013596,ENSOARG00000020812
GO:0050839	cell adhesion molecule binding	molecular_function	8.6062e-11	1.5696e-08	56	1354	322	19259	48	ENSOARG00000002885,ENSOARG00000017638,ENSOARG00000011455,ENSOARG00000009280,ENSOARG00000009723,ENSOARG00000004440,ENSOARG00000011868,ENSOARG00000006205,ENSOARG00000001060,ENSOARG00000010654,ENSOARG00000003416,ENSOARG00000015165,ENSOARG00000005479,ENSOARG00000013521,ENSOARG00000007686,ENSOARG00000016857,ENSOARG00000020023,ENSOARG00000009772,ENSOARG00000003624,ENSOARG00000012237,ENSOARG00000015656,…	8	ENSOARG00000007385,ENSOARG00000001938,ENSOARG00000012019,ENSOARG00000012105,ENSOARG00000004977,ENSOARG00000014886,ENSOARG00000021079,ENSOARG00000006456
GO:0044445	cytosolic part	cellular_component	9.3704e-11	1.6924e-08	32	1354	124	19259	4	ENSOARG00000001784,ENSOARG00000005279,ENSOARG00000012321,ENSOARG00000009767	28	ENSOARG00000012105,ENSOARG00000004256,ENSOARG00000014889,ENSOARG00000002624,ENSOARG00000010944,ENSOARG00000005717,ENSOARG00000010452,ENSOARG00000011523,ENSOARG00000008365,ENSOARG00000014949,ENSOARG00000013571,ENSOARG00000018666,ENSOARG00000007306,ENSOARG00000006456,ENSOARG00000012645,ENSOARG00000013126,ENSOARG00000011326,ENSOARG00000004920,ENSOARG00000014457,ENSOARG00000005549,ENSOARG00000012691,…
GO:0030855	epithelial cell differentiation	biological_process	1.0371e-10	1.855e-08	67	1354	422	19259	54	ENSOARG00000008819,ENSOARG00000009999,ENSOARG00000015562,ENSOARG00000004662,ENSOARG00000002302,ENSOARG00000021136,ENSOARG00000019781,ENSOARG00000008578,ENSOARG00000012724,ENSOARG00000014772,ENSOARG00000020699,ENSOARG00000017171,ENSOARG00000005050,ENSOARG00000007419,ENSOARG00000009880,ENSOARG00000005522,ENSOARG00000013076,ENSOARG00000010962,ENSOARG00000007733,ENSOARG00000017420,ENSOARG00000015263,…	13	ENSOARG00000001572,ENSOARG00000006178,ENSOARG00000020812,ENSOARG00000005379,ENSOARG00000005007,ENSOARG00000017185,ENSOARG00000006254,ENSOARG00000021088,ENSOARG00000000330,ENSOARG00000012584,ENSOARG00000003996,ENSOARG00000019145,ENSOARG00000019146
GO:0045595	regulation of cell differentiation	biological_process	1.0498e-10	1.86e-08	130	1354	1069	19259	110	ENSOARG00000008418,ENSOARG00000004797,ENSOARG00000010543,ENSOARG00000005448,ENSOARG00000016880,ENSOARG00000017638,ENSOARG00000020165,ENSOARG00000013779,ENSOARG00000002885,ENSOARG00000009416,ENSOARG00000003898,ENSOARG00000020673,ENSOARG00000007686,ENSOARG00000017420,ENSOARG00000007733,ENSOARG00000010962,ENSOARG00000003966,ENSOARG00000002050,ENSOARG00000009880,ENSOARG00000007903,ENSOARG00000019738,…	20	ENSOARG00000008365,ENSOARG00000006178,ENSOARG00000020812,ENSOARG00000017460,ENSOARG00000006989,ENSOARG00000000663,ENSOARG00000010327,ENSOARG00000012927,ENSOARG00000006159,ENSOARG00000000741,ENSOARG00000004356,ENSOARG00000008588,ENSOARG00000006280,ENSOARG00000002586,ENSOARG00000009438,ENSOARG00000000355,ENSOARG00000013140,ENSOARG00000013596,ENSOARG00000003916,ENSOARG00000002381
GO:0051094	positive regulation of developmental process	biological_process	1.2214e-10	2.1436e-08	108	1354	836	19259	88	ENSOARG00000009089,ENSOARG00000019414,ENSOARG00000013863,ENSOARG00000015887,ENSOARG00000016760,ENSOARG00000018040,ENSOARG00000009392,ENSOARG00000014726,ENSOARG00000003111,ENSOARG00000011081,ENSOARG00000013645,ENSOARG00000004241,ENSOARG00000013227,ENSOARG00000009750,ENSOARG00000017560,ENSOARG00000010741,ENSOARG00000020872,ENSOARG00000017992,ENSOARG00000018856,ENSOARG00000008885,ENSOARG00000009754,…	20	ENSOARG00000018103,ENSOARG00000000741,ENSOARG00000006159,ENSOARG00000003916,ENSOARG00000013596,ENSOARG00000000355,ENSOARG00000013140,ENSOARG00000012927,ENSOARG00000009438,ENSOARG00000011764,ENSOARG00000020820,ENSOARG00000013151,ENSOARG00000016101,ENSOARG00000002586,ENSOARG00000008588,ENSOARG00000017460,ENSOARG00000012808,ENSOARG00000006178,ENSOARG00000020812,ENSOARG00000014855
GO:0051130	positive regulation of cellular component organization	biological_process	1.2443e-10	2.1634e-08	107	1354	826	19259	79	ENSOARG00000003898,ENSOARG00000003603,ENSOARG00000016559,ENSOARG00000018887,ENSOARG00000007686,ENSOARG00000010359,ENSOARG00000004797,ENSOARG00000006205,ENSOARG00000017485,ENSOARG00000017638,ENSOARG00000013779,ENSOARG00000002885,ENSOARG00000010543,ENSOARG00000016693,ENSOARG00000016303,ENSOARG00000014772,ENSOARG00000011780,ENSOARG00000002610,ENSOARG00000013591,ENSOARG00000018237,ENSOARG00000021136,…	28	ENSOARG00000018318,ENSOARG00000013435,ENSOARG00000005896,ENSOARG00000012019,ENSOARG00000014855,ENSOARG00000001479,ENSOARG00000001684,ENSOARG00000020812,ENSOARG00000012808,ENSOARG00000000817,ENSOARG00000004977,ENSOARG00000016101,ENSOARG00000011764,ENSOARG00000009438,ENSOARG00000001938,ENSOARG00000011523,ENSOARG00000008588,ENSOARG00000003079,ENSOARG00000017460,ENSOARG00000002586,ENSOARG00000013596,…
GO:0009058	biosynthetic process	biological_process	1.2561e-10	2.1637e-08	411	1354	4499	19259	215	ENSOARG00000017420,ENSOARG00000007546,ENSOARG00000006368,ENSOARG00000004403,ENSOARG00000006313,ENSOARG00000000666,ENSOARG00000013779,ENSOARG00000002885,ENSOARG00000010884,ENSOARG00000014321,ENSOARG00000013974,ENSOARG00000019591,ENSOARG00000007237,ENSOARG00000008368,ENSOARG00000020645,ENSOARG00000000651,ENSOARG00000008814,ENSOARG00000018757,ENSOARG00000015283,ENSOARG00000014336,ENSOARG00000002524,…	196	ENSOARG00000014692,ENSOARG00000019994,ENSOARG00000001638,ENSOARG00000014242,ENSOARG00000014949,ENSOARG00000004370,ENSOARG00000001479,ENSOARG00000011967,ENSOARG00000012787,ENSOARG00000016495,ENSOARG00000014868,ENSOARG00000020243,ENSOARG00000007306,ENSOARG00000020812,ENSOARG00000006981,ENSOARG00000016082,ENSOARG00000013169,ENSOARG00000013155,ENSOARG00000000595,ENSOARG00000007383,ENSOARG00000009703,…
GO:0030054	cell junction	cellular_component	1.3395e-10	2.2861e-08	94	1354	692	19259	71	ENSOARG00000003112,ENSOARG00000017485,ENSOARG00000001700,ENSOARG00000017638,ENSOARG00000002885,ENSOARG00000017503,ENSOARG00000019963,ENSOARG00000005448,ENSOARG00000010523,ENSOARG00000015656,ENSOARG00000012237,ENSOARG00000009304,ENSOARG00000005522,ENSOARG00000009135,ENSOARG00000015056,ENSOARG00000019544,ENSOARG00000005050,ENSOARG00000006399,ENSOARG00000000358,ENSOARG00000020803,ENSOARG00000020699,…	23	ENSOARG00000005916,ENSOARG00000008365,ENSOARG00000010639,ENSOARG00000014279,ENSOARG00000005380,ENSOARG00000005542,ENSOARG00000013191,ENSOARG00000020231,ENSOARG00000001560,ENSOARG00000005083,ENSOARG00000011523,ENSOARG00000000417,ENSOARG00000013571,ENSOARG00000009484,ENSOARG00000003848,ENSOARG00000006051,ENSOARG00000021079,ENSOARG00000019826,ENSOARG00000010876,ENSOARG00000000355,ENSOARG00000018666,…
GO:0022627	cytosolic small ribosomal subunit	cellular_component	1.4064e-10	2.3785e-08	15	1354	28	19259	0		15	ENSOARG00000008365,ENSOARG00000002624,ENSOARG00000004920,ENSOARG00000013191,ENSOARG00000013571,ENSOARG00000005717,ENSOARG00000020231,ENSOARG00000015502,ENSOARG00000005549,ENSOARG00000012105,ENSOARG00000012691,ENSOARG00000003848,ENSOARG00000014889,ENSOARG00000011523,ENSOARG00000013126
GO:0048513	organ development	biological_process	1.4226e-10	2.3843e-08	223	1354	2153	19259	180	ENSOARG00000017171,ENSOARG00000018587,ENSOARG00000014016,ENSOARG00000014908,ENSOARG00000007419,ENSOARG00000019554,ENSOARG00000002475,ENSOARG00000015056,ENSOARG00000009153,ENSOARG00000004662,ENSOARG00000008819,ENSOARG00000007731,ENSOARG00000013052,ENSOARG00000013713,ENSOARG00000012928,ENSOARG00000009841,ENSOARG00000008578,ENSOARG00000021136,ENSOARG00000011259,ENSOARG00000008169,ENSOARG00000007850,…	43	ENSOARG00000008259,ENSOARG00000014279,ENSOARG00000011773,ENSOARG00000005133,ENSOARG00000004356,ENSOARG00000017185,ENSOARG00000014970,ENSOARG00000013140,ENSOARG00000000355,ENSOARG00000003530,ENSOARG00000002381,ENSOARG00000013596,ENSOARG00000003916,ENSOARG00000000330,ENSOARG00000002586,ENSOARG00000006280,ENSOARG00000008588,ENSOARG00000003996,ENSOARG00000020820,ENSOARG00000013151,ENSOARG00000018715,…
GO:0009987	cellular process	biological_process	2.5264e-10	4.1964e-08	1020	1354	13144	19259	573	ENSOARG00000020473,ENSOARG00000016751,ENSOARG00000012029,ENSOARG00000009999,ENSOARG00000008576,ENSOARG00000016716,ENSOARG00000000926,ENSOARG00000002610,ENSOARG00000003331,ENSOARG00000016303,ENSOARG00000013565,ENSOARG00000004596,ENSOARG00000003963,ENSOARG00000020803,ENSOARG00000018254,ENSOARG00000003598,ENSOARG00000002050,ENSOARG00000009880,ENSOARG00000007392,ENSOARG00000020187,ENSOARG00000019020,…	447	ENSOARG00000004382,ENSOARG00000001136,ENSOARG00000002051,ENSOARG00000009288,ENSOARG00000000994,ENSOARG00000005110,ENSOARG00000000374,ENSOARG00000004307,ENSOARG00000008765,ENSOARG00000005379,ENSOARG00000009483,ENSOARG00000001428,ENSOARG00000013083,ENSOARG00000007330,ENSOARG00000012019,ENSOARG00000005717,ENSOARG00000005925,ENSOARG00000012038,ENSOARG00000018967,ENSOARG00000004256,ENSOARG00000017643,…
GO:0048585	negative regulation of response to stimulus	biological_process	2.5886e-10	4.2616e-08	118	1354	954	19259	87	ENSOARG00000004662,ENSOARG00000010215,ENSOARG00000020923,ENSOARG00000020460,ENSOARG00000008578,ENSOARG00000012928,ENSOARG00000021136,ENSOARG00000003963,ENSOARG00000002524,ENSOARG00000000358,ENSOARG00000002050,ENSOARG00000007475,ENSOARG00000009153,ENSOARG00000003613,ENSOARG00000020058,ENSOARG00000014908,ENSOARG00000007903,ENSOARG00000009135,ENSOARG00000019738,ENSOARG00000007419,ENSOARG00000003201,…	31	ENSOARG00000003704,ENSOARG00000019140,ENSOARG00000017617,ENSOARG00000017076,ENSOARG00000018673,ENSOARG00000012019,ENSOARG00000002756,ENSOARG00000006916,ENSOARG00000005007,ENSOARG00000008365,ENSOARG00000021088,ENSOARG00000003778,ENSOARG00000011414,ENSOARG00000002381,ENSOARG00000000355,ENSOARG00000016445,ENSOARG00000017652,ENSOARG00000007288,ENSOARG00000013150,ENSOARG00000009460,ENSOARG00000008043,…
GO:0044238	primary metabolic process	biological_process	3.501e-10	5.713e-08	683	1354	8244	19259	366	ENSOARG00000020187,ENSOARG00000014479,ENSOARG00000009010,ENSOARG00000009416,ENSOARG00000017503,ENSOARG00000007094,ENSOARG00000003113,ENSOARG00000020165,ENSOARG00000001700,ENSOARG00000002578,ENSOARG00000009413,ENSOARG00000008706,ENSOARG00000012029,ENSOARG00000009999,ENSOARG00000020473,ENSOARG00000000926,ENSOARG00000016716,ENSOARG00000003331,ENSOARG00000003963,ENSOARG00000013565,ENSOARG00000016303,…	317	ENSOARG00000012038,ENSOARG00000005925,ENSOARG00000005717,ENSOARG00000012019,ENSOARG00000002617,ENSOARG00000017643,ENSOARG00000011397,ENSOARG00000008454,ENSOARG00000008365,ENSOARG00000014040,ENSOARG00000010452,ENSOARG00000003550,ENSOARG00000004382,ENSOARG00000001136,ENSOARG00000009288,ENSOARG00000000994,ENSOARG00000005110,ENSOARG00000000374,ENSOARG00000008765,ENSOARG00000004307,ENSOARG00000013083,…
GO:0000904	cell morphogenesis involved in differentiation	biological_process	3.933e-10	6.3623e-08	77	1354	535	19259	66	ENSOARG00000010829,ENSOARG00000018434,ENSOARG00000012278,ENSOARG00000019828,ENSOARG00000020023,ENSOARG00000009476,ENSOARG00000009754,ENSOARG00000008064,ENSOARG00000004386,ENSOARG00000010789,ENSOARG00000015400,ENSOARG00000013742,ENSOARG00000013030,ENSOARG00000018046,ENSOARG00000004702,ENSOARG00000018039,ENSOARG00000010126,ENSOARG00000019180,ENSOARG00000014911,ENSOARG00000009392,ENSOARG00000014726,…	11	ENSOARG00000017460,ENSOARG00000002586,ENSOARG00000013596,ENSOARG00000004750,ENSOARG00000018103,ENSOARG00000012584,ENSOARG00000005007,ENSOARG00000005133,ENSOARG00000020812,ENSOARG00000012503,ENSOARG00000005379
GO:2000026	regulation of multicellular organismal development	biological_process	5.2066e-10	8.3499e-08	138	1354	1187	19259	116	ENSOARG00000007850,ENSOARG00000017485,ENSOARG00000013076,ENSOARG00000006515,ENSOARG00000016559,ENSOARG00000013714,ENSOARG00000011272,ENSOARG00000003603,ENSOARG00000010523,ENSOARG00000001863,ENSOARG00000014016,ENSOARG00000017171,ENSOARG00000009153,ENSOARG00000015056,ENSOARG00000005780,ENSOARG00000007419,ENSOARG00000014908,ENSOARG00000020058,ENSOARG00000008819,ENSOARG00000015562,ENSOARG00000004662,…	22	ENSOARG00000004356,ENSOARG00000013157,ENSOARG00000002586,ENSOARG00000008588,ENSOARG00000006280,ENSOARG00000009438,ENSOARG00000020820,ENSOARG00000013151,ENSOARG00000000355,ENSOARG00000013140,ENSOARG00000018103,ENSOARG00000002381,ENSOARG00000003916,ENSOARG00000013596,ENSOARG00000012808,ENSOARG00000006178,ENSOARG00000020812,ENSOARG00000017460,ENSOARG00000006989,ENSOARG00000000663,ENSOARG00000010327,…
GO:0040011	locomotion	biological_process	6.2767e-10	9.98e-08	130	1354	1100	19259	102	ENSOARG00000000744,ENSOARG00000014726,ENSOARG00000004241,ENSOARG00000013227,ENSOARG00000021147,ENSOARG00000016676,ENSOARG00000011584,ENSOARG00000009754,ENSOARG00000015165,ENSOARG00000001060,ENSOARG00000000517,ENSOARG00000013102,ENSOARG00000005665,ENSOARG00000010829,ENSOARG00000019441,ENSOARG00000008719,ENSOARG00000010126,ENSOARG00000015400,ENSOARG00000015518,ENSOARG00000008819,ENSOARG00000004662,…	28	ENSOARG00000018103,ENSOARG00000000355,ENSOARG00000012584,ENSOARG00000009438,ENSOARG00000020820,ENSOARG00000013151,ENSOARG00000007769,ENSOARG00000002586,ENSOARG00000013157,ENSOARG00000000417,ENSOARG00000008588,ENSOARG00000003079,Novel00037,ENSOARG00000013351,ENSOARG00000009151,ENSOARG00000004750,ENSOARG00000006895,ENSOARG00000019613,ENSOARG00000011007,ENSOARG00000004131,ENSOARG00000000674,ENSOARG0…
GO:0008283	cell proliferation	biological_process	7.5454e-10	1.1895e-07	137	1354	1178	19259	102	ENSOARG00000008286,ENSOARG00000007850,ENSOARG00000013714,ENSOARG00000010523,ENSOARG00000011272,ENSOARG00000015056,ENSOARG00000020058,ENSOARG00000014908,ENSOARG00000005780,ENSOARG00000007419,ENSOARG00000019554,ENSOARG00000014016,ENSOARG00000002751,ENSOARG00000018587,ENSOARG00000017531,ENSOARG00000008578,ENSOARG00000005179,ENSOARG00000009841,ENSOARG00000004645,ENSOARG00000021136,ENSOARG00000013052,…	35	ENSOARG00000004356,ENSOARG00000003243,ENSOARG00000009261,ENSOARG00000000853,ENSOARG00000008588,ENSOARG00000002586,ENSOARG00000013157,ENSOARG00000013151,ENSOARG00000009438,ENSOARG00000020820,ENSOARG00000012584,ENSOARG00000000355,ENSOARG00000013140,ENSOARG00000001123,ENSOARG00000017652,ENSOARG00000003916,ENSOARG00000018103,ENSOARG00000002381,ENSOARG00000014753,ENSOARG00000021088,ENSOARG00000003778,…
GO:0050793	regulation of developmental process	biological_process	7.623e-10	1.1917e-07	173	1354	1597	19259	145	ENSOARG00000018040,ENSOARG00000014726,ENSOARG00000009089,ENSOARG00000013863,ENSOARG00000013568,ENSOARG00000016676,ENSOARG00000013778,ENSOARG00000013227,ENSOARG00000021147,ENSOARG00000004241,ENSOARG00000009750,ENSOARG00000020872,ENSOARG00000010829,ENSOARG00000000517,ENSOARG00000013102,ENSOARG00000005665,ENSOARG00000021177,ENSOARG00000004676,ENSOARG00000009754,ENSOARG00000005812,ENSOARG00000001060,…	28	ENSOARG00000003916,ENSOARG00000013596,ENSOARG00000018103,ENSOARG00000002381,ENSOARG00000000355,ENSOARG00000013140,ENSOARG00000013151,ENSOARG00000009438,ENSOARG00000020820,ENSOARG00000008588,ENSOARG00000006280,ENSOARG00000013157,ENSOARG00000002586,ENSOARG00000004356,ENSOARG00000014855,ENSOARG00000006159,ENSOARG00000000741,ENSOARG00000012927,ENSOARG00000010327,ENSOARG00000006989,ENSOARG00000016101,…
GO:0071822	protein complex subunit organization	biological_process	8.6714e-10	1.3443e-07	139	1354	1203	19259	90	ENSOARG00000008814,ENSOARG00000014772,ENSOARG00000009999,ENSOARG00000016751,ENSOARG00000018760,ENSOARG00000020923,ENSOARG00000005050,ENSOARG00000002050,ENSOARG00000009894,ENSOARG00000005197,ENSOARG00000021007,ENSOARG00000008413,ENSOARG00000008648,ENSOARG00000000666,ENSOARG00000003898,ENSOARG00000009289,ENSOARG00000007686,ENSOARG00000006205,ENSOARG00000018006,ENSOARG00000004275,ENSOARG00000010884,…	49	ENSOARG00000006284,ENSOARG00000001572,ENSOARG00000018675,ENSOARG00000004307,ENSOARG00000018318,ENSOARG00000012019,ENSOARG00000002756,ENSOARG00000011414,ENSOARG00000001479,ENSOARG00000008365,ENSOARG00000001375,ENSOARG00000003984,ENSOARG00000003076,ENSOARG00000019613,ENSOARG00000010327,ENSOARG00000012139,ENSOARG00000008825,Novel03106,ENSOARG00000016101,ENSOARG00000017737,ENSOARG00000013559,ENSOARG0…
GO:0060284	regulation of cell development	biological_process	9.0491e-10	1.3912e-07	80	1354	573	19259	70	ENSOARG00000015562,ENSOARG00000008819,ENSOARG00000004662,ENSOARG00000010215,ENSOARG00000003782,ENSOARG00000002610,ENSOARG00000002302,ENSOARG00000021136,ENSOARG00000013052,ENSOARG00000000651,ENSOARG00000014772,ENSOARG00000014016,ENSOARG00000001863,ENSOARG00000000358,ENSOARG00000015056,ENSOARG00000003966,ENSOARG00000002050,ENSOARG00000007903,ENSOARG00000009880,ENSOARG00000007419,ENSOARG00000007686,…	10	ENSOARG00000020812,ENSOARG00000008365,ENSOARG00000006159,ENSOARG00000013596,ENSOARG00000003916,ENSOARG00000009438,ENSOARG00000000663,ENSOARG00000002586,ENSOARG00000017460,ENSOARG00000006280
GO:0022607	cellular component assembly	biological_process	1.0131e-09	1.5448e-07	180	1354	1681	19259	124	ENSOARG00000018006,ENSOARG00000002952,ENSOARG00000006205,ENSOARG00000002885,ENSOARG00000013779,ENSOARG00000010884,ENSOARG00000020372,ENSOARG00000017638,ENSOARG00000008413,ENSOARG00000000666,ENSOARG00000003898,ENSOARG00000008648,ENSOARG00000015656,ENSOARG00000021007,ENSOARG00000005533,ENSOARG00000009010,ENSOARG00000007686,ENSOARG00000007903,ENSOARG00000002050,ENSOARG00000005050,ENSOARG00000000358,…	56	ENSOARG00000011414,ENSOARG00000008365,ENSOARG00000002756,ENSOARG00000012019,ENSOARG00000003231,ENSOARG00000004307,ENSOARG00000007306,ENSOARG00000012808,ENSOARG00000018675,ENSOARG00000001572,ENSOARG00000006284,ENSOARG00000014412,ENSOARG00000011523,ENSOARG00000017460,ENSOARG00000018442,ENSOARG00000017737,ENSOARG00000008825,ENSOARG00000016101,ENSOARG00000011764,ENSOARG00000013559,ENSOARG00000010327,…
GO:0070887	cellular response to chemical stimulus	biological_process	1.1728e-09	1.7738e-07	170	1354	1567	19259	132	ENSOARG00000015342,ENSOARG00000002735,ENSOARG00000004386,ENSOARG00000010117,ENSOARG00000008064,ENSOARG00000018035,ENSOARG00000018434,ENSOARG00000006538,ENSOARG00000005889,ENSOARG00000018039,ENSOARG00000004702,ENSOARG00000001576,ENSOARG00000011582,ENSOARG00000013030,ENSOARG00000016178,ENSOARG00000010080,ENSOARG00000010739,ENSOARG00000020960,ENSOARG00000015905,ENSOARG00000018324,ENSOARG00000011053,…	38	ENSOARG00000007516,ENSOARG00000000464,ENSOARG00000011007,ENSOARG00000011523,ENSOARG00000000741,ENSOARG00000007288,ENSOARG00000005858,ENSOARG00000012019,ENSOARG00000002756,ENSOARG00000006916,ENSOARG00000017479,ENSOARG00000005899,ENSOARG00000008365,ENSOARG00000014753,ENSOARG00000021088,ENSOARG00000007385,ENSOARG00000011414,ENSOARG00000006178,ENSOARG00000001055,ENSOARG00000006981,ENSOARG00000020812,…
GO:0005488	binding	molecular_function	1.3084e-09	1.9629e-07	818	1354	10240	19259	546	ENSOARG00000014698,ENSOARG00000019385,ENSOARG00000014629,ENSOARG00000003603,ENSOARG00000009772,ENSOARG00000020496,ENSOARG00000006453,ENSOARG00000017325,ENSOARG00000012638,ENSOARG00000019612,ENSOARG00000020058,ENSOARG00000007419,ENSOARG00000006027,ENSOARG00000005780,ENSOARG00000013745,ENSOARG00000008054,ENSOARG00000003474,ENSOARG00000012528,ENSOARG00000008729,ENSOARG00000018587,ENSOARG00000013052,…	272	ENSOARG00000000432,Novel04624,Novel03399,ENSOARG00000011605,Novel00192,ENSOARG00000020703,ENSOARG00000017185,ENSOARG00000010639,ENSOARG00000002624,ENSOARG00000003646,ENSOARG00000004356,ENSOARG00000001909,ENSOARG00000014150,ENSOARG00000000255,ENSOARG00000000833,Novel04162,ENSOARG00000001268,ENSOARG00000001019,ENSOARG00000009677,ENSOARG00000004036,ENSOARG00000004609,ENSOARG00000000929,ENSOARG000000…
GO:0048762	mesenchymal cell differentiation	biological_process	1.535e-09	2.2845e-07	32	1354	140	19259	32	ENSOARG00000002885,ENSOARG00000013779,ENSOARG00000010126,ENSOARG00000008169,ENSOARG00000001576,ENSOARG00000016880,ENSOARG00000018039,ENSOARG00000015400,ENSOARG00000004797,ENSOARG00000013030,ENSOARG00000017485,ENSOARG00000007733,ENSOARG00000008064,ENSOARG00000013521,ENSOARG00000009754,ENSOARG00000009476,ENSOARG00000010523,ENSOARG00000018434,ENSOARG00000013645,ENSOARG00000004241,ENSOARG00000013227,…	0
GO:0044085	cellular component biogenesis	biological_process	1.7846e-09	2.6348e-07	187	1354	1776	19259	125	ENSOARG00000017531,ENSOARG00000018465,ENSOARG00000017171,ENSOARG00000012528,ENSOARG00000003474,ENSOARG00000012810,ENSOARG00000020622,ENSOARG00000015056,ENSOARG00000007419,ENSOARG00000005780,ENSOARG00000008819,ENSOARG00000012461,ENSOARG00000015518,ENSOARG00000015562,ENSOARG00000020460,ENSOARG00000003799,ENSOARG00000004662,ENSOARG00000010810,ENSOARG00000004645,ENSOARG00000019208,ENSOARG00000011780,…	62	ENSOARG00000016862,ENSOARG00000013450,ENSOARG00000000817,ENSOARG00000018926,ENSOARG00000015510,ENSOARG00000018156,ENSOARG00000015265,ENSOARG00000002327,ENSOARG00000009151,ENSOARG00000008637,ENSOARG00000016876,ENSOARG00000014855,ENSOARG00000003677,ENSOARG00000014540,ENSOARG00000017185,ENSOARG00000010639,ENSOARG00000019983,ENSOARG00000017652,ENSOARG00000019904,ENSOARG00000002087,ENSOARG00000000521,…
GO:0016477	cell migration	biological_process	1.943e-09	2.8461e-07	106	1354	855	19259	84	ENSOARG00000007169,ENSOARG00000008885,ENSOARG00000000851,ENSOARG00000000454,ENSOARG00000013753,ENSOARG00000007775,ENSOARG00000017560,ENSOARG00000011081,ENSOARG00000013645,ENSOARG00000020175,ENSOARG00000013227,ENSOARG00000021147,ENSOARG00000004241,ENSOARG00000014726,ENSOARG00000015976,ENSOARG00000019180,ENSOARG00000011053,ENSOARG00000014911,ENSOARG00000019997,ENSOARG00000000744,ENSOARG00000001340,…	22	ENSOARG00000012584,ENSOARG00000006895,ENSOARG00000018103,ENSOARG00000000674,ENSOARG00000003079,ENSOARG00000008588,ENSOARG00000000417,ENSOARG00000002586,ENSOARG00000013157,ENSOARG00000004131,ENSOARG00000011007,ENSOARG00000013151,ENSOARG00000020820,ENSOARG00000009438,ENSOARG00000005379,ENSOARG00000003959,ENSOARG00000001055,ENSOARG00000021088,ENSOARG00000008365,ENSOARG00000009151,ENSOARG00000012019,…
GO:0009968	negative regulation of signal transduction	biological_process	2.0849e-09	3.0301e-07	94	1354	729	19259	72	ENSOARG00000011582,ENSOARG00000011221,ENSOARG00000017763,ENSOARG00000009653,ENSOARG00000019636,ENSOARG00000015400,ENSOARG00000010080,ENSOARG00000013030,ENSOARG00000004702,ENSOARG00000018039,ENSOARG00000015864,ENSOARG00000010829,ENSOARG00000010415,ENSOARG00000006664,ENSOARG00000009476,ENSOARG00000009754,ENSOARG00000011584,ENSOARG00000015165,ENSOARG00000010654,ENSOARG00000008064,ENSOARG00000016676,…	22	ENSOARG00000009917,ENSOARG00000008588,ENSOARG00000002586,ENSOARG00000008551,ENSOARG00000011216,ENSOARG00000007516,ENSOARG00000009438,ENSOARG00000020820,ENSOARG00000013150,ENSOARG00000009460,ENSOARG00000008043,ENSOARG00000000355,ENSOARG00000017652,ENSOARG00000002381,ENSOARG00000021088,ENSOARG00000011414,ENSOARG00000003778,ENSOARG00000005007,ENSOARG00000012019,ENSOARG00000002756,ENSOARG00000017076,…
GO:0006928	movement of cell or subcellular component	biological_process	2.1095e-09	3.042e-07	137	1354	1202	19259	108	ENSOARG00000000358,ENSOARG00000014336,ENSOARG00000009880,ENSOARG00000007903,ENSOARG00000005050,ENSOARG00000006399,ENSOARG00000018760,ENSOARG00000020923,ENSOARG00000009999,ENSOARG00000008576,ENSOARG00000000651,ENSOARG00000013565,ENSOARG00000013591,ENSOARG00000013779,ENSOARG00000002885,ENSOARG00000001700,ENSOARG00000017638,ENSOARG00000005448,ENSOARG00000010543,ENSOARG00000014989,ENSOARG00000007733,…	29	ENSOARG00000005379,ENSOARG00000003959,ENSOARG00000004071,ENSOARG00000001055,ENSOARG00000008365,ENSOARG00000021088,ENSOARG00000012019,ENSOARG00000004141,ENSOARG00000006895,ENSOARG00000019613,ENSOARG00000004750,ENSOARG00000004131,ENSOARG00000018994,ENSOARG00000000674,ENSOARG00000011007,Novel00037,ENSOARG00000012503,ENSOARG00000009151,ENSOARG00000013351,ENSOARG00000012584,ENSOARG00000018103,ENSOARG0…
GO:0051239	regulation of multicellular organismal process	biological_process	2.4193e-09	3.462e-07	192	1354	1848	19259	149	ENSOARG00000017171,ENSOARG00000014016,ENSOARG00000001863,ENSOARG00000014908,ENSOARG00000020058,ENSOARG00000005780,ENSOARG00000007419,ENSOARG00000015056,ENSOARG00000009153,ENSOARG00000003474,ENSOARG00000004662,ENSOARG00000010215,ENSOARG00000015562,ENSOARG00000008819,ENSOARG00000013052,ENSOARG00000008578,ENSOARG00000009841,ENSOARG00000019781,ENSOARG00000021136,ENSOARG00000017167,ENSOARG00000007850,…	43	ENSOARG00000001268,ENSOARG00000000662,ENSOARG00000006626,ENSOARG00000008259,ENSOARG00000004356,ENSOARG00000005133,ENSOARG00000000355,ENSOARG00000013140,ENSOARG00000012901,ENSOARG00000002381,ENSOARG00000018103,ENSOARG00000013596,ENSOARG00000003916,ENSOARG00000013157,ENSOARG00000002586,ENSOARG00000006280,ENSOARG00000008588,ENSOARG00000020820,ENSOARG00000009438,ENSOARG00000008551,ENSOARG00000013151,…
GO:0048598	embryonic morphogenesis	biological_process	2.4528e-09	3.4832e-07	67	1354	456	19259	63	ENSOARG00000007733,ENSOARG00000006515,ENSOARG00000017420,ENSOARG00000013521,ENSOARG00000011383,ENSOARG00000020376,ENSOARG00000011880,ENSOARG00000007630,ENSOARG00000013779,ENSOARG00000002885,ENSOARG00000004275,ENSOARG00000017638,ENSOARG00000007850,ENSOARG00000016880,ENSOARG00000010215,ENSOARG00000004662,ENSOARG00000010549,ENSOARG00000013713,ENSOARG00000000651,ENSOARG00000013052,ENSOARG00000007731,…	4	ENSOARG00000005717,ENSOARG00000020812,ENSOARG00000002586,ENSOARG00000013596
GO:0048514	blood vessel morphogenesis	biological_process	2.5158e-09	3.5456e-07	56	1354	350	19259	51	ENSOARG00000019910,ENSOARG00000020058,ENSOARG00000007903,ENSOARG00000005780,ENSOARG00000007169,ENSOARG00000019554,ENSOARG00000003966,ENSOARG00000000851,ENSOARG00000015081,ENSOARG00000000304,ENSOARG00000004241,ENSOARG00000014336,ENSOARG00000007731,ENSOARG00000000651,ENSOARG00000014726,ENSOARG00000015881,ENSOARG00000016760,ENSOARG00000021136,ENSOARG00000018760,ENSOARG00000008213,ENSOARG00000009999,…	5	ENSOARG00000012584,ENSOARG00000018103,ENSOARG00000001811,ENSOARG00000020820,ENSOARG00000009438
GO:0071704	organic substance metabolic process	biological_process	2.6518e-09	3.7092e-07	700	1354	8571	19259	378	ENSOARG00000008935,ENSOARG00000014908,ENSOARG00000019554,ENSOARG00000000557,ENSOARG00000015056,ENSOARG00000010474,ENSOARG00000003493,ENSOARG00000019544,ENSOARG00000017531,ENSOARG00000018465,ENSOARG00000020764,ENSOARG00000020275,ENSOARG00000015643,ENSOARG00000009841,Novel01217,ENSOARG00000008578,ENSOARG00000021136,ENSOARG00000010810,ENSOARG00000020460,ENSOARG00000010127,ENSOARG00000015518,ENSOARG0…	322	ENSOARG00000006195,ENSOARG00000015510,ENSOARG00000018221,ENSOARG00000013191,ENSOARG00000001128,ENSOARG00000004977,ENSOARG00000004202,ENSOARG00000006096,ENSOARG00000019418,ENSOARG00000015265,ENSOARG00000016259,ENSOARG00000000480,ENSOARG00000010539,Novel03400,ENSOARG00000004109,ENSOARG00000006626,ENSOARG00000010687,ENSOARG00000017656,ENSOARG00000014279,ENSOARG00000012691,ENSOARG00000011114,ENSOARG0…
GO:0022610	biological adhesion	biological_process	2.8133e-09	3.9057e-07	114	1354	952	19259	90	ENSOARG00000016559,ENSOARG00000017420,ENSOARG00000007733,ENSOARG00000013521,ENSOARG00000008377,ENSOARG00000011272,ENSOARG00000020710,ENSOARG00000013714,ENSOARG00000015656,ENSOARG00000017638,ENSOARG00000013779,ENSOARG00000002885,ENSOARG00000010543,ENSOARG00000015632,Novel03181,ENSOARG00000005448,ENSOARG00000020923,ENSOARG00000018760,ENSOARG00000003782,ENSOARG00000008576,ENSOARG00000008819,ENSOARG0…	24	ENSOARG00000003243,ENSOARG00000013351,ENSOARG00000004356,ENSOARG00000005717,ENSOARG00000005007,ENSOARG00000011997,ENSOARG00000009151,ENSOARG00000021088,ENSOARG00000013041,ENSOARG00000005110,ENSOARG00000017737,ENSOARG00000000417,ENSOARG00000002586,ENSOARG00000008588,ENSOARG00000017460,ENSOARG00000011523,ENSOARG00000006895,ENSOARG00000002381,ENSOARG00000018103,ENSOARG00000012139,ENSOARG00000000355,…
GO:0060562	epithelial tube morphogenesis	biological_process	3.2947e-09	4.5401e-07	45	1354	253	19259	42	ENSOARG00000013742,ENSOARG00000008418,ENSOARG00000015400,ENSOARG00000017485,ENSOARG00000008169,ENSOARG00000002885,ENSOARG00000013779,ENSOARG00000004275,ENSOARG00000019441,ENSOARG00000018039,ENSOARG00000005448,ENSOARG00000016880,ENSOARG00000009476,ENSOARG00000007630,ENSOARG00000005665,ENSOARG00000010829,ENSOARG00000017420,ENSOARG00000016633,ENSOARG00000007733,ENSOARG00000008064,ENSOARG00000013521,…	3	ENSOARG00000013151,ENSOARG00000013596,ENSOARG00000020812
GO:0010648	negative regulation of cell communication	biological_process	3.3309e-09	4.5562e-07	100	1354	800	19259	77	ENSOARG00000007733,ENSOARG00000017420,ENSOARG00000009010,ENSOARG00000015656,ENSOARG00000013961,ENSOARG00000005533,ENSOARG00000018210,ENSOARG00000011272,ENSOARG00000007850,ENSOARG00000011010,ENSOARG00000013779,ENSOARG00000002885,ENSOARG00000017638,ENSOARG00000017485,ENSOARG00000002952,ENSOARG00000004797,ENSOARG00000008706,ENSOARG00000008418,ENSOARG00000020473,ENSOARG00000015562,ENSOARG00000020460,…	23	ENSOARG00000012019,ENSOARG00000002756,ENSOARG00000005007,ENSOARG00000021088,ENSOARG00000011414,ENSOARG00000003778,ENSOARG00000019140,ENSOARG00000017617,ENSOARG00000017076,ENSOARG00000007516,ENSOARG00000011216,ENSOARG00000009438,ENSOARG00000020820,ENSOARG00000008551,ENSOARG00000002586,ENSOARG00000009917,ENSOARG00000008588,ENSOARG00000002381,ENSOARG00000000355,ENSOARG00000017652,ENSOARG00000009460,…
GO:0007155	cell adhesion	biological_process	3.3794e-09	4.5888e-07	113	1354	944	19259	89	ENSOARG00000007419,ENSOARG00000005780,ENSOARG00000020058,ENSOARG00000006399,ENSOARG00000005050,ENSOARG00000009153,ENSOARG00000007220,ENSOARG00000007475,ENSOARG00000019544,ENSOARG00000018587,ENSOARG00000000358,ENSOARG00000003598,ENSOARG00000000469,ENSOARG00000014016,ENSOARG00000020803,ENSOARG00000001829,ENSOARG00000014336,ENSOARG00000018760,ENSOARG00000003782,ENSOARG00000020923,ENSOARG00000008576,…	24	ENSOARG00000005110,ENSOARG00000013041,ENSOARG00000021088,ENSOARG00000009151,ENSOARG00000005007,ENSOARG00000011997,ENSOARG00000003243,ENSOARG00000004356,ENSOARG00000005717,ENSOARG00000013351,ENSOARG00000012584,Novel03069,ENSOARG00000021079,ENSOARG00000012139,ENSOARG00000000355,ENSOARG00000002381,ENSOARG00000006895,ENSOARG00000018103,ENSOARG00000008588,ENSOARG00000017460,ENSOARG00000011523,ENSOARG0…
GO:0014031	mesenchymal cell development	biological_process	3.8934e-09	5.2484e-07	30	1354	130	19259	30	ENSOARG00000008064,ENSOARG00000007733,ENSOARG00000004662,ENSOARG00000018324,ENSOARG00000013521,ENSOARG00000009754,ENSOARG00000000651,ENSOARG00000014726,ENSOARG00000009476,ENSOARG00000010523,ENSOARG00000018434,ENSOARG00000021136,ENSOARG00000014911,ENSOARG00000013779,ENSOARG00000002885,ENSOARG00000010126,ENSOARG00000008169,ENSOARG00000013645,ENSOARG00000004241,ENSOARG00000013227,ENSOARG00000018039,…	0
GO:0048729	tissue morphogenesis	biological_process	4.168e-09	5.5783e-07	69	1354	481	19259	64	ENSOARG00000010523,ENSOARG00000007630,ENSOARG00000017420,ENSOARG00000007733,ENSOARG00000011383,ENSOARG00000013521,ENSOARG00000008418,ENSOARG00000017485,ENSOARG00000017638,ENSOARG00000008169,ENSOARG00000004275,ENSOARG00000002885,ENSOARG00000013779,ENSOARG00000016880,ENSOARG00000005448,ENSOARG00000007850,ENSOARG00000007731,ENSOARG00000013052,ENSOARG00000000651,ENSOARG00000013713,ENSOARG00000008578,…	5	ENSOARG00000020812,ENSOARG00000013151,ENSOARG00000003079,ENSOARG00000001811,ENSOARG00000013596
GO:0048863	stem cell differentiation	biological_process	4.3538e-09	5.7853e-07	40	1354	212	19259	38	ENSOARG00000013645,ENSOARG00000014016,ENSOARG00000013227,ENSOARG00000004241,ENSOARG00000002050,ENSOARG00000018856,ENSOARG00000010343,ENSOARG00000019738,ENSOARG00000009880,ENSOARG00000019910,ENSOARG00000013863,ENSOARG00000004662,ENSOARG00000018324,ENSOARG00000021136,ENSOARG00000014911,ENSOARG00000014726,ENSOARG00000000651,ENSOARG00000016880,ENSOARG00000018039,ENSOARG00000010126,ENSOARG00000013779,…	2	ENSOARG00000020812,ENSOARG00000011773
GO:0010628	positive regulation of gene expression	biological_process	4.4757e-09	5.9051e-07	149	1354	1356	19259	118	ENSOARG00000004662,ENSOARG00000015518,ENSOARG00000009530,ENSOARG00000013052,ENSOARG00000021136,ENSOARG00000010247,ENSOARG00000008578,ENSOARG00000009841,ENSOARG00000020058,ENSOARG00000014908,ENSOARG00000014035,ENSOARG00000009153,ENSOARG00000015056,ENSOARG00000012638,ENSOARG00000016414,ENSOARG00000002597,ENSOARG00000019612,ENSOARG00000017943,ENSOARG00000011272,ENSOARG00000010523,ENSOARG00000013714,…	31	ENSOARG00000012503,ENSOARG00000018926,ENSOARG00000018221,ENSOARG00000004356,ENSOARG00000014540,ENSOARG00000020703,ENSOARG00000006626,ENSOARG00000003916,ENSOARG00000000355,ENSOARG00000013140,ENSOARG00000013151,ENSOARG00000012608,ENSOARG00000008588,ENSOARG00000007306,ENSOARG00000020812,ENSOARG00000018715,ENSOARG00000011967,ENSOARG00000001479,ENSOARG00000010452,ENSOARG00000006642,ENSOARG00000000741,…
GO:0023057	negative regulation of signaling	biological_process	4.7643e-09	6.2415e-07	98	1354	784	19259	75	ENSOARG00000009754,ENSOARG00000011584,ENSOARG00000010654,ENSOARG00000008064,ENSOARG00000015165,ENSOARG00000010829,ENSOARG00000010415,ENSOARG00000006664,ENSOARG00000009476,ENSOARG00000004702,ENSOARG00000018039,ENSOARG00000015864,ENSOARG00000011582,ENSOARG00000011221,ENSOARG00000017763,ENSOARG00000009653,ENSOARG00000019636,ENSOARG00000015400,ENSOARG00000010080,ENSOARG00000013030,ENSOARG00000019414,…	23	ENSOARG00000007516,ENSOARG00000011216,ENSOARG00000009438,ENSOARG00000020820,ENSOARG00000008551,ENSOARG00000002586,ENSOARG00000009917,ENSOARG00000008588,ENSOARG00000002381,ENSOARG00000000355,ENSOARG00000017652,ENSOARG00000013150,ENSOARG00000009460,ENSOARG00000008043,ENSOARG00000012019,ENSOARG00000002756,ENSOARG00000005007,ENSOARG00000021088,ENSOARG00000011414,ENSOARG00000003778,ENSOARG00000017617,…
GO:0051128	regulation of cellular component organization	biological_process	5.0202e-09	6.5309e-07	170	1354	1605	19259	127	ENSOARG00000011391,ENSOARG00000018046,ENSOARG00000015864,ENSOARG00000004641,ENSOARG00000015571,ENSOARG00000015400,ENSOARG00000014303,ENSOARG00000005279,ENSOARG00000005653,ENSOARG00000011584,ENSOARG00000009754,ENSOARG00000019990,ENSOARG00000003002,ENSOARG00000001060,ENSOARG00000015165,ENSOARG00000005665,ENSOARG00000010829,ENSOARG00000009840,ENSOARG00000009665,ENSOARG00000021147,ENSOARG00000013227,…	43	ENSOARG00000002586,ENSOARG00000003079,ENSOARG00000008588,ENSOARG00000001938,ENSOARG00000009917,ENSOARG00000009438,ENSOARG00000013140,ENSOARG00000017652,ENSOARG00000018103,ENSOARG00000012901,ENSOARG00000013596,ENSOARG00000009151,ENSOARG00000014855,ENSOARG00000013351,ENSOARG00000013435,ENSOARG00000006993,ENSOARG00000004977,ENSOARG00000009468,ENSOARG00000000817,ENSOARG00000001684,ENSOARG00000016699,…
GO:0032268	regulation of cellular protein metabolic process	biological_process	5.2346e-09	6.7625e-07	177	1354	1681	19259	112	ENSOARG00000010359,ENSOARG00000007733,ENSOARG00000004999,ENSOARG00000009010,ENSOARG00000015656,ENSOARG00000012237,ENSOARG00000005533,ENSOARG00000000666,ENSOARG00000002885,ENSOARG00000013779,ENSOARG00000012321,ENSOARG00000002952,ENSOARG00000002578,ENSOARG00000008706,ENSOARG00000004797,ENSOARG00000019591,ENSOARG00000009999,ENSOARG00000018760,ENSOARG00000020923,ENSOARG00000002302,ENSOARG00000003963,…	65	ENSOARG00000012019,ENSOARG00000006916,ENSOARG00000005896,ENSOARG00000002756,ENSOARG00000003433,ENSOARG00000017643,ENSOARG00000001479,ENSOARG00000010452,ENSOARG00000011414,ENSOARG00000003550,ENSOARG00000004382,ENSOARG00000001572,ENSOARG00000000994,ENSOARG00000001055,ENSOARG00000019140,ENSOARG00000005110,ENSOARG00000007306,ENSOARG00000000650,ENSOARG00000006981,ENSOARG00000013083,ENSOARG00000004519,…
GO:0048864	stem cell development	biological_process	5.7265e-09	7.347e-07	30	1354	132	19259	30	ENSOARG00000002050,ENSOARG00000017485,ENSOARG00000018856,ENSOARG00000015400,ENSOARG00000009880,ENSOARG00000019910,ENSOARG00000004797,ENSOARG00000013030,ENSOARG00000013645,ENSOARG00000004241,ENSOARG00000013227,ENSOARG00000014016,ENSOARG00000018039,ENSOARG00000013779,ENSOARG00000002885,ENSOARG00000010126,ENSOARG00000008169,ENSOARG00000021136,ENSOARG00000018434,ENSOARG00000014911,ENSOARG00000000651,…	0
GO:0001525	angiogenesis	biological_process	5.8201e-09	7.4159e-07	48	1354	284	19259	45	ENSOARG00000015400,ENSOARG00000005018,ENSOARG00000017485,ENSOARG00000004350,ENSOARG00000017638,ENSOARG00000001700,ENSOARG00000001576,ENSOARG00000002035,ENSOARG00000008169,ENSOARG00000010126,ENSOARG00000002885,ENSOARG00000003199,ENSOARG00000015821,ENSOARG00000019441,ENSOARG00000005448,ENSOARG00000013714,ENSOARG00000013102,ENSOARG00000000517,ENSOARG00000018434,ENSOARG00000006515,ENSOARG00000010117,…	3	ENSOARG00000020820,ENSOARG00000012584,ENSOARG00000018103
GO:0060485	mesenchyme development	biological_process	6.1111e-09	7.7336e-07	35	1354	171	19259	34	ENSOARG00000013521,ENSOARG00000009754,ENSOARG00000008064,ENSOARG00000007733,ENSOARG00000005665,ENSOARG00000018434,ENSOARG00000009476,ENSOARG00000021177,ENSOARG00000010523,ENSOARG00000018039,ENSOARG00000016880,ENSOARG00000008169,ENSOARG00000001576,ENSOARG00000002885,ENSOARG00000013779,ENSOARG00000010126,ENSOARG00000017485,ENSOARG00000015400,ENSOARG00000013030,ENSOARG00000004797,ENSOARG00000018324,…	1	ENSOARG00000006280
GO:0048870	cell motility	biological_process	7.4598e-09	9.3138e-07	111	1354	932	19259	86	ENSOARG00000001700,ENSOARG00000017638,ENSOARG00000017167,ENSOARG00000002885,ENSOARG00000013779,ENSOARG00000010543,ENSOARG00000007850,ENSOARG00000005448,ENSOARG00000017485,ENSOARG00000017420,ENSOARG00000007733,ENSOARG00000013521,ENSOARG00000003603,ENSOARG00000004403,ENSOARG00000013714,ENSOARG00000012237,ENSOARG00000015656,ENSOARG00000000358,ENSOARG00000014336,ENSOARG00000014016,ENSOARG00000001863,…	25	ENSOARG00000008365,ENSOARG00000009151,ENSOARG00000021088,ENSOARG00000013351,ENSOARG00000012019,Novel00037,ENSOARG00000005379,ENSOARG00000003959,ENSOARG00000004071,ENSOARG00000001055,ENSOARG00000000417,ENSOARG00000004131,ENSOARG00000013157,ENSOARG00000002586,ENSOARG00000008588,ENSOARG00000003079,ENSOARG00000000674,ENSOARG00000020820,ENSOARG00000009438,ENSOARG00000011007,ENSOARG00000013151,ENSOARG0…
GO:0051674	localization of cell	biological_process	7.4598e-09	9.3138e-07	111	1354	932	19259	86	ENSOARG00000000358,ENSOARG00000014016,ENSOARG00000014336,ENSOARG00000013860,ENSOARG00000001863,ENSOARG00000020058,ENSOARG00000009880,ENSOARG00000019554,ENSOARG00000005780,ENSOARG00000005050,ENSOARG00000020622,ENSOARG00000020923,ENSOARG00000018760,ENSOARG00000008819,ENSOARG00000008576,ENSOARG00000009999,ENSOARG00000013565,ENSOARG00000000651,ENSOARG00000013713,ENSOARG00000012928,ENSOARG00000021136,…	25	Novel00037,ENSOARG00000005379,ENSOARG00000003959,ENSOARG00000004071,ENSOARG00000001055,ENSOARG00000008365,ENSOARG00000009151,ENSOARG00000021088,ENSOARG00000013351,ENSOARG00000012019,ENSOARG00000012584,ENSOARG00000019613,ENSOARG00000006895,ENSOARG00000018103,ENSOARG00000000417,ENSOARG00000004131,ENSOARG00000002586,ENSOARG00000013157,ENSOARG00000008588,ENSOARG00000003079,ENSOARG00000000674,ENSOARG0…
GO:0045296	cadherin binding	molecular_function	7.9689e-09	9.883e-07	42	1354	235	19259	34	ENSOARG00000018760,ENSOARG00000019997,ENSOARG00000008576,ENSOARG00000014772,ENSOARG00000012724,ENSOARG00000004596,ENSOARG00000013591,ENSOARG00000012928,ENSOARG00000000358,ENSOARG00000013053,ENSOARG00000020988,ENSOARG00000009894,ENSOARG00000016676,ENSOARG00000003474,ENSOARG00000003966,ENSOARG00000013753,ENSOARG00000012788,ENSOARG00000003416,ENSOARG00000010654,ENSOARG00000007686,ENSOARG00000005479,…	8	ENSOARG00000006456,ENSOARG00000004977,ENSOARG00000014886,ENSOARG00000021079,ENSOARG00000012019,ENSOARG00000012105,ENSOARG00000007385,ENSOARG00000001938
GO:0051246	regulation of protein metabolic process	biological_process	8.9308e-09	1.1003e-06	187	1354	1814	19259	116	ENSOARG00000009841,ENSOARG00000012928,ENSOARG00000005179,ENSOARG00000004645,ENSOARG00000013713,ENSOARG00000010127,ENSOARG00000009530,ENSOARG00000015562,ENSOARG00000015518,ENSOARG00000008819,ENSOARG00000010215,ENSOARG00000004662,ENSOARG00000020460,ENSOARG00000015056,ENSOARG00000005881,ENSOARG00000020058,ENSOARG00000004836,ENSOARG00000007419,ENSOARG00000005780,ENSOARG00000018587,ENSOARG00000018210,…	71	ENSOARG00000015265,ENSOARG00000018926,ENSOARG00000005356,ENSOARG00000012503,ENSOARG00000004202,ENSOARG00000006096,ENSOARG00000014970,ENSOARG00000013435,ENSOARG00000013351,ENSOARG00000004356,ENSOARG00000014855,ENSOARG00000008259,ENSOARG00000001045,ENSOARG00000018103,ENSOARG00000003530,ENSOARG00000008043,ENSOARG00000000729,ENSOARG00000003848,ENSOARG00000013140,ENSOARG00000000355,ENSOARG00000016445,…
GO:0040017	positive regulation of locomotion	biological_process	1.0064e-08	1.2317e-06	49	1354	297	19259	35	ENSOARG00000015518,ENSOARG00000019414,ENSOARG00000009999,ENSOARG00000000744,ENSOARG00000011053,ENSOARG00000012928,ENSOARG00000021136,ENSOARG00000014726,ENSOARG00000015976,ENSOARG00000014016,ENSOARG00000021147,ENSOARG00000013227,ENSOARG00000014336,ENSOARG00000001863,ENSOARG00000007775,ENSOARG00000013753,ENSOARG00000000851,ENSOARG00000020058,ENSOARG00000011584,ENSOARG00000009754,ENSOARG00000001060,…	14	ENSOARG00000018103,ENSOARG00000001055,ENSOARG00000004071,ENSOARG00000000355,ENSOARG00000005379,ENSOARG00000012584,ENSOARG00000013351,ENSOARG00000012019,ENSOARG00000011007,ENSOARG00000004131,ENSOARG00000009151,ENSOARG00000003079,ENSOARG00000008588,ENSOARG00000021088
GO:0007166	cell surface receptor signaling pathway	biological_process	1.2512e-08	1.5214e-06	164	1354	1555	19259	131	ENSOARG00000003267,ENSOARG00000009089,ENSOARG00000014558,ENSOARG00000006801,ENSOARG00000004475,ENSOARG00000014726,ENSOARG00000009433,ENSOARG00000009341,ENSOARG00000004241,ENSOARG00000009750,ENSOARG00000007580,ENSOARG00000014340,ENSOARG00000013053,ENSOARG00000010515,ENSOARG00000016676,ENSOARG00000017720,ENSOARG00000011584,ENSOARG00000001060,ENSOARG00000010654,ENSOARG00000015165,ENSOARG00000020025,…	33	ENSOARG00000018103,ENSOARG00000002381,ENSOARG00000004053,ENSOARG00000013150,ENSOARG00000009438,ENSOARG00000020820,ENSOARG00000008551,ENSOARG00000007769,ENSOARG00000013157,ENSOARG00000002586,ENSOARG00000011753,ENSOARG00000009917,ENSOARG00000008588,ENSOARG00000002808,ENSOARG00000006280,ENSOARG00000005356,ENSOARG00000017076,ENSOARG00000010639,ENSOARG00000006626,ENSOARG00000005691,ENSOARG00000012139,…
GO:0015934	large ribosomal subunit	cellular_component	1.4485e-08	1.7497e-06	27	1354	109	19259	0		27	ENSOARG00000010876,ENSOARG00000014150,ENSOARG00000016869,ENSOARG00000000374,ENSOARG00000013169,ENSOARG00000014949,ENSOARG00000005542,ENSOARG00000004445,ENSOARG00000010452,ENSOARG00000005178,ENSOARG00000018221,ENSOARG00000019826,ENSOARG00000016353,ENSOARG00000014457,ENSOARG00000011772,ENSOARG00000012038,ENSOARG00000016082,ENSOARG00000017561,ENSOARG00000008429,ENSOARG00000018666,ENSOARG00000007306,…
GO:0007507	heart development	biological_process	1.5502e-08	1.8527e-06	55	1354	360	19259	53	ENSOARG00000017638,ENSOARG00000001576,ENSOARG00000008169,ENSOARG00000004275,ENSOARG00000013779,ENSOARG00000019963,ENSOARG00000002885,ENSOARG00000003199,ENSOARG00000018039,ENSOARG00000016880,ENSOARG00000005448,ENSOARG00000013030,ENSOARG00000015400,ENSOARG00000002578,ENSOARG00000017485,ENSOARG00000017420,ENSOARG00000012638,ENSOARG00000004386,ENSOARG00000013076,ENSOARG00000016633,ENSOARG00000007733,…	2	ENSOARG00000001811,ENSOARG00000003916
GO:0035295	tube development	biological_process	1.5536e-08	1.8527e-06	66	1354	467	19259	60	ENSOARG00000010072,ENSOARG00000007775,ENSOARG00000016626,ENSOARG00000013645,ENSOARG00000004241,ENSOARG00000009750,ENSOARG00000019910,ENSOARG00000001873,ENSOARG00000013753,ENSOARG00000013863,ENSOARG00000014558,ENSOARG00000009089,ENSOARG00000019414,ENSOARG00000014726,ENSOARG00000001576,ENSOARG00000018039,ENSOARG00000019441,ENSOARG00000013742,ENSOARG00000015400,ENSOARG00000016633,ENSOARG00000008064,…	6	ENSOARG00000013596,ENSOARG00000013151,ENSOARG00000001572,ENSOARG00000020812,ENSOARG00000001055,ENSOARG00000005007
GO:0019899	enzyme binding	molecular_function	1.683e-08	1.9942e-06	136	1354	1238	19259	100	ENSOARG00000008819,ENSOARG00000009530,ENSOARG00000005730,ENSOARG00000003799,ENSOARG00000021136,ENSOARG00000005179,ENSOARG00000012928,ENSOARG00000015643,ENSOARG00000014016,ENSOARG00000018465,ENSOARG00000020622,ENSOARG00000019544,ENSOARG00000003474,ENSOARG00000015056,ENSOARG00000005780,ENSOARG00000007419,ENSOARG00000017048,ENSOARG00000018887,ENSOARG00000013584,ENSOARG00000018858,ENSOARG00000011272,…	36	ENSOARG00000018545,ENSOARG00000001019,ENSOARG00000004977,ENSOARG00000005356,ENSOARG00000003646,ENSOARG00000011773,ENSOARG00000017185,ENSOARG00000009151,ENSOARG00000020703,ENSOARG00000018103,ENSOARG00000004053,ENSOARG00000016445,ENSOARG00000013140,ENSOARG00000017652,ENSOARG00000000910,ENSOARG00000020020,ENSOARG00000020820,ENSOARG00000000340,ENSOARG00000002586,ENSOARG00000008588,ENSOARG00000007306,…
GO:0043588	skin development	biological_process	1.9597e-08	2.3074e-06	34	1354	171	19259	29	ENSOARG00000013779,ENSOARG00000002885,ENSOARG00000004702,ENSOARG00000001264,ENSOARG00000008286,ENSOARG00000008418,ENSOARG00000013742,ENSOARG00000015400,ENSOARG00000011582,ENSOARG00000005812,ENSOARG00000013521,ENSOARG00000016593,ENSOARG00000021177,ENSOARG00000010072,ENSOARG00000000358,ENSOARG00000018254,ENSOARG00000004241,ENSOARG00000019483,ENSOARG00000014908,ENSOARG00000001873,ENSOARG00000013753,…	5	ENSOARG00000008259,ENSOARG00000019146,ENSOARG00000005007,ENSOARG00000018715,ENSOARG00000000330
GO:0051641	cellular localization	biological_process	2.0374e-08	2.3838e-06	203	1354	2033	19259	144	ENSOARG00000018102,ENSOARG00000003053,ENSOARG00000016857,ENSOARG00000007968,ENSOARG00000007768,ENSOARG00000020023,ENSOARG00000007967,ENSOARG00000000769,ENSOARG00000001576,ENSOARG00000003193,ENSOARG00000017397,ENSOARG00000014600,ENSOARG00000018039,ENSOARG00000004702,ENSOARG00000009280,ENSOARG00000013030,ENSOARG00000010080,ENSOARG00000020960,ENSOARG00000010605,ENSOARG00000019997,ENSOARG00000008469,…	59	ENSOARG00000011764,ENSOARG00000009581,ENSOARG00000007516,ENSOARG00000000714,ENSOARG00000018994,ENSOARG00000003984,ENSOARG00000006159,ENSOARG00000000801,ENSOARG00000012139,ENSOARG00000005858,Novel03681,ENSOARG00000010327,ENSOARG00000002756,ENSOARG00000006916,ENSOARG00000002404,ENSOARG00000009928,ENSOARG00000012019,ENSOARG00000017643,ENSOARG00000018318,ENSOARG00000017479,ENSOARG00000004256,ENSOARG0…
GO:0010720	positive regulation of cell development	biological_process	2.1334e-08	2.4804e-06	48	1354	297	19259	41	ENSOARG00000005018,ENSOARG00000017485,ENSOARG00000004797,ENSOARG00000015400,ENSOARG00000019636,ENSOARG00000018039,ENSOARG00000010543,ENSOARG00000018046,ENSOARG00000015864,ENSOARG00000001576,ENSOARG00000002885,ENSOARG00000005665,ENSOARG00000012278,ENSOARG00000010829,ENSOARG00000009476,ENSOARG00000020023,ENSOARG00000015342,ENSOARG00000009754,ENSOARG00000017420,ENSOARG00000016559,ENSOARG00000008064,…	7	ENSOARG00000017460,ENSOARG00000002586,ENSOARG00000009438,ENSOARG00000006159,ENSOARG00000013596,ENSOARG00000003916,ENSOARG00000020812
GO:0060255	regulation of macromolecule metabolic process	biological_process	2.4083e-08	2.7827e-06	369	1354	4155	19259	261	ENSOARG00000012507,ENSOARG00000010301,ENSOARG00000007509,ENSOARG00000019997,ENSOARG00000001555,ENSOARG00000015595,ENSOARG00000015887,ENSOARG00000000894,ENSOARG00000008162,ENSOARG00000015793,ENSOARG00000019709,ENSOARG00000017639,ENSOARG00000013645,ENSOARG00000011081,ENSOARG00000016390,ENSOARG00000010552,ENSOARG00000016626,ENSOARG00000001039,ENSOARG00000010741,ENSOARG00000007547,ENSOARG00000002484,…	108	ENSOARG00000000741,ENSOARG00000006159,ENSOARG00000005691,ENSOARG00000012139,ENSOARG00000006051,ENSOARG00000009659,ENSOARG00000017998,ENSOARG00000005858,ENSOARG00000007516,ENSOARG00000001878,ENSOARG00000003838,ENSOARG00000004131,ENSOARG00000010914,ENSOARG00000006799,ENSOARG00000005342,ENSOARG00000011523,ENSOARG00000001055,ENSOARG00000020812,ENSOARG00000007306,ENSOARG00000006981,ENSOARG00000004519,…
GO:0051272	positive regulation of cellular component movement	biological_process	2.5055e-08	2.8772e-06	47	1354	287	19259	34	ENSOARG00000015400,ENSOARG00000013030,ENSOARG00000017485,ENSOARG00000013779,ENSOARG00000001700,ENSOARG00000001576,ENSOARG00000007850,ENSOARG00000019441,ENSOARG00000006538,ENSOARG00000015656,ENSOARG00000013102,ENSOARG00000015165,ENSOARG00000007733,ENSOARG00000008064,ENSOARG00000001060,ENSOARG00000009754,ENSOARG00000011584,ENSOARG00000020058,ENSOARG00000000851,ENSOARG00000013753,ENSOARG00000007775,…	13	ENSOARG00000021088,ENSOARG00000008588,ENSOARG00000003079,ENSOARG00000009151,ENSOARG00000004131,ENSOARG00000011007,ENSOARG00000012019,ENSOARG00000013351,ENSOARG00000012584,ENSOARG00000005379,ENSOARG00000004071,ENSOARG00000001055,ENSOARG00000018103
GO:0009887	organ morphogenesis	biological_process	2.6609e-08	3.0369e-06	88	1354	704	19259	78	ENSOARG00000000469,ENSOARG00000014336,ENSOARG00000018254,ENSOARG00000018587,ENSOARG00000017171,ENSOARG00000000358,ENSOARG00000002050,ENSOARG00000005050,ENSOARG00000019554,ENSOARG00000007419,ENSOARG00000014908,ENSOARG00000007903,ENSOARG00000004704,ENSOARG00000009999,ENSOARG00000010549,ENSOARG00000004662,ENSOARG00000021136,ENSOARG00000008578,ENSOARG00000000651,ENSOARG00000013052,ENSOARG00000007850,…	10	ENSOARG00000018673,ENSOARG00000006178,ENSOARG00000020812,ENSOARG00000005133,ENSOARG00000014970,ENSOARG00000012268,ENSOARG00000003916,ENSOARG00000014562,ENSOARG00000001811,ENSOARG00000013151
GO:0009967	positive regulation of signal transduction	biological_process	2.7774e-08	3.1319e-06	109	1354	932	19259	78	ENSOARG00000011383,ENSOARG00000007733,ENSOARG00000018210,ENSOARG00000015656,ENSOARG00000000666,ENSOARG00000010523,ENSOARG00000020673,ENSOARG00000007850,ENSOARG00000002885,ENSOARG00000013779,ENSOARG00000019963,ENSOARG00000002039,ENSOARG00000007673,ENSOARG00000003112,ENSOARG00000012321,ENSOARG00000017485,ENSOARG00000009413,ENSOARG00000002578,ENSOARG00000015518,ENSOARG00000009999,ENSOARG00000019591,…	31	ENSOARG00000012019,ENSOARG00000004356,ENSOARG00000005896,ENSOARG00000002404,ENSOARG00000017479,ENSOARG00000006626,ENSOARG00000014855,ENSOARG00000000432,ENSOARG00000003550,ENSOARG00000010452,ENSOARG00000000994,ENSOARG00000007306,ENSOARG00000003959,ENSOARG00000013083,ENSOARG00000018715,ENSOARG00000004519,ENSOARG00000007516,ENSOARG00000020820,ENSOARG00000000464,ENSOARG00000004131,ENSOARG00000002586,…
GO:0042127	regulation of cell proliferation	biological_process	2.7779e-08	3.1319e-06	110	1354	941	19259	81	ENSOARG00000017638,ENSOARG00000002885,ENSOARG00000013779,ENSOARG00000016880,ENSOARG00000010917,ENSOARG00000007850,ENSOARG00000005448,ENSOARG00000004797,ENSOARG00000017420,ENSOARG00000013521,ENSOARG00000010523,ENSOARG00000011272,ENSOARG00000017531,ENSOARG00000014016,ENSOARG00000014336,ENSOARG00000002751,ENSOARG00000020058,ENSOARG00000007419,ENSOARG00000019554,ENSOARG00000005780,ENSOARG00000015056,…	29	ENSOARG00000006638,ENSOARG00000003778,ENSOARG00000014753,ENSOARG00000021088,ENSOARG00000004356,ENSOARG00000005379,ENSOARG00000000853,ENSOARG00000009261,ENSOARG00000001572,ENSOARG00000020243,ENSOARG00000004131,ENSOARG00000013157,ENSOARG00000008588,ENSOARG00000011523,ENSOARG00000019146,ENSOARG00000020820,ENSOARG00000012485,ENSOARG00000009438,ENSOARG00000013151,ENSOARG00000002304,ENSOARG00000017652,…
GO:1902589	single-organism organelle organization	biological_process	3.0618e-08	3.4161e-06	176	1354	1725	19259	132	ENSOARG00000009289,ENSOARG00000010359,ENSOARG00000007546,ENSOARG00000011384,ENSOARG00000014479,ENSOARG00000004999,ENSOARG00000009010,ENSOARG00000013354,ENSOARG00000021007,ENSOARG00000008413,ENSOARG00000003898,ENSOARG00000005680,ENSOARG00000010917,ENSOARG00000004275,ENSOARG00000002885,ENSOARG00000017638,ENSOARG00000012321,ENSOARG00000014321,ENSOARG00000006205,ENSOARG00000013038,ENSOARG00000020155,…	44	ENSOARG00000009928,ENSOARG00000002756,ENSOARG00000018318,ENSOARG00000019140,ENSOARG00000011764,Novel03106,ENSOARG00000016101,ENSOARG00000017737,ENSOARG00000018442,ENSOARG00000018994,ENSOARG00000017460,ENSOARG00000011523,ENSOARG00000019613,ENSOARG00000014562,ENSOARG00000003984,ENSOARG00000012139,ENSOARG00000000801,ENSOARG00000006619,ENSOARG00000010327,ENSOARG00000011773,ENSOARG00000013351,ENSOARG0…
GO:0071310	cellular response to organic substance	biological_process	3.0667e-08	3.4161e-06	136	1354	1245	19259	114	ENSOARG00000011010,ENSOARG00000007850,ENSOARG00000017485,ENSOARG00000018317,ENSOARG00000017943,ENSOARG00000013584,ENSOARG00000016559,ENSOARG00000006515,ENSOARG00000018210,ENSOARG00000015263,ENSOARG00000011272,ENSOARG00000018587,ENSOARG00000018465,ENSOARG00000015056,ENSOARG00000005881,ENSOARG00000003613,ENSOARG00000020622,ENSOARG00000009153,ENSOARG00000012810,ENSOARG00000020058,ENSOARG00000007419,…	22	ENSOARG00000006626,ENSOARG00000002586,ENSOARG00000008588,Novel00531,ENSOARG00000020820,ENSOARG00000008551,ENSOARG00000000355,ENSOARG00000017652,ENSOARG00000012785,ENSOARG00000012019,ENSOARG00000002756,ENSOARG00000017479,ENSOARG00000005899,ENSOARG00000009483,ENSOARG00000006178,ENSOARG00000001055,ENSOARG00000020812,ENSOARG00000017617,ENSOARG00000011523,ENSOARG00000007516,ENSOARG00000000464,ENSOARG0…
GO:0051240	positive regulation of multicellular organismal process	biological_process	3.139e-08	3.4652e-06	115	1354	1005	19259	91	ENSOARG00000018856,ENSOARG00000017992,ENSOARG00000000851,ENSOARG00000020872,ENSOARG00000010741,ENSOARG00000017560,ENSOARG00000013227,ENSOARG00000009750,ENSOARG00000004241,ENSOARG00000011081,ENSOARG00000013645,ENSOARG00000017639,ENSOARG00000014726,ENSOARG00000009392,ENSOARG00000004475,ENSOARG00000018040,ENSOARG00000015887,ENSOARG00000016760,ENSOARG00000013568,ENSOARG00000013863,ENSOARG00000009089,…	24	ENSOARG00000013140,ENSOARG00000000355,ENSOARG00000013596,ENSOARG00000003916,ENSOARG00000006159,ENSOARG00000012901,ENSOARG00000018103,ENSOARG00000008588,ENSOARG00000011523,ENSOARG00000013151,ENSOARG00000020820,ENSOARG00000009438,ENSOARG00000004519,ENSOARG00000018715,ENSOARG00000005379,ENSOARG00000020812,ENSOARG00000017617,ENSOARG00000006178,ENSOARG00000012808,ENSOARG00000011414,ENSOARG00000008365,…
GO:0048584	positive regulation of response to stimulus	biological_process	3.1772e-08	3.4652e-06	140	1354	1289	19259	97	ENSOARG00000007733,ENSOARG00000009010,ENSOARG00000020673,ENSOARG00000000666,ENSOARG00000015656,ENSOARG00000005533,ENSOARG00000002885,ENSOARG00000013779,ENSOARG00000019963,ENSOARG00000001700,ENSOARG00000002578,ENSOARG00000009413,ENSOARG00000012321,ENSOARG00000003112,ENSOARG00000003782,ENSOARG00000020923,ENSOARG00000019591,ENSOARG00000009999,ENSOARG00000020473,ENSOARG00000020155,ENSOARG00000000651,…	43	ENSOARG00000005896,ENSOARG00000002404,ENSOARG00000012019,ENSOARG00000017479,ENSOARG00000008365,ENSOARG00000011414,ENSOARG00000010452,ENSOARG00000003550,ENSOARG00000017617,ENSOARG00000007306,ENSOARG00000001055,ENSOARG00000000994,ENSOARG00000003959,ENSOARG00000018715,ENSOARG00000004519,ENSOARG00000013083,ENSOARG00000007516,ENSOARG00000014837,ENSOARG00000011007,ENSOARG00000000464,ENSOARG00000004131,…
GO:0001503	ossification	biological_process	3.1836e-08	3.4652e-06	44	1354	263	19259	40	ENSOARG00000009754,ENSOARG00000017420,ENSOARG00000008064,ENSOARG00000007733,ENSOARG00000018035,ENSOARG00000003898,ENSOARG00000010523,ENSOARG00000012392,ENSOARG00000004702,ENSOARG00000015632,ENSOARG00000018039,ENSOARG00000016880,ENSOARG00000013779,ENSOARG00000002885,ENSOARG00000010884,ENSOARG00000002952,ENSOARG00000008995,ENSOARG00000015400,ENSOARG00000013030,ENSOARG00000004797,ENSOARG00000009413,…	4	ENSOARG00000020820,ENSOARG00000006638,ENSOARG00000000662,ENSOARG00000006178
GO:2000147	positive regulation of cell motility	biological_process	3.1853e-08	3.4652e-06	46	1354	280	19259	33	ENSOARG00000019414,ENSOARG00000009999,ENSOARG00000000744,ENSOARG00000021136,ENSOARG00000011053,ENSOARG00000012928,ENSOARG00000015976,ENSOARG00000014726,ENSOARG00000001863,ENSOARG00000013227,ENSOARG00000021147,ENSOARG00000014336,ENSOARG00000014016,ENSOARG00000007775,ENSOARG00000000851,ENSOARG00000013753,ENSOARG00000020058,ENSOARG00000009754,ENSOARG00000011584,ENSOARG00000015165,ENSOARG00000007733,…	13	ENSOARG00000018103,ENSOARG00000001055,ENSOARG00000004071,ENSOARG00000005379,ENSOARG00000012584,ENSOARG00000012019,ENSOARG00000013351,ENSOARG00000011007,ENSOARG00000009151,ENSOARG00000004131,ENSOARG00000021088,ENSOARG00000003079,ENSOARG00000008588
GO:0035239	tube morphogenesis	biological_process	3.2713e-08	3.5382e-06	46	1354	282	19259	43	ENSOARG00000008064,ENSOARG00000016633,ENSOARG00000007733,ENSOARG00000017420,ENSOARG00000009754,ENSOARG00000013521,ENSOARG00000009476,ENSOARG00000010829,ENSOARG00000005665,ENSOARG00000007630,ENSOARG00000004275,ENSOARG00000002885,ENSOARG00000013779,ENSOARG00000008169,ENSOARG00000016880,ENSOARG00000005448,ENSOARG00000018039,ENSOARG00000019441,ENSOARG00000013742,ENSOARG00000008418,ENSOARG00000015400,…	3	ENSOARG00000013151,ENSOARG00000020812,ENSOARG00000013596
GO:0051173	positive regulation of nitrogen compound metabolic process	biological_process	3.6723e-08	3.9489e-06	148	1354	1390	19259	114	ENSOARG00000010523,ENSOARG00000012638,ENSOARG00000016414,ENSOARG00000002597,ENSOARG00000019612,ENSOARG00000017943,ENSOARG00000008286,ENSOARG00000011259,ENSOARG00000007850,ENSOARG00000013052,ENSOARG00000021136,ENSOARG00000012928,ENSOARG00000009841,ENSOARG00000008578,ENSOARG00000010247,ENSOARG00000004662,ENSOARG00000009530,ENSOARG00000015518,ENSOARG00000020058,ENSOARG00000014908,ENSOARG00000005881,…	34	ENSOARG00000014540,ENSOARG00000004356,ENSOARG00000006626,ENSOARG00000020703,ENSOARG00000018926,ENSOARG00000018221,ENSOARG00000009261,ENSOARG00000009438,ENSOARG00000012608,ENSOARG00000003916,ENSOARG00000009460,ENSOARG00000008043,ENSOARG00000013140,ENSOARG00000000355,ENSOARG00000012019,ENSOARG00000010452,ENSOARG00000011967,ENSOARG00000001479,ENSOARG00000020812,ENSOARG00000014837,ENSOARG00000007516,…
GO:0015935	small ribosomal subunit	cellular_component	3.8079e-08	4.0711e-06	19	1354	61	19259	0		19	ENSOARG00000002458,ENSOARG00000014889,ENSOARG00000013126,ENSOARG00000012105,ENSOARG00000005717,ENSOARG00000011763,ENSOARG00000019994,ENSOARG00000002624,ENSOARG00000004920,ENSOARG00000004656,ENSOARG00000011523,ENSOARG00000005549,ENSOARG00000012691,ENSOARG00000003848,ENSOARG00000013571,ENSOARG00000020231,ENSOARG00000015502,ENSOARG00000008365,ENSOARG00000013191
GO:0008152	metabolic process	biological_process	3.8951e-08	4.1406e-06	767	1354	9650	19259	412	ENSOARG00000018760,ENSOARG00000007237,ENSOARG00000019591,ENSOARG00000004368,ENSOARG00000000651,ENSOARG00000011438,ENSOARG00000000358,ENSOARG00000015104,ENSOARG00000014336,ENSOARG00000007903,ENSOARG00000008573,ENSOARG00000002249,ENSOARG00000010962,ENSOARG00000004999,ENSOARG00000018993,ENSOARG00000004173,ENSOARG00000004403,ENSOARG00000000666,ENSOARG00000015656,ENSOARG00000002885,ENSOARG00000010884,…	355	ENSOARG00000020243,ENSOARG00000017617,ENSOARG00000020812,ENSOARG00000001055,ENSOARG00000007383,ENSOARG00000013155,Novel03827,ENSOARG00000005266,ENSOARG00000005384,ENSOARG00000006394,ENSOARG00000009703,Novel00610,ENSOARG00000002455,ENSOARG00000001638,ENSOARG00000019994,ENSOARG00000003433,ENSOARG00000011967,ENSOARG00000004370,ENSOARG00000006640,ENSOARG00000006254,ENSOARG00000005691,ENSOARG000000064…
GO:0010647	positive regulation of cell communication	biological_process	4.0263e-08	4.2558e-06	118	1354	1041	19259	85	ENSOARG00000015283,ENSOARG00000014336,ENSOARG00000000358,ENSOARG00000020622,ENSOARG00000015056,ENSOARG00000007419,ENSOARG00000005780,ENSOARG00000007903,ENSOARG00000014908,ENSOARG00000020058,ENSOARG00000009880,ENSOARG00000019591,ENSOARG00000009999,ENSOARG00000015518,ENSOARG00000020923,ENSOARG00000004662,ENSOARG00000021136,ENSOARG00000002302,ENSOARG00000004645,ENSOARG00000009841,ENSOARG00000013591,…	33	ENSOARG00000003959,ENSOARG00000012503,ENSOARG00000013083,ENSOARG00000004519,ENSOARG00000018715,ENSOARG00000000994,ENSOARG00000007306,ENSOARG00000006626,ENSOARG00000014855,ENSOARG00000000432,ENSOARG00000010452,ENSOARG00000003550,ENSOARG00000004356,ENSOARG00000012019,ENSOARG00000002404,ENSOARG00000005896,ENSOARG00000017479,ENSOARG00000000355,ENSOARG00000017652,ENSOARG00000012901,ENSOARG00000005691,…
GO:0031323	regulation of cellular metabolic process	biological_process	4.1142e-08	4.3241e-06	370	1354	4187	19259	261	ENSOARG00000000666,ENSOARG00000004403,ENSOARG00000005533,ENSOARG00000015656,ENSOARG00000006368,ENSOARG00000004999,ENSOARG00000007546,ENSOARG00000017420,ENSOARG00000014321,ENSOARG00000012321,ENSOARG00000013974,ENSOARG00000013779,ENSOARG00000002885,ENSOARG00000010884,ENSOARG00000000651,ENSOARG00000008814,ENSOARG00000002302,ENSOARG00000020645,ENSOARG00000008368,ENSOARG00000007237,ENSOARG00000018760,…	109	ENSOARG00000003433,ENSOARG00000005896,ENSOARG00000012787,ENSOARG00000011967,ENSOARG00000001479,ENSOARG00000006981,ENSOARG00000007306,ENSOARG00000020812,ENSOARG00000006178,ENSOARG00000001055,ENSOARG00000005384,ENSOARG00000004519,ENSOARG00000003838,ENSOARG00000001878,ENSOARG00000007516,ENSOARG00000011523,ENSOARG00000005342,ENSOARG00000006799,ENSOARG00000010914,ENSOARG00000004131,ENSOARG00000018365,…
GO:0080090	regulation of primary metabolic process	biological_process	4.3795e-08	4.577e-06	365	1354	4124	19259	257	ENSOARG00000007903,ENSOARG00000005050,ENSOARG00000004497,ENSOARG00000000358,ENSOARG00000015104,ENSOARG00000015283,ENSOARG00000014336,ENSOARG00000002524,ENSOARG00000000651,ENSOARG00000008814,ENSOARG00000002302,ENSOARG00000020645,ENSOARG00000008368,ENSOARG00000018760,ENSOARG00000007237,ENSOARG00000019591,ENSOARG00000013038,ENSOARG00000012321,ENSOARG00000014321,ENSOARG00000013974,ENSOARG00000013779,…	108	ENSOARG00000004519,ENSOARG00000020862,ENSOARG00000005384,ENSOARG00000007306,ENSOARG00000020812,ENSOARG00000006981,ENSOARG00000001055,ENSOARG00000012787,ENSOARG00000011967,ENSOARG00000001479,ENSOARG00000003433,ENSOARG00000005896,ENSOARG00000009659,ENSOARG00000005858,ENSOARG00000017998,ENSOARG00000006051,ENSOARG00000012139,ENSOARG00000005691,ENSOARG00000018365,ENSOARG00000009697,ENSOARG00000006159,…
GO:0019222	regulation of metabolic process	biological_process	4.8265e-08	5.0161e-06	419	1354	4848	19259	292	ENSOARG00000008162,ENSOARG00000000894,ENSOARG00000015887,ENSOARG00000013330,ENSOARG00000015595,ENSOARG00000015793,ENSOARG00000012507,ENSOARG00000010301,ENSOARG00000001555,ENSOARG00000019997,ENSOARG00000007509,ENSOARG00000006044,ENSOARG00000018856,ENSOARG00000002484,ENSOARG00000007547,ENSOARG00000013462,ENSOARG00000002685,ENSOARG00000007169,ENSOARG00000019483,ENSOARG00000016390,ENSOARG00000011081,…	127	ENSOARG00000006159,ENSOARG00000009697,ENSOARG00000018365,ENSOARG00000005691,ENSOARG00000000741,ENSOARG00000006051,ENSOARG00000005858,ENSOARG00000017998,ENSOARG00000009659,ENSOARG00000012139,ENSOARG00000003838,ENSOARG00000017737,ENSOARG00000001878,ENSOARG00000007516,ENSOARG00000011523,ENSOARG00000005342,ENSOARG00000001811,ENSOARG00000004131,ENSOARG00000006799,ENSOARG00000010914,ENSOARG00000006178,…
GO:0065003	macromolecular complex assembly	biological_process	5.5746e-08	5.7614e-06	123	1354	1100	19259	76	ENSOARG00000011514,ENSOARG00000018102,ENSOARG00000005812,ENSOARG00000009754,ENSOARG00000019990,ENSOARG00000007968,ENSOARG00000003053,ENSOARG00000009665,ENSOARG00000009476,ENSOARG00000012278,ENSOARG00000015571,ENSOARG00000003193,ENSOARG00000015859,ENSOARG00000011455,ENSOARG00000004641,ENSOARG00000002035,ENSOARG00000008719,ENSOARG00000010048,ENSOARG00000011626,ENSOARG00000005018,ENSOARG00000011668,…	47	ENSOARG00000009438,ENSOARG00000013559,ENSOARG00000017737,ENSOARG00000008825,ENSOARG00000016101,ENSOARG00000002586,ENSOARG00000018442,ENSOARG00000014412,ENSOARG00000019701,ENSOARG00000003079,ENSOARG00000019249,ENSOARG00000011523,ENSOARG00000012901,ENSOARG00000019613,ENSOARG00000003076,ENSOARG00000000521,ENSOARG00000018374,ENSOARG00000013596,ENSOARG00000003984,ENSOARG00000001375,ENSOARG00000017652,…
GO:0001649	osteoblast differentiation	biological_process	5.7414e-08	5.9009e-06	31	1354	153	19259	29	ENSOARG00000012810,ENSOARG00000008995,ENSOARG00000002952,ENSOARG00000017992,ENSOARG00000013030,ENSOARG00000004797,ENSOARG00000019042,ENSOARG00000014908,ENSOARG00000015632,ENSOARG00000018039,ENSOARG00000004241,ENSOARG00000014336,ENSOARG00000009750,ENSOARG00000010884,ENSOARG00000002885,ENSOARG00000009841,ENSOARG00000008578,ENSOARG00000012392,ENSOARG00000000651,ENSOARG00000010523,ENSOARG00000003898,…	2	ENSOARG00000006638,ENSOARG00000006178
GO:0032403	protein complex binding	molecular_function	5.9011e-08	6.0006e-06	85	1354	685	19259	75	ENSOARG00000010359,ENSOARG00000013521,ENSOARG00000013076,ENSOARG00000007733,ENSOARG00000015263,ENSOARG00000012237,ENSOARG00000015656,ENSOARG00000017638,ENSOARG00000002647,ENSOARG00000004275,ENSOARG00000001486,ENSOARG00000012461,ENSOARG00000016751,ENSOARG00000015562,ENSOARG00000020473,ENSOARG00000008576,ENSOARG00000019591,ENSOARG00000020923,ENSOARG00000017739,ENSOARG00000004662,ENSOARG00000018760,…	10	ENSOARG00000020703,ENSOARG00000008637,ENSOARG00000021088,ENSOARG00000000153,ENSOARG00000011216,ENSOARG00000001811,ENSOARG00000000417,ENSOARG00000003079,ENSOARG00000011523,ENSOARG00000001938
GO:0043009	chordate embryonic development	biological_process	5.9028e-08	6.0006e-06	66	1354	484	19259	61	ENSOARG00000001630,ENSOARG00000007968,ENSOARG00000009754,ENSOARG00000016633,ENSOARG00000008064,ENSOARG00000005665,ENSOARG00000010829,ENSOARG00000021177,ENSOARG00000018039,ENSOARG00000001576,ENSOARG00000002785,ENSOARG00000010080,ENSOARG00000015400,ENSOARG00000013742,ENSOARG00000017763,ENSOARG00000014712,ENSOARG00000019414,ENSOARG00000013863,ENSOARG00000018040,ENSOARG00000015595,ENSOARG00000014726,…	5	ENSOARG00000006280,ENSOARG00000006642,ENSOARG00000013596,ENSOARG00000011773,ENSOARG00000001055
GO:0006357	regulation of transcription from RNA polymerase II promoter	biological_process	8.77e-08	8.8667e-06	141	1354	1327	19259	120	ENSOARG00000008729,ENSOARG00000007419,ENSOARG00000008935,ENSOARG00000009153,ENSOARG00000014035,ENSOARG00000015056,ENSOARG00000010215,ENSOARG00000004662,ENSOARG00000009530,ENSOARG00000010144,ENSOARG00000013052,ENSOARG00000021136,ENSOARG00000019781,ENSOARG00000010810,ENSOARG00000009841,Novel01217,ENSOARG00000008578,ENSOARG00000011259,ENSOARG00000007850,ENSOARG00000016414,ENSOARG00000002597,ENSOARG0…	21	ENSOARG00000006626,ENSOARG00000020703,ENSOARG00000013140,ENSOARG00000013150,ENSOARG00000020820,ENSOARG00000009625,ENSOARG00000020812,ENSOARG00000011967,ENSOARG00000011414,ENSOARG00000012787,ENSOARG00000006916,ENSOARG00000000801,ENSOARG00000005858,ENSOARG00000006051,ENSOARG00000006642,ENSOARG00000000741,ENSOARG00000004750,ENSOARG00000006159,ENSOARG00000004131,ENSOARG00000005342,ENSOARG00000007516
GO:0009792	embryo development ending in birth or egg hatching	biological_process	9.3166e-08	9.3685e-06	66	1354	490	19259	61	ENSOARG00000014772,ENSOARG00000000651,ENSOARG00000013713,ENSOARG00000007731,ENSOARG00000013052,ENSOARG00000021136,ENSOARG00000009841,ENSOARG00000008578,ENSOARG00000018760,ENSOARG00000008323,ENSOARG00000016716,ENSOARG00000004662,ENSOARG00000010215,ENSOARG00000016530,ENSOARG00000007419,ENSOARG00000019738,ENSOARG00000009880,ENSOARG00000000358,ENSOARG00000000469,ENSOARG00000014336,ENSOARG00000011272,…	5	ENSOARG00000001055,ENSOARG00000011773,ENSOARG00000013596,ENSOARG00000006642,ENSOARG00000006280
GO:0070727	cellular macromolecule localization	biological_process	9.5012e-08	9.5027e-06	119	1354	1071	19259	90	ENSOARG00000015631,ENSOARG00000002221,ENSOARG00000011717,ENSOARG00000019910,ENSOARG00000013462,ENSOARG00000016676,ENSOARG00000018856,ENSOARG00000013778,ENSOARG00000008190,ENSOARG00000013753,ENSOARG00000010552,ENSOARG00000019709,ENSOARG00000011081,ENSOARG00000010161,ENSOARG00000013645,ENSOARG00000004241,ENSOARG00000021147,ENSOARG00000015184,ENSOARG00000015976,ENSOARG00000013239,ENSOARG00000007039,…	29	Novel03681,ENSOARG00000000910,ENSOARG00000000801,ENSOARG00000000355,ENSOARG00000006159,ENSOARG00000018994,ENSOARG00000008588,ENSOARG00000019249,ENSOARG00000011764,ENSOARG00000007516,ENSOARG00000011216,ENSOARG00000009438,ENSOARG00000004977,ENSOARG00000008870,ENSOARG00000007306,ENSOARG00000001684,ENSOARG00000017617,ENSOARG00000019140,ENSOARG00000011414,ENSOARG00000014855,ENSOARG00000009151,ENSOARG0…
GO:0030335	positive regulation of cell migration	biological_process	1.0277e-07	1.0224e-05	44	1354	270	19259	32	ENSOARG00000015976,ENSOARG00000014726,ENSOARG00000021136,ENSOARG00000012928,ENSOARG00000011053,ENSOARG00000000744,ENSOARG00000019414,ENSOARG00000009999,ENSOARG00000020058,ENSOARG00000000851,ENSOARG00000013753,ENSOARG00000007775,ENSOARG00000001863,ENSOARG00000021147,ENSOARG00000014336,ENSOARG00000013227,ENSOARG00000014016,ENSOARG00000006538,ENSOARG00000015656,ENSOARG00000013102,ENSOARG00000015165,…	12	ENSOARG00000001055,ENSOARG00000018103,ENSOARG00000012584,ENSOARG00000005379,ENSOARG00000011007,ENSOARG00000012019,ENSOARG00000013351,ENSOARG00000021088,ENSOARG00000008588,ENSOARG00000003079,ENSOARG00000009151,ENSOARG00000004131
GO:0016055	Wnt signaling pathway	biological_process	1.0512e-07	1.0402e-05	42	1354	253	19259	38	ENSOARG00000010741,ENSOARG00000000358,ENSOARG00000020463,ENSOARG00000009341,ENSOARG00000017334,ENSOARG00000014908,ENSOARG00000009880,ENSOARG00000007419,ENSOARG00000003201,ENSOARG00000007169,ENSOARG00000019738,ENSOARG00000009135,ENSOARG00000018324,ENSOARG00000006801,ENSOARG00000015518,ENSOARG00000001340,ENSOARG00000014558,ENSOARG00000016303,ENSOARG00000007731,ENSOARG00000007673,ENSOARG00000020553,…	4	ENSOARG00000013150,ENSOARG00000002381,ENSOARG00000002808,ENSOARG00000009438
GO:0006366	transcription from RNA polymerase II promoter	biological_process	1.0951e-07	1.0779e-05	146	1354	1391	19259	120	ENSOARG00000013265,ENSOARG00000018105,ENSOARG00000003267,ENSOARG00000013863,ENSOARG00000012495,ENSOARG00000008213,ENSOARG00000009089,ENSOARG00000015977,ENSOARG00000017799,ENSOARG00000018040,ENSOARG00000002200,ENSOARG00000020872,ENSOARG00000009433,ENSOARG00000009750,ENSOARG00000004241,ENSOARG00000003481,ENSOARG00000005812,ENSOARG00000009754,ENSOARG00000011584,ENSOARG00000005653,ENSOARG00000006664,…	26	ENSOARG00000013140,ENSOARG00000013150,ENSOARG00000020820,ENSOARG00000009625,ENSOARG00000017185,ENSOARG00000017656,ENSOARG00000020703,ENSOARG00000006626,ENSOARG00000010539,ENSOARG00000006642,ENSOARG00000000741,ENSOARG00000004750,ENSOARG00000006159,ENSOARG00000000801,ENSOARG00000020584,ENSOARG00000005858,ENSOARG00000006051,ENSOARG00000007516,ENSOARG00000004131,ENSOARG00000005342,ENSOARG00000020812,…
GO:0010033	response to organic substance	biological_process	1.1265e-07	1.103e-05	161	1354	1570	19259	126	ENSOARG00000001784,ENSOARG00000011584,ENSOARG00000005653,ENSOARG00000015165,ENSOARG00000001060,ENSOARG00000020025,ENSOARG00000005665,ENSOARG00000006664,ENSOARG00000021177,ENSOARG00000009301,ENSOARG00000003199,ENSOARG00000015571,ENSOARG00000015864,ENSOARG00000004350,ENSOARG00000009845,ENSOARG00000005018,ENSOARG00000020307,ENSOARG00000015400,ENSOARG00000020552,ENSOARG00000009089,ENSOARG00000003267,…	35	ENSOARG00000020820,ENSOARG00000008551,ENSOARG00000002586,Novel00531,ENSOARG00000008588,ENSOARG00000012785,ENSOARG00000016445,ENSOARG00000000355,ENSOARG00000017652,ENSOARG00000013150,ENSOARG00000000729,ENSOARG00000009460,ENSOARG00000000910,ENSOARG00000013351,ENSOARG00000006626,ENSOARG00000001268,ENSOARG00000007516,ENSOARG00000009581,ENSOARG00000006989,ENSOARG00000000464,ENSOARG00000011523,ENSOARG0…
GO:0019904	protein domain specific binding	molecular_function	1.1525e-07	1.1225e-05	57	1354	401	19259	48	ENSOARG00000008323,ENSOARG00000005730,ENSOARG00000018760,ENSOARG00000020552,ENSOARG00000013038,ENSOARG00000008469,ENSOARG00000016530,ENSOARG00000010127,ENSOARG00000004596,ENSOARG00000006511,ENSOARG00000010810,ENSOARG00000002302,ENSOARG00000021136,ENSOARG00000018661,ENSOARG00000009841,ENSOARG00000012928,ENSOARG00000007580,ENSOARG00000000358,ENSOARG00000013053,ENSOARG00000013645,ENSOARG00000003573,…	9	ENSOARG00000012901,ENSOARG00000003984,ENSOARG00000011162,ENSOARG00000004519,ENSOARG00000006051,ENSOARG00000002756,ENSOARG00000012019,ENSOARG00000004356,ENSOARG00000001811
GO:0044087	regulation of cellular component biogenesis	biological_process	1.1888e-07	1.1519e-05	74	1354	577	19259	58	ENSOARG00000019990,ENSOARG00000009754,ENSOARG00000011584,ENSOARG00000016857,ENSOARG00000003416,ENSOARG00000001060,ENSOARG00000004386,ENSOARG00000003002,ENSOARG00000010829,ENSOARG00000019828,ENSOARG00000009665,ENSOARG00000009476,ENSOARG00000009840,ENSOARG00000018039,ENSOARG00000015571,ENSOARG00000004641,ENSOARG00000002035,ENSOARG00000015400,ENSOARG00000013030,ENSOARG00000009392,ENSOARG00000013645,…	16	ENSOARG00000009438,ENSOARG00000011764,ENSOARG00000016101,ENSOARG00000017737,ENSOARG00000002586,ENSOARG00000018442,ENSOARG00000011523,ENSOARG00000001938,ENSOARG00000003079,ENSOARG00000018103,ENSOARG00000003984,ENSOARG00000013596,ENSOARG00000012019,ENSOARG00000009151,ENSOARG00000011414,ENSOARG00000012808
GO:0060322	head development	biological_process	1.2165e-07	1.1725e-05	61	1354	444	19259	58	ENSOARG00000015595,ENSOARG00000021136,ENSOARG00000008368,ENSOARG00000008578,ENSOARG00000012928,ENSOARG00000015976,ENSOARG00000000651,ENSOARG00000013713,ENSOARG00000014726,ENSOARG00000013052,ENSOARG00000009770,ENSOARG00000020552,ENSOARG00000009089,ENSOARG00000013863,ENSOARG00000006801,ENSOARG00000002050,ENSOARG00000003966,ENSOARG00000013753,ENSOARG00000015056,ENSOARG00000018856,ENSOARG00000007419,…	3	ENSOARG00000004750,ENSOARG00000005133,ENSOARG00000017460
GO:0007369	gastrulation	biological_process	1.2545e-07	1.2029e-05	28	1354	135	19259	26	ENSOARG00000013645,ENSOARG00000016880,ENSOARG00000013227,ENSOARG00000003573,ENSOARG00000018039,ENSOARG00000002885,ENSOARG00000004275,ENSOARG00000001576,ENSOARG00000017638,ENSOARG00000012810,ENSOARG00000007169,ENSOARG00000015400,ENSOARG00000019414,ENSOARG00000011383,ENSOARG00000009089,ENSOARG00000007733,ENSOARG00000008064,ENSOARG00000006515,ENSOARG00000004662,ENSOARG00000016814,ENSOARG00000015887,…	2	ENSOARG00000002586,ENSOARG00000005717
GO:0000902	cell morphogenesis	biological_process	1.3299e-07	1.2687e-05	102	1354	890	19259	86	ENSOARG00000005522,ENSOARG00000007686,ENSOARG00000013521,ENSOARG00000017943,ENSOARG00000017420,ENSOARG00000016559,ENSOARG00000016739,ENSOARG00000010543,ENSOARG00000013779,ENSOARG00000002885,ENSOARG00000017638,ENSOARG00000002647,ENSOARG00000017485,ENSOARG00000006205,ENSOARG00000014989,ENSOARG00000019420,ENSOARG00000004797,ENSOARG00000008819,ENSOARG00000008576,ENSOARG00000018760,ENSOARG00000004662,…	16	ENSOARG00000005133,ENSOARG00000003243,ENSOARG00000005007,ENSOARG00000008637,ENSOARG00000020812,ENSOARG00000012503,ENSOARG00000005379,ENSOARG00000011764,ENSOARG00000016101,ENSOARG00000002586,ENSOARG00000017460,ENSOARG00000018103,ENSOARG00000004750,ENSOARG00000019613,ENSOARG00000013596,ENSOARG00000012584
GO:0040012	regulation of locomotion	biological_process	1.3717e-07	1.302e-05	73	1354	568	19259	55	ENSOARG00000013102,ENSOARG00000000517,ENSOARG00000012278,ENSOARG00000009476,ENSOARG00000006538,ENSOARG00000011584,ENSOARG00000016593,ENSOARG00000009754,ENSOARG00000008064,ENSOARG00000015165,ENSOARG00000001060,ENSOARG00000015400,ENSOARG00000013030,ENSOARG00000019441,ENSOARG00000001576,ENSOARG00000011053,ENSOARG00000015976,ENSOARG00000014726,ENSOARG00000019414,ENSOARG00000000744,ENSOARG00000013753,…	18	ENSOARG00000013151,ENSOARG00000011007,ENSOARG00000009438,ENSOARG00000020820,ENSOARG00000008588,ENSOARG00000003079,ENSOARG00000004131,ENSOARG00000013157,ENSOARG00000018103,ENSOARG00000012584,ENSOARG00000000355,ENSOARG00000013351,ENSOARG00000012019,ENSOARG00000021088,ENSOARG00000009151,ENSOARG00000001055,ENSOARG00000004071,ENSOARG00000005379
GO:0030111	regulation of Wnt signaling pathway	biological_process	1.4492e-07	1.3685e-05	34	1354	184	19259	31	ENSOARG00000011383,ENSOARG00000017420,ENSOARG00000008064,ENSOARG00000010654,ENSOARG00000020221,ENSOARG00000004702,ENSOARG00000007850,ENSOARG00000007673,ENSOARG00000013779,ENSOARG00000011221,ENSOARG00000004797,ENSOARG00000013030,ENSOARG00000008418,ENSOARG00000010080,ENSOARG00000015400,ENSOARG00000006801,ENSOARG00000015518,ENSOARG00000001340,ENSOARG00000014558,ENSOARG00000007731,ENSOARG00000016303,…	3	ENSOARG00000009438,ENSOARG00000002381,ENSOARG00000013150
GO:0023056	positive regulation of signaling	biological_process	1.5176e-07	1.4258e-05	114	1354	1022	19259	81	ENSOARG00000014558,ENSOARG00000013568,ENSOARG00000013366,ENSOARG00000018324,ENSOARG00000004475,ENSOARG00000008162,ENSOARG00000011081,ENSOARG00000009750,ENSOARG00000004241,ENSOARG00000000304,ENSOARG00000014340,ENSOARG00000001039,ENSOARG00000016676,ENSOARG00000013753,ENSOARG00000017720,ENSOARG00000018856,ENSOARG00000017334,ENSOARG00000011584,ENSOARG00000016593,ENSOARG00000015165,ENSOARG00000001060,…	33	ENSOARG00000012901,ENSOARG00000005691,ENSOARG00000000355,ENSOARG00000017652,ENSOARG00000007516,ENSOARG00000009438,ENSOARG00000020820,ENSOARG00000000464,ENSOARG00000002586,ENSOARG00000004131,ENSOARG00000000417,ENSOARG00000009917,ENSOARG00000000641,ENSOARG00000011523,ENSOARG00000008588,ENSOARG00000017713,ENSOARG00000000994,ENSOARG00000007306,ENSOARG00000003959,ENSOARG00000012503,ENSOARG00000013083,…
GO:0005615	extracellular space	cellular_component	1.6821e-07	1.5725e-05	103	1354	892	19259	69	ENSOARG00000018506,ENSOARG00000018324,ENSOARG00000006801,ENSOARG00000007202,ENSOARG00000019414,ENSOARG00000019042,ENSOARG00000001660,ENSOARG00000012880,ENSOARG00000017560,ENSOARG00000020179,ENSOARG00000014830,ENSOARG00000015081,ENSOARG00000005006,ENSOARG00000016790,ENSOARG00000009750,ENSOARG00000020175,ENSOARG00000013645,ENSOARG00000017639,ENSOARG00000009341,ENSOARG00000018882,ENSOARG00000014589,…	34	ENSOARG00000012584,ENSOARG00000012691,ENSOARG00000004804,ENSOARG00000021079,ENSOARG00000000729,ENSOARG00000019992,ENSOARG00000013140,ENSOARG00000011007,ENSOARG00000019145,ENSOARG00000020820,ENSOARG00000001878,ENSOARG00000009438,ENSOARG00000008588,ENSOARG00000001669,ENSOARG00000000641,ENSOARG00000000417,ENSOARG00000016699,ENSOARG00000002586,ENSOARG00000013157,ENSOARG00000006981,ENSOARG00000004071,…
GO:0022603	regulation of anatomical structure morphogenesis	biological_process	1.7948e-07	1.6695e-05	81	1354	659	19259	71	ENSOARG00000013030,ENSOARG00000015400,ENSOARG00000010080,ENSOARG00000006946,ENSOARG00000005018,ENSOARG00000004350,ENSOARG00000001576,ENSOARG00000002035,ENSOARG00000018039,ENSOARG00000011391,ENSOARG00000004702,ENSOARG00000019441,ENSOARG00000018046,ENSOARG00000020023,ENSOARG00000005665,ENSOARG00000013102,ENSOARG00000012278,ENSOARG00000010829,ENSOARG00000003002,ENSOARG00000010117,ENSOARG00000001060,…	10	ENSOARG00000017460,ENSOARG00000002586,ENSOARG00000016101,ENSOARG00000020820,ENSOARG00000011764,ENSOARG00000013140,ENSOARG00000006159,ENSOARG00000018103,ENSOARG00000014855,ENSOARG00000020812
GO:0098602	single organism cell adhesion	biological_process	1.9079e-07	1.7658e-05	72	1354	561	19259	57	ENSOARG00000003021,ENSOARG00000015400,ENSOARG00000013030,ENSOARG00000010061,ENSOARG00000011582,ENSOARG00000020307,ENSOARG00000003193,ENSOARG00000018039,ENSOARG00000003199,ENSOARG00000019828,ENSOARG00000009476,ENSOARG00000021177,ENSOARG00000012278,ENSOARG00000020025,ENSOARG00000008064,ENSOARG00000010654,ENSOARG00000011584,ENSOARG00000007169,ENSOARG00000008885,ENSOARG00000016676,ENSOARG00000013753,…	15	ENSOARG00000011523,ENSOARG00000017460,ENSOARG00000000417,ENSOARG00000002586,ENSOARG00000000355,ENSOARG00000012139,ENSOARG00000002381,ENSOARG00000006895,ENSOARG00000018103,ENSOARG00000021088,ENSOARG00000003243,ENSOARG00000005717,ENSOARG00000004356,ENSOARG00000005110,ENSOARG00000013041
GO:0050767	regulation of neurogenesis	biological_process	1.9942e-07	1.8366e-05	59	1354	429	19259	52	ENSOARG00000015905,ENSOARG00000003782,ENSOARG00000010215,ENSOARG00000002302,ENSOARG00000021136,ENSOARG00000015887,ENSOARG00000002610,ENSOARG00000018040,ENSOARG00000000651,ENSOARG00000009770,ENSOARG00000013052,ENSOARG00000011081,ENSOARG00000001863,ENSOARG00000004241,ENSOARG00000020872,ENSOARG00000000358,ENSOARG00000017560,ENSOARG00000000454,ENSOARG00000016676,ENSOARG00000015056,ENSOARG00000018856,…	7	ENSOARG00000006159,ENSOARG00000003916,ENSOARG00000013596,ENSOARG00000009438,ENSOARG00000000663,ENSOARG00000017460,ENSOARG00000006280
GO:0051241	negative regulation of multicellular organismal process	biological_process	2.2051e-07	2.0208e-05	84	1354	693	19259	65	ENSOARG00000015400,ENSOARG00000013030,ENSOARG00000009653,ENSOARG00000005018,ENSOARG00000011455,ENSOARG00000001576,ENSOARG00000015864,ENSOARG00000019663,ENSOARG00000003193,ENSOARG00000004702,ENSOARG00000018039,ENSOARG00000021177,ENSOARG00000010415,ENSOARG00000000517,ENSOARG00000008064,ENSOARG00000011584,ENSOARG00000016593,ENSOARG00000009754,ENSOARG00000007169,ENSOARG00000018856,ENSOARG00000016676,…	19	ENSOARG00000006280,ENSOARG00000008588,ENSOARG00000002586,ENSOARG00000013157,ENSOARG00000001823,ENSOARG00000000663,ENSOARG00000008551,ENSOARG00000020820,ENSOARG00000009438,ENSOARG00000005858,ENSOARG00000000355,ENSOARG00000002381,ENSOARG00000008365,ENSOARG00000002756,ENSOARG00000018673,ENSOARG00000001268,ENSOARG00000017617,ENSOARG00000020812,ENSOARG00000000662
GO:0034613	cellular protein localization	biological_process	2.2344e-07	2.0376e-05	117	1354	1066	19259	88	ENSOARG00000020960,ENSOARG00000017763,ENSOARG00000014303,ENSOARG00000010080,ENSOARG00000015400,ENSOARG00000013030,ENSOARG00000009280,ENSOARG00000019441,ENSOARG00000004702,ENSOARG00000010600,ENSOARG00000011391,ENSOARG00000018039,ENSOARG00000006664,ENSOARG00000020023,ENSOARG00000005812,ENSOARG00000016633,ENSOARG00000018102,ENSOARG00000007768,ENSOARG00000005653,ENSOARG00000021022,ENSOARG00000007968,…	29	ENSOARG00000018994,ENSOARG00000008588,ENSOARG00000019249,ENSOARG00000011764,ENSOARG00000007516,ENSOARG00000011216,ENSOARG00000009438,Novel03681,ENSOARG00000000910,ENSOARG00000000801,ENSOARG00000000355,ENSOARG00000006159,ENSOARG00000011414,ENSOARG00000014855,ENSOARG00000009151,ENSOARG00000017479,ENSOARG00000017643,ENSOARG00000004256,ENSOARG00000009928,ENSOARG00000006916,ENSOARG00000002756,ENSOARG0…
GO:0005578	proteinaceous extracellular matrix	cellular_component	2.3187e-07	2.1042e-05	34	1354	189	19259	31	ENSOARG00000014711,ENSOARG00000019180,ENSOARG00000007202,ENSOARG00000018324,ENSOARG00000000744,ENSOARG00000012880,ENSOARG00000012810,ENSOARG00000007270,ENSOARG00000001660,ENSOARG00000010519,ENSOARG00000009750,ENSOARG00000018254,ENSOARG00000013645,ENSOARG00000003598,ENSOARG00000015081,ENSOARG00000005006,ENSOARG00000018210,ENSOARG00000012262,ENSOARG00000010082,ENSOARG00000014898,ENSOARG00000020710,…	3	ENSOARG00000012584,ENSOARG00000002808,ENSOARG00000013157
GO:0045935	positive regulation of nucleobase-containing compound metabolic process	biological_process	2.4059e-07	2.1726e-05	139	1354	1328	19259	110	ENSOARG00000008286,ENSOARG00000007850,ENSOARG00000011259,ENSOARG00000010523,ENSOARG00000019612,ENSOARG00000017943,ENSOARG00000002597,ENSOARG00000012638,ENSOARG00000016414,ENSOARG00000003493,ENSOARG00000015056,ENSOARG00000014035,ENSOARG00000009153,ENSOARG00000005881,ENSOARG00000014908,ENSOARG00000010247,ENSOARG00000008578,ENSOARG00000009841,ENSOARG00000012928,ENSOARG00000021136,ENSOARG00000013052,…	29	ENSOARG00000006626,ENSOARG00000020703,ENSOARG00000014540,ENSOARG00000004356,ENSOARG00000009261,ENSOARG00000018221,ENSOARG00000012608,ENSOARG00000009438,ENSOARG00000009460,ENSOARG00000008043,ENSOARG00000000355,ENSOARG00000013140,ENSOARG00000003916,ENSOARG00000011967,ENSOARG00000012019,ENSOARG00000020812,ENSOARG00000011523,ENSOARG00000005342,ENSOARG00000004131,ENSOARG00000014837,ENSOARG00000007516,…
GO:0010605	negative regulation of macromolecule metabolic process	biological_process	2.4513e-07	2.203e-05	166	1354	1650	19259	121	ENSOARG00000019612,ENSOARG00000017943,ENSOARG00000018210,ENSOARG00000013714,ENSOARG00000013895,ENSOARG00000011272,ENSOARG00000000925,ENSOARG00000008819,ENSOARG00000015518,ENSOARG00000010127,ENSOARG00000004662,ENSOARG00000019781,ENSOARG00000010810,ENSOARG00000008578,ENSOARG00000013052,ENSOARG00000010144,ENSOARG00000018587,ENSOARG00000017531,ENSOARG00000003613,ENSOARG00000005881,ENSOARG00000015056,…	45	ENSOARG00000013435,ENSOARG00000006096,ENSOARG00000004202,ENSOARG00000012503,ENSOARG00000005356,ENSOARG00000009438,ENSOARG00000012561,ENSOARG00000020820,ENSOARG00000008551,ENSOARG00000009625,ENSOARG00000012105,ENSOARG00000013157,ENSOARG00000009917,ENSOARG00000008588,ENSOARG00000018103,ENSOARG00000016445,ENSOARG00000001346,ENSOARG00000013150,ENSOARG00000000729,ENSOARG00000008043,ENSOARG00000012019,…
GO:0009891	positive regulation of biosynthetic process	biological_process	2.8191e-07	2.5213e-05	142	1354	1367	19259	112	ENSOARG00000000666,ENSOARG00000004403,ENSOARG00000010359,ENSOARG00000009289,ENSOARG00000017420,ENSOARG00000013354,ENSOARG00000007733,ENSOARG00000003112,ENSOARG00000013974,ENSOARG00000014321,ENSOARG00000004797,ENSOARG00000016880,ENSOARG00000010884,ENSOARG00000004275,ENSOARG00000013779,ENSOARG00000002885,ENSOARG00000008012,ENSOARG00000000651,ENSOARG00000013565,ENSOARG00000020473,ENSOARG00000009999,…	30	ENSOARG00000010452,ENSOARG00000001479,ENSOARG00000011967,ENSOARG00000020812,ENSOARG00000007516,ENSOARG00000005342,ENSOARG00000011523,ENSOARG00000009402,ENSOARG00000004131,ENSOARG00000006159,ENSOARG00000018365,ENSOARG00000004750,ENSOARG00000000741,ENSOARG00000006642,ENSOARG00000006051,ENSOARG00000005858,ENSOARG00000010327,ENSOARG00000012139,ENSOARG00000014540,ENSOARG00000004356,ENSOARG00000006626,…
GO:0033036	macromolecule localization	biological_process	2.8388e-07	2.5268e-05	175	1354	1764	19259	126	ENSOARG00000005498,ENSOARG00000002885,ENSOARG00000013779,ENSOARG00000017638,ENSOARG00000003112,ENSOARG00000004797,ENSOARG00000010359,ENSOARG00000013521,ENSOARG00000006758,ENSOARG00000001076,ENSOARG00000018993,ENSOARG00000019020,ENSOARG00000017420,ENSOARG00000014479,ENSOARG00000012237,ENSOARG00000008413,ENSOARG00000000666,ENSOARG00000003898,ENSOARG00000005197,ENSOARG00000018254,ENSOARG00000020803,…	49	ENSOARG00000011414,ENSOARG00000012019,ENSOARG00000002404,ENSOARG00000006916,ENSOARG00000009928,ENSOARG00000002756,ENSOARG00000004256,ENSOARG00000017479,ENSOARG00000017643,ENSOARG00000004307,ENSOARG00000001673,ENSOARG00000000994,ENSOARG00000019140,ENSOARG00000017617,ENSOARG00000007306,ENSOARG00000000714,ENSOARG00000018994,ENSOARG00000007516,ENSOARG00000011764,ENSOARG00000012139,ENSOARG00000000801,…
GO:0008104	protein localization	biological_process	2.9728e-07	2.6335e-05	155	1354	1522	19259	112	ENSOARG00000018760,ENSOARG00000020155,ENSOARG00000020473,ENSOARG00000008576,ENSOARG00000009999,ENSOARG00000016303,ENSOARG00000000651,ENSOARG00000013591,ENSOARG00000002302,ENSOARG00000018661,ENSOARG00000008368,ENSOARG00000000358,ENSOARG00000018254,ENSOARG00000020803,ENSOARG00000005197,ENSOARG00000019738,ENSOARG00000020615,ENSOARG00000005050,ENSOARG00000002050,ENSOARG00000017420,ENSOARG00000014479,…	43	ENSOARG00000001673,ENSOARG00000017617,ENSOARG00000007306,ENSOARG00000019140,ENSOARG00000002756,ENSOARG00000006916,ENSOARG00000002404,ENSOARG00000009928,ENSOARG00000012019,ENSOARG00000017643,ENSOARG00000017479,ENSOARG00000004256,ENSOARG00000011414,ENSOARG00000003984,ENSOARG00000006159,ENSOARG00000000801,ENSOARG00000005858,Novel03681,ENSOARG00000010327,ENSOARG00000011764,ENSOARG00000007516,ENSOARG0…
GO:1902531	regulation of intracellular signal transduction	biological_process	3.1308e-07	2.7521e-05	117	1354	1075	19259	75	ENSOARG00000014336,ENSOARG00000014016,ENSOARG00000000358,ENSOARG00000015056,ENSOARG00000003613,ENSOARG00000020058,ENSOARG00000009880,ENSOARG00000007903,ENSOARG00000007419,ENSOARG00000019591,ENSOARG00000009999,ENSOARG00000004662,ENSOARG00000020923,ENSOARG00000004645,ENSOARG00000021136,ENSOARG00000002302,ENSOARG00000013713,ENSOARG00000020892,ENSOARG00000003963,ENSOARG00000010543,ENSOARG00000011010,…	42	ENSOARG00000012503,ENSOARG00000003959,ENSOARG00000013083,ENSOARG00000018715,ENSOARG00000004519,ENSOARG00000000994,ENSOARG00000017617,ENSOARG00000007306,ENSOARG00000014855,ENSOARG00000000432,ENSOARG00000003550,ENSOARG00000011414,ENSOARG00000010452,ENSOARG00000004356,ENSOARG00000012019,ENSOARG00000002756,ENSOARG00000002404,ENSOARG00000008529,ENSOARG00000017479,ENSOARG00000000355,ENSOARG00000017652,…
GO:0031324	negative regulation of cellular metabolic process	biological_process	3.1363e-07	2.7521e-05	166	1354	1656	19259	123	ENSOARG00000020645,ENSOARG00000008368,ENSOARG00000016303,ENSOARG00000003963,ENSOARG00000008012,ENSOARG00000019591,ENSOARG00000009999,ENSOARG00000020923,ENSOARG00000003966,ENSOARG00000002050,ENSOARG00000009880,ENSOARG00000007903,ENSOARG00000019738,ENSOARG00000003573,ENSOARG00000002524,ENSOARG00000015283,ENSOARG00000000469,ENSOARG00000000358,ENSOARG00000009416,ENSOARG00000005533,ENSOARG00000012237,…	43	ENSOARG00000019140,ENSOARG00000006981,ENSOARG00000000650,ENSOARG00000007306,ENSOARG00000005110,ENSOARG00000004382,ENSOARG00000003704,ENSOARG00000005384,ENSOARG00000018673,ENSOARG00000012019,ENSOARG00000002756,ENSOARG00000006916,ENSOARG00000012787,ENSOARG00000011414,ENSOARG00000004920,ENSOARG00000005858,ENSOARG00000000801,ENSOARG00000001878,ENSOARG00000007516,ENSOARG00000011523,ENSOARG00000018442,…
GO:0010941	regulation of cell death	biological_process	3.1899e-07	2.786e-05	111	1354	1003	19259	71	ENSOARG00000013863,ENSOARG00000018324,ENSOARG00000016760,ENSOARG00000018040,ENSOARG00000004037,ENSOARG00000017799,ENSOARG00000011081,ENSOARG00000004241,ENSOARG00000000304,ENSOARG00000016390,ENSOARG00000014340,ENSOARG00000010552,ENSOARG00000010741,ENSOARG00000016626,ENSOARG00000016676,ENSOARG00000010515,ENSOARG00000013753,ENSOARG00000017720,ENSOARG00000007169,ENSOARG00000016966,ENSOARG00000002221,…	40	ENSOARG00000004750,ENSOARG00000012785,ENSOARG00000005691,ENSOARG00000003984,ENSOARG00000013140,ENSOARG00000017652,ENSOARG00000007288,ENSOARG00000013150,ENSOARG00000009460,ENSOARG00000008043,ENSOARG00000012584,ENSOARG00000009438,ENSOARG00000013151,ENSOARG00000014837,ENSOARG00000011175,ENSOARG00000018097,ENSOARG00000000464,ENSOARG00000018442,ENSOARG00000000417,ENSOARG00000011523,ENSOARG00000008588,…
GO:0007399	nervous system development	biological_process	3.2477e-07	2.8232e-05	135	1354	1291	19259	117	ENSOARG00000015976,ENSOARG00000009392,ENSOARG00000009770,ENSOARG00000015595,ENSOARG00000015887,ENSOARG00000014911,ENSOARG00000001340,ENSOARG00000015905,ENSOARG00000014712,ENSOARG00000007169,ENSOARG00000000454,ENSOARG00000000851,ENSOARG00000013753,ENSOARG00000018856,ENSOARG00000007775,ENSOARG00000017560,ENSOARG00000010741,ENSOARG00000016626,ENSOARG00000011081,ENSOARG00000013645,ENSOARG00000020023,…	18	ENSOARG00000006159,ENSOARG00000004750,ENSOARG00000017737,ENSOARG00000000663,ENSOARG00000018994,ENSOARG00000017460,ENSOARG00000020812,ENSOARG00000012808,ENSOARG00000016343,ENSOARG00000003916,ENSOARG00000013596,ENSOARG00000000355,ENSOARG00000003996,ENSOARG00000009438,ENSOARG00000006280,ENSOARG00000008588,ENSOARG00000012503,ENSOARG00000005133
GO:0048699	generation of neurons	biological_process	3.5275e-07	3.0522e-05	99	1354	873	19259	84	ENSOARG00000012237,ENSOARG00000010523,ENSOARG00000016739,ENSOARG00000003603,ENSOARG00000008648,ENSOARG00000011272,ENSOARG00000020673,ENSOARG00000007686,ENSOARG00000017420,ENSOARG00000016559,ENSOARG00000019420,ENSOARG00000014989,ENSOARG00000017485,ENSOARG00000005448,ENSOARG00000017638,ENSOARG00000020165,ENSOARG00000013779,ENSOARG00000002885,ENSOARG00000005179,ENSOARG00000002610,ENSOARG00000008578,…	15	ENSOARG00000005133,ENSOARG00000012503,ENSOARG00000000663,ENSOARG00000017737,ENSOARG00000009438,ENSOARG00000003996,ENSOARG00000017460,ENSOARG00000008588,ENSOARG00000018994,ENSOARG00000006280,ENSOARG00000006159,ENSOARG00000013596,ENSOARG00000003916,ENSOARG00000004750,ENSOARG00000000355
GO:0010557	positive regulation of macromolecule biosynthetic process	biological_process	3.6676e-07	3.1587e-05	134	1354	1279	19259	107	ENSOARG00000013565,ENSOARG00000000651,ENSOARG00000008012,ENSOARG00000020473,ENSOARG00000009999,ENSOARG00000019591,ENSOARG00000020923,ENSOARG00000003966,ENSOARG00000002050,ENSOARG00000009880,ENSOARG00000014336,ENSOARG00000015283,ENSOARG00000000469,ENSOARG00000000358,ENSOARG00000015104,ENSOARG00000000666,ENSOARG00000004403,ENSOARG00000009289,ENSOARG00000010359,ENSOARG00000013354,ENSOARG00000017420,…	27	ENSOARG00000020812,ENSOARG00000010452,ENSOARG00000001479,ENSOARG00000011967,ENSOARG00000006159,ENSOARG00000004750,ENSOARG00000000741,ENSOARG00000006642,ENSOARG00000006051,ENSOARG00000005858,ENSOARG00000010327,ENSOARG00000012139,ENSOARG00000007516,ENSOARG00000011523,ENSOARG00000009402,ENSOARG00000005342,ENSOARG00000004131,ENSOARG00000018221,ENSOARG00000018926,ENSOARG00000014540,ENSOARG00000004356,…
GO:0034599	cellular response to oxidative stress	biological_process	3.8505e-07	3.3009e-05	30	1354	157	19259	20	ENSOARG00000012461,ENSOARG00000001784,ENSOARG00000002597,ENSOARG00000009999,ENSOARG00000009010,ENSOARG00000018324,ENSOARG00000004037,ENSOARG00000021136,ENSOARG00000005889,ENSOARG00000019441,ENSOARG00000010741,ENSOARG00000015571,ENSOARG00000002885,ENSOARG00000007580,ENSOARG00000018856,ENSOARG00000013753,ENSOARG00000008706,ENSOARG00000016966,ENSOARG00000008885,ENSOARG00000007419	10	ENSOARG00000012019,ENSOARG00000002756,ENSOARG00000006916,ENSOARG00000006981,ENSOARG00000011523,ENSOARG00000014753,ENSOARG00000009460,ENSOARG00000007288,ENSOARG00000013083,ENSOARG00000007385
GO:0051254	positive regulation of RNA metabolic process	biological_process	4.2177e-07	3.5991e-05	124	1354	1165	19259	102	ENSOARG00000008064,ENSOARG00000002735,ENSOARG00000001784,ENSOARG00000009754,ENSOARG00000020401,ENSOARG00000005653,ENSOARG00000011584,ENSOARG00000003053,ENSOARG00000006664,ENSOARG00000017967,ENSOARG00000013102,ENSOARG00000018238,ENSOARG00000015571,ENSOARG00000020553,ENSOARG00000004350,ENSOARG00000019159,ENSOARG00000018039,ENSOARG00000016514,ENSOARG00000003199,ENSOARG00000019636,ENSOARG00000010739,…	22	ENSOARG00000007516,ENSOARG00000004131,ENSOARG00000012608,ENSOARG00000011523,ENSOARG00000005342,ENSOARG00000006642,ENSOARG00000000741,ENSOARG00000004750,ENSOARG00000003916,ENSOARG00000006159,ENSOARG00000000355,ENSOARG00000013140,ENSOARG00000005858,ENSOARG00000006051,ENSOARG00000008043,ENSOARG00000004356,ENSOARG00000014540,ENSOARG00000011967,ENSOARG00000006626,ENSOARG00000020703,ENSOARG00000020812,…
GO:0032989	cellular component morphogenesis	biological_process	4.2541e-07	3.6137e-05	105	1354	947	19259	88	ENSOARG00000008885,ENSOARG00000019910,ENSOARG00000018856,ENSOARG00000013753,ENSOARG00000013053,ENSOARG00000017560,ENSOARG00000013645,ENSOARG00000020175,ENSOARG00000013227,ENSOARG00000021147,ENSOARG00000004241,ENSOARG00000014726,ENSOARG00000009392,ENSOARG00000009770,ENSOARG00000018506,ENSOARG00000019180,ENSOARG00000014911,ENSOARG00000019997,ENSOARG00000018324,ENSOARG00000014712,ENSOARG00000006801,…	17	ENSOARG00000012584,ENSOARG00000013596,ENSOARG00000019613,ENSOARG00000018103,ENSOARG00000004750,ENSOARG00000017460,ENSOARG00000002586,ENSOARG00000016101,ENSOARG00000011764,ENSOARG00000005379,ENSOARG00000012503,ENSOARG00000020812,ENSOARG00000014855,ENSOARG00000008637,ENSOARG00000005007,ENSOARG00000003243,ENSOARG00000005133
GO:0060548	negative regulation of cell death	biological_process	4.7084e-07	3.9814e-05	77	1354	629	19259	53	ENSOARG00000018324,ENSOARG00000013863,ENSOARG00000017799,ENSOARG00000004037,ENSOARG00000016626,ENSOARG00000014340,ENSOARG00000010552,ENSOARG00000004241,ENSOARG00000000304,ENSOARG00000016390,ENSOARG00000016966,ENSOARG00000002221,ENSOARG00000007169,ENSOARG00000013753,ENSOARG00000016676,ENSOARG00000010515,ENSOARG00000008064,ENSOARG00000001060,ENSOARG00000015342,ENSOARG00000009754,ENSOARG00000001784,…	24	ENSOARG00000012785,ENSOARG00000004750,ENSOARG00000003984,ENSOARG00000005691,ENSOARG00000017652,ENSOARG00000013140,ENSOARG00000007288,ENSOARG00000008043,ENSOARG00000009460,ENSOARG00000009438,ENSOARG00000011175,ENSOARG00000014837,ENSOARG00000013151,ENSOARG00000008588,ENSOARG00000017478,ENSOARG00000006981,ENSOARG00000020812,ENSOARG00000020231,ENSOARG00000002756,ENSOARG00000006916,ENSOARG00000012019,…
GO:0045944	positive regulation of transcription from RNA polymerase II promoter	biological_process	4.9131e-07	4.1357e-05	93	1354	809	19259	79	ENSOARG00000016880,ENSOARG00000010884,ENSOARG00000013779,ENSOARG00000002885,ENSOARG00000011259,ENSOARG00000013974,ENSOARG00000014321,ENSOARG00000004797,ENSOARG00000010359,ENSOARG00000009289,ENSOARG00000002597,ENSOARG00000017943,ENSOARG00000019612,ENSOARG00000007733,ENSOARG00000017420,ENSOARG00000016414,ENSOARG00000013354,ENSOARG00000010523,ENSOARG00000000469,ENSOARG00000014336,ENSOARG00000015104,…	14	ENSOARG00000020703,ENSOARG00000006626,ENSOARG00000011967,ENSOARG00000020812,ENSOARG00000004131,ENSOARG00000005342,ENSOARG00000007516,ENSOARG00000013140,ENSOARG00000006051,ENSOARG00000005858,ENSOARG00000004750,ENSOARG00000006642,ENSOARG00000000741,ENSOARG00000006159
GO:0005575	cellular_component	cellular_component	5.4272e-07	4.5478e-05	1186	1354	16020	19259	666	ENSOARG00000001576,ENSOARG00000013030,ENSOARG00000011221,ENSOARG00000004386,ENSOARG00000010117,ENSOARG00000013938,ENSOARG00000012392,ENSOARG00000011220,ENSOARG00000001587,ENSOARG00000018434,ENSOARG00000017967,ENSOARG00000016626,ENSOARG00000019709,ENSOARG00000002685,ENSOARG00000007169,ENSOARG00000009767,ENSOARG00000014712,ENSOARG00000010301,ENSOARG00000009996,ENSOARG00000019180,ENSOARG00000016760,…	520	ENSOARG00000004131,ENSOARG00000017219,Novel02756,ENSOARG00000001878,ENSOARG00000000464,ENSOARG00000017737,ENSOARG00000016101,ENSOARG00000001472,ENSOARG00000006989,ENSOARG00000008825,ENSOARG00000015574,ENSOARG00000001714,ENSOARG00000017998,ENSOARG00000005858,ENSOARG00000003771,ENSOARG00000018666,ENSOARG00000006456,ENSOARG00000005691,ENSOARG00000006159,ENSOARG00000004635,ENSOARG00000006254,ENSOARG0…
GO:0006979	response to oxidative stress	biological_process	5.532e-07	4.6149e-05	40	1354	247	19259	23	ENSOARG00000015571,ENSOARG00000002885,ENSOARG00000019441,ENSOARG00000008706,ENSOARG00000009010,ENSOARG00000001784,ENSOARG00000002597,ENSOARG00000005889,ENSOARG00000007580,ENSOARG00000010741,ENSOARG00000000358,ENSOARG00000002524,ENSOARG00000007419,ENSOARG00000016966,ENSOARG00000008885,ENSOARG00000018856,ENSOARG00000015056,ENSOARG00000013753,ENSOARG00000018324,ENSOARG00000009999,ENSOARG00000012461,…	17	ENSOARG00000011060,ENSOARG00000014412,ENSOARG00000007385,ENSOARG00000014753,ENSOARG00000011523,ENSOARG00000006916,ENSOARG00000002756,ENSOARG00000012019,ENSOARG00000009438,ENSOARG00000000833,Novel04162,ENSOARG00000009460,ENSOARG00000007288,ENSOARG00000013083,ENSOARG00000019904,ENSOARG00000004036,ENSOARG00000006981
GO:0001667	ameboidal-type cell migration	biological_process	5.9562e-07	4.9466e-05	39	1354	241	19259	34	ENSOARG00000018434,ENSOARG00000013102,ENSOARG00000004403,ENSOARG00000013521,ENSOARG00000009754,ENSOARG00000003416,ENSOARG00000007733,ENSOARG00000001060,ENSOARG00000017485,ENSOARG00000020960,ENSOARG00000015400,ENSOARG00000005448,ENSOARG00000019441,ENSOARG00000015821,ENSOARG00000013779,ENSOARG00000017167,ENSOARG00000010126,ENSOARG00000001700,ENSOARG00000001576,ENSOARG00000017638,ENSOARG00000021136,…	5	ENSOARG00000009438,ENSOARG00000000674,ENSOARG00000002586,ENSOARG00000013157,ENSOARG00000005379
GO:0060070	canonical Wnt signaling pathway	biological_process	6.9738e-07	5.7659e-05	32	1354	179	19259	29	ENSOARG00000015400,ENSOARG00000008418,ENSOARG00000010080,ENSOARG00000013030,ENSOARG00000004797,ENSOARG00000002885,ENSOARG00000013779,ENSOARG00000020553,ENSOARG00000004702,ENSOARG00000007850,ENSOARG00000020221,ENSOARG00000005665,ENSOARG00000017420,ENSOARG00000010654,ENSOARG00000008064,ENSOARG00000011383,ENSOARG00000014908,ENSOARG00000017334,ENSOARG00000009135,ENSOARG00000019738,ENSOARG00000003201,…	3	ENSOARG00000009438,ENSOARG00000013150,ENSOARG00000002381
GO:0008284	positive regulation of cell proliferation	biological_process	8.599e-07	7.0782e-05	68	1354	533	19259	48	ENSOARG00000004797,ENSOARG00000005448,ENSOARG00000016880,ENSOARG00000002885,ENSOARG00000013779,ENSOARG00000017638,ENSOARG00000017420,ENSOARG00000003966,ENSOARG00000005780,ENSOARG00000007419,ENSOARG00000020058,ENSOARG00000014336,ENSOARG00000014016,ENSOARG00000004645,ENSOARG00000021136,ENSOARG00000000651,ENSOARG00000013052,ENSOARG00000009999,ENSOARG00000004662,ENSOARG00000020923,ENSOARG00000020307,…	20	ENSOARG00000014753,ENSOARG00000003778,ENSOARG00000006638,ENSOARG00000004356,ENSOARG00000009261,ENSOARG00000005379,ENSOARG00000019146,ENSOARG00000011523,ENSOARG00000008588,ENSOARG00000013157,ENSOARG00000004131,ENSOARG00000013151,ENSOARG00000012485,ENSOARG00000020820,ENSOARG00000012584,ENSOARG00000000355,ENSOARG00000013140,ENSOARG00000009697,ENSOARG00000003916,ENSOARG00000018103
GO:0031252	cell leading edge	cellular_component	9.0197e-07	7.3918e-05	36	1354	218	19259	29	ENSOARG00000005548,ENSOARG00000007419,ENSOARG00000019707,ENSOARG00000016888,ENSOARG00000016676,ENSOARG00000020622,ENSOARG00000003474,ENSOARG00000007580,ENSOARG00000013053,ENSOARG00000013645,ENSOARG00000020803,ENSOARG00000021147,ENSOARG00000013565,ENSOARG00000006511,ENSOARG00000011780,ENSOARG00000008398,ENSOARG00000018760,ENSOARG00000008819,ENSOARG00000020155,ENSOARG00000020960,ENSOARG00000010462,…	7	ENSOARG00000021079,ENSOARG00000013596,ENSOARG00000001938,ENSOARG00000011523,ENSOARG00000003079,ENSOARG00000005380,ENSOARG00000011216
GO:2000145	regulation of cell motility	biological_process	9.1072e-07	7.4308e-05	66	1354	516	19259	49	ENSOARG00000007850,ENSOARG00000001700,ENSOARG00000017167,ENSOARG00000013779,ENSOARG00000013521,ENSOARG00000007733,ENSOARG00000015656,ENSOARG00000003603,ENSOARG00000014336,ENSOARG00000014016,ENSOARG00000001863,ENSOARG00000005050,ENSOARG00000020058,ENSOARG00000005780,ENSOARG00000019554,ENSOARG00000009999,ENSOARG00000008576,ENSOARG00000012928,ENSOARG00000018237,ENSOARG00000021136,ENSOARG00000000651,…	17	ENSOARG00000009151,ENSOARG00000021088,ENSOARG00000013351,ENSOARG00000012019,ENSOARG00000005379,ENSOARG00000001055,ENSOARG00000004071,ENSOARG00000004131,ENSOARG00000013157,ENSOARG00000008588,ENSOARG00000003079,ENSOARG00000009438,ENSOARG00000020820,ENSOARG00000013151,ENSOARG00000011007,ENSOARG00000012584,ENSOARG00000018103
GO:0003158	endothelium development	biological_process	9.3933e-07	7.6307e-05	19	1354	77	19259	18	ENSOARG00000010523,ENSOARG00000014772,ENSOARG00000013714,ENSOARG00000015656,ENSOARG00000016760,ENSOARG00000002302,ENSOARG00000004662,ENSOARG00000007733,ENSOARG00000015562,ENSOARG00000011584,ENSOARG00000008213,ENSOARG00000008819,ENSOARG00000005050,ENSOARG00000001039,ENSOARG00000002885,ENSOARG00000019441,ENSOARG00000016390,ENSOARG00000009280	1	ENSOARG00000012584
GO:0022008	neurogenesis	biological_process	9.4535e-07	7.6462e-05	104	1354	941	19259	89	ENSOARG00000004662,ENSOARG00000010215,ENSOARG00000003782,ENSOARG00000009999,ENSOARG00000008576,ENSOARG00000013052,ENSOARG00000000651,ENSOARG00000013565,ENSOARG00000008578,ENSOARG00000002610,ENSOARG00000005179,ENSOARG00000016523,ENSOARG00000002302,ENSOARG00000021136,ENSOARG00000000358,ENSOARG00000017171,ENSOARG00000001829,ENSOARG00000001863,ENSOARG00000009880,ENSOARG00000007903,ENSOARG00000007270,…	15	ENSOARG00000012503,ENSOARG00000005133,ENSOARG00000004750,ENSOARG00000013596,ENSOARG00000003916,ENSOARG00000006159,ENSOARG00000000355,ENSOARG00000003996,ENSOARG00000009438,ENSOARG00000017737,ENSOARG00000000663,ENSOARG00000006280,ENSOARG00000017460,ENSOARG00000008588,ENSOARG00000018994
GO:0031328	positive regulation of cellular biosynthetic process	biological_process	9.6303e-07	7.7555e-05	139	1354	1350	19259	111	ENSOARG00000004350,ENSOARG00000015571,ENSOARG00000003199,ENSOARG00000000545,ENSOARG00000015400,ENSOARG00000019636,ENSOARG00000005018,ENSOARG00000011584,ENSOARG00000005653,ENSOARG00000001784,ENSOARG00000009754,ENSOARG00000006664,ENSOARG00000013102,ENSOARG00000020872,ENSOARG00000002200,ENSOARG00000009750,ENSOARG00000004241,ENSOARG00000009433,ENSOARG00000003481,ENSOARG00000018105,ENSOARG00000013265,…	28	ENSOARG00000009438,ENSOARG00000000355,ENSOARG00000013140,ENSOARG00000003916,ENSOARG00000006626,ENSOARG00000020703,ENSOARG00000008259,ENSOARG00000004356,ENSOARG00000014540,ENSOARG00000018926,ENSOARG00000018221,ENSOARG00000004131,ENSOARG00000011523,ENSOARG00000005342,ENSOARG00000007516,ENSOARG00000012139,ENSOARG00000005858,ENSOARG00000010327,ENSOARG00000006051,ENSOARG00000000741,ENSOARG00000006642,…
GO:0060828	regulation of canonical Wnt signaling pathway	biological_process	9.9305e-07	7.9628e-05	27	1354	139	19259	24	ENSOARG00000017420,ENSOARG00000010654,ENSOARG00000008064,ENSOARG00000015518,ENSOARG00000011383,ENSOARG00000014558,ENSOARG00000007731,ENSOARG00000016303,ENSOARG00000020221,ENSOARG00000010741,ENSOARG00000000358,ENSOARG00000013779,ENSOARG00000004702,ENSOARG00000007850,ENSOARG00000004797,ENSOARG00000017334,ENSOARG00000013030,ENSOARG00000014908,ENSOARG00000008418,ENSOARG00000010080,ENSOARG00000015400,…	3	ENSOARG00000002381,ENSOARG00000009438,ENSOARG00000013150
GO:0008544	epidermis development	biological_process	1.0129e-06	8.0869e-05	33	1354	191	19259	29	ENSOARG00000008578,ENSOARG00000012724,ENSOARG00000014558,ENSOARG00000008819,ENSOARG00000001340,ENSOARG00000018324,ENSOARG00000004662,ENSOARG00000013366,ENSOARG00000013753,ENSOARG00000018856,ENSOARG00000014908,ENSOARG00000007169,ENSOARG00000019483,ENSOARG00000004241,ENSOARG00000017171,ENSOARG00000010072,ENSOARG00000021177,ENSOARG00000010523,ENSOARG00000013521,ENSOARG00000005812,ENSOARG00000011582,…	4	ENSOARG00000000330,ENSOARG00000001346,ENSOARG00000003996,ENSOARG00000019146
GO:0006461	protein complex assembly	biological_process	1.0606e-06	8.396e-05	105	1354	946	19259	65	ENSOARG00000020372,ENSOARG00000010884,ENSOARG00000002885,ENSOARG00000013779,ENSOARG00000006205,ENSOARG00000018006,ENSOARG00000007276,ENSOARG00000007686,ENSOARG00000021007,ENSOARG00000008648,ENSOARG00000000666,ENSOARG00000003898,ENSOARG00000008413,ENSOARG00000005197,ENSOARG00000018465,ENSOARG00000003474,ENSOARG00000005050,ENSOARG00000020622,ENSOARG00000012810,ENSOARG00000007419,ENSOARG00000016751,…	40	ENSOARG00000008365,ENSOARG00000016876,ENSOARG00000014855,ENSOARG00000011414,ENSOARG00000012019,ENSOARG00000002756,ENSOARG00000017185,ENSOARG00000014540,ENSOARG00000016862,ENSOARG00000004307,ENSOARG00000000817,ENSOARG00000013450,ENSOARG00000006284,ENSOARG00000018156,ENSOARG00000001572,ENSOARG00000018675,ENSOARG00000018442,ENSOARG00000003079,ENSOARG00000019249,ENSOARG00000011523,ENSOARG00000014412,…
GO:0070271	protein complex biogenesis	biological_process	1.0606e-06	8.396e-05	105	1354	946	19259	65	ENSOARG00000007276,ENSOARG00000018006,ENSOARG00000006205,ENSOARG00000013779,ENSOARG00000002885,ENSOARG00000010884,ENSOARG00000020372,ENSOARG00000021007,ENSOARG00000008413,ENSOARG00000003898,ENSOARG00000000666,ENSOARG00000008648,ENSOARG00000007686,ENSOARG00000012810,ENSOARG00000020622,ENSOARG00000005050,ENSOARG00000003474,ENSOARG00000007419,ENSOARG00000005197,ENSOARG00000018465,ENSOARG00000010810,…	40	ENSOARG00000014855,ENSOARG00000011414,ENSOARG00000016876,ENSOARG00000008365,ENSOARG00000014540,ENSOARG00000017185,ENSOARG00000012019,ENSOARG00000002756,ENSOARG00000013450,ENSOARG00000000817,ENSOARG00000016862,ENSOARG00000004307,ENSOARG00000018156,ENSOARG00000006284,ENSOARG00000018675,ENSOARG00000001572,ENSOARG00000011523,ENSOARG00000019249,ENSOARG00000003079,ENSOARG00000014412,ENSOARG00000018442,…
GO:0001838	embryonic epithelial tube formation	biological_process	1.1128e-06	8.7344e-05	23	1354	108	19259	21	ENSOARG00000016880,ENSOARG00000018039,ENSOARG00000002885,ENSOARG00000013779,ENSOARG00000004275,ENSOARG00000016626,ENSOARG00000019738,ENSOARG00000007419,ENSOARG00000009880,ENSOARG00000013742,ENSOARG00000015400,ENSOARG00000009754,ENSOARG00000013863,ENSOARG00000016633,ENSOARG00000010215,ENSOARG00000010829,ENSOARG00000021136,ENSOARG00000007630,ENSOARG00000008578,ENSOARG00000005665,ENSOARG00000013713	2	ENSOARG00000020812,ENSOARG00000013596
GO:0072175	epithelial tube formation	biological_process	1.1128e-06	8.7344e-05	23	1354	108	19259	21	ENSOARG00000013713,ENSOARG00000007630,ENSOARG00000008578,ENSOARG00000005665,ENSOARG00000010829,ENSOARG00000021136,ENSOARG00000010215,ENSOARG00000016633,ENSOARG00000009754,ENSOARG00000013863,ENSOARG00000009880,ENSOARG00000015400,ENSOARG00000013742,ENSOARG00000019738,ENSOARG00000007419,ENSOARG00000016626,ENSOARG00000013779,ENSOARG00000002885,ENSOARG00000004275,ENSOARG00000018039,ENSOARG00000016880	2	ENSOARG00000013596,ENSOARG00000020812
GO:0005604	basement membrane	cellular_component	1.1271e-06	8.8096e-05	17	1354	65	19259	15	ENSOARG00000002735,ENSOARG00000013521,ENSOARG00000006515,ENSOARG00000000744,ENSOARG00000018210,ENSOARG00000019180,ENSOARG00000010082,ENSOARG00000020710,ENSOARG00000014898,ENSOARG00000009750,ENSOARG00000018254,ENSOARG00000013645,ENSOARG00000003598,ENSOARG00000018317,ENSOARG00000007270	2	ENSOARG00000013157,ENSOARG00000012584
GO:0006473	protein acetylation	biological_process	1.1494e-06	8.9463e-05	26	1354	132	19259	20	ENSOARG00000012321,ENSOARG00000002484,ENSOARG00000013030,ENSOARG00000016770,ENSOARG00000002221,ENSOARG00000006977,ENSOARG00000015104,ENSOARG00000020645,ENSOARG00000013120,ENSOARG00000018040,ENSOARG00000011438,ENSOARG00000000925,ENSOARG00000002365,ENSOARG00000009754,ENSOARG00000003053,ENSOARG00000005653,ENSOARG00000017943,ENSOARG00000008064,ENSOARG00000013354,ENSOARG00000004662	6	ENSOARG00000004977,ENSOARG00000000801,ENSOARG00000006159,ENSOARG00000017185,ENSOARG00000011326,ENSOARG00000001546
GO:0072001	renal system development	biological_process	1.2158e-06	9.423e-05	34	1354	202	19259	32	ENSOARG00000016559,ENSOARG00000017420,ENSOARG00000013521,ENSOARG00000010523,ENSOARG00000009476,ENSOARG00000004403,ENSOARG00000014898,ENSOARG00000013714,ENSOARG00000001576,ENSOARG00000002885,ENSOARG00000013779,ENSOARG00000018039,ENSOARG00000004702,ENSOARG00000016880,ENSOARG00000005448,ENSOARG00000004797,ENSOARG00000015400,ENSOARG00000010080,ENSOARG00000017485,ENSOARG00000004662,ENSOARG00000009089,…	2	ENSOARG00000005007,ENSOARG00000020812
GO:1901701	cellular response to oxygen-containing compound	biological_process	1.2207e-06	9.423e-05	65	1354	510	19259	50	ENSOARG00000006664,ENSOARG00000021177,ENSOARG00000005665,ENSOARG00000018035,ENSOARG00000001784,ENSOARG00000010739,ENSOARG00000015400,ENSOARG00000013030,ENSOARG00000011582,ENSOARG00000015571,ENSOARG00000004350,ENSOARG00000015864,ENSOARG00000019441,ENSOARG00000017799,ENSOARG00000004037,ENSOARG00000020552,ENSOARG00000003267,ENSOARG00000015905,ENSOARG00000008885,ENSOARG00000002221,ENSOARG00000013462,…	15	ENSOARG00000008551,ENSOARG00000011523,ENSOARG00000008588,ENSOARG00000012785,ENSOARG00000005858,ENSOARG00000007288,ENSOARG00000000355,ENSOARG00000005899,ENSOARG00000017479,ENSOARG00000006916,ENSOARG00000012019,ENSOARG00000007385,ENSOARG00000014753,ENSOARG00000006981,ENSOARG00000001055
GO:1902582	single-organism intracellular transport	biological_process	1.2412e-06	9.5415e-05	106	1354	963	19259	77	ENSOARG00000016220,ENSOARG00000012687,ENSOARG00000015976,ENSOARG00000008469,ENSOARG00000019997,ENSOARG00000006389,ENSOARG00000013778,ENSOARG00000013753,ENSOARG00000008190,ENSOARG00000013462,ENSOARG00000019910,ENSOARG00000001565,ENSOARG00000021147,ENSOARG00000015184,ENSOARG00000004241,ENSOARG00000010161,ENSOARG00000013645,ENSOARG00000011081,ENSOARG00000017639,ENSOARG00000010552,ENSOARG00000010132,…	29	ENSOARG00000006159,ENSOARG00000003984,ENSOARG00000012901,ENSOARG00000000910,Novel03681,ENSOARG00000014886,ENSOARG00000012139,ENSOARG00000000801,ENSOARG00000017652,ENSOARG00000019145,ENSOARG00000009581,ENSOARG00000008588,ENSOARG00000019249,ENSOARG00000018994,ENSOARG00000017617,ENSOARG00000001684,ENSOARG00000007306,ENSOARG00000006195,ENSOARG00000012503,ENSOARG00000004977,ENSOARG00000004307,Novel000…
GO:0035556	intracellular signal transduction	biological_process	1.2619e-06	9.6607e-05	167	1354	1698	19259	112	ENSOARG00000007903,ENSOARG00000009880,ENSOARG00000000358,ENSOARG00000014336,ENSOARG00000003963,ENSOARG00000013565,ENSOARG00000006511,ENSOARG00000002302,ENSOARG00000020923,ENSOARG00000019591,ENSOARG00000009999,ENSOARG00000016751,ENSOARG00000020473,ENSOARG00000002578,ENSOARG00000010462,ENSOARG00000004797,ENSOARG00000008706,ENSOARG00000012321,ENSOARG00000003112,ENSOARG00000019963,ENSOARG00000013779,…	55	ENSOARG00000004519,ENSOARG00000018715,ENSOARG00000013083,ENSOARG00000003959,ENSOARG00000017617,ENSOARG00000007306,ENSOARG00000004071,ENSOARG00000000994,ENSOARG00000010452,ENSOARG00000011414,ENSOARG00000003550,ENSOARG00000017479,ENSOARG00000002404,ENSOARG00000005896,ENSOARG00000002756,ENSOARG00000005717,ENSOARG00000012019,ENSOARG00000006619,ENSOARG00000005691,ENSOARG00000017713,ENSOARG00000017460,…
GO:0016331	morphogenesis of embryonic epithelium	biological_process	1.3254e-06	0.00010105	25	1354	125	19259	23	ENSOARG00000010215,ENSOARG00000016633,ENSOARG00000009754,ENSOARG00000013863,ENSOARG00000013521,ENSOARG00000013052,ENSOARG00000013713,ENSOARG00000005665,ENSOARG00000007630,ENSOARG00000008578,ENSOARG00000021136,ENSOARG00000010829,ENSOARG00000016626,ENSOARG00000004275,ENSOARG00000013779,ENSOARG00000002885,ENSOARG00000018039,ENSOARG00000016880,ENSOARG00000013742,ENSOARG00000009880,ENSOARG00000015400,…	2	ENSOARG00000013596,ENSOARG00000020812
GO:0050840	extracellular matrix binding	molecular_function	1.3586e-06	0.00010316	12	1354	34	19259	9	ENSOARG00000014336,ENSOARG00000010519,ENSOARG00000003598,ENSOARG00000017638,ENSOARG00000015081,ENSOARG00000000517,ENSOARG00000015132,ENSOARG00000020058,ENSOARG00000007039	3	ENSOARG00000001268,ENSOARG00000020820,ENSOARG00000021088
GO:0030178	negative regulation of Wnt signaling pathway	biological_process	1.3894e-06	0.00010436	22	1354	101	19259	19	ENSOARG00000006801,ENSOARG00000001340,ENSOARG00000017420,ENSOARG00000010654,ENSOARG00000008064,ENSOARG00000011221,ENSOARG00000015400,ENSOARG00000008418,ENSOARG00000013030,ENSOARG00000017334,ENSOARG00000004797,ENSOARG00000009135,ENSOARG00000019738,ENSOARG00000003201,ENSOARG00000004702,ENSOARG00000007850,ENSOARG00000009341,ENSOARG00000010741,ENSOARG00000013779	3	ENSOARG00000009438,ENSOARG00000002381,ENSOARG00000013150
GO:0045893	positive regulation of transcription, DNA-templated	biological_process	1.3913e-06	0.00010436	119	1354	1123	19259	99	ENSOARG00000016880,ENSOARG00000007850,ENSOARG00000010884,ENSOARG00000004275,ENSOARG00000002885,ENSOARG00000013779,ENSOARG00000011259,ENSOARG00000013974,ENSOARG00000014321,ENSOARG00000004797,ENSOARG00000009289,ENSOARG00000010359,ENSOARG00000002597,ENSOARG00000017943,ENSOARG00000019612,ENSOARG00000007733,ENSOARG00000017420,ENSOARG00000016414,ENSOARG00000012638,ENSOARG00000013354,ENSOARG00000004403,…	20	ENSOARG00000020703,ENSOARG00000006626,ENSOARG00000011967,ENSOARG00000004356,ENSOARG00000014540,ENSOARG00000018221,ENSOARG00000020812,ENSOARG00000004131,ENSOARG00000005342,ENSOARG00000011523,ENSOARG00000007516,ENSOARG00000013140,ENSOARG00000000355,ENSOARG00000006051,ENSOARG00000005858,ENSOARG00000004750,ENSOARG00000006642,ENSOARG00000000741,ENSOARG00000006159,ENSOARG00000003916
GO:1903508	positive regulation of nucleic acid-templated transcription	biological_process	1.3913e-06	0.00010436	119	1354	1123	19259	99	ENSOARG00000007509,ENSOARG00000012819,ENSOARG00000013265,ENSOARG00000001555,ENSOARG00000018105,ENSOARG00000008213,ENSOARG00000009089,ENSOARG00000003267,ENSOARG00000012495,ENSOARG00000015977,ENSOARG00000015595,ENSOARG00000018040,ENSOARG00000002200,ENSOARG00000010741,ENSOARG00000016626,ENSOARG00000020872,ENSOARG00000003111,ENSOARG00000009433,ENSOARG00000009750,ENSOARG00000004241,ENSOARG00000016390,…	20	ENSOARG00000006642,ENSOARG00000000741,ENSOARG00000004750,ENSOARG00000003916,ENSOARG00000006159,ENSOARG00000000355,ENSOARG00000013140,ENSOARG00000005858,ENSOARG00000006051,ENSOARG00000007516,ENSOARG00000004131,ENSOARG00000011523,ENSOARG00000005342,ENSOARG00000020812,ENSOARG00000018221,ENSOARG00000004356,ENSOARG00000014540,ENSOARG00000011967,ENSOARG00000006626,ENSOARG00000020703
GO:0048732	gland development	biological_process	1.4226e-06	0.00010626	42	1354	277	19259	34	ENSOARG00000004403,ENSOARG00000010829,ENSOARG00000008064,ENSOARG00000017420,ENSOARG00000013521,ENSOARG00000011383,ENSOARG00000019636,ENSOARG00000013030,ENSOARG00000010080,ENSOARG00000008418,ENSOARG00000015400,ENSOARG00000017485,ENSOARG00000002885,ENSOARG00000013779,ENSOARG00000015864,ENSOARG00000001576,ENSOARG00000018039,ENSOARG00000014726,ENSOARG00000000651,ENSOARG00000013052,ENSOARG00000021136,…	8	ENSOARG00000017185,ENSOARG00000013151,ENSOARG00000002586,ENSOARG00000020812,ENSOARG00000014562,ENSOARG00000013596,ENSOARG00000004750,ENSOARG00000003530
GO:0044089	positive regulation of cellular component biogenesis	biological_process	1.428e-06	0.00010626	47	1354	326	19259	37	ENSOARG00000006205,ENSOARG00000018039,ENSOARG00000002035,ENSOARG00000013779,ENSOARG00000002885,ENSOARG00000015571,ENSOARG00000010829,ENSOARG00000003898,ENSOARG00000009476,ENSOARG00000009840,ENSOARG00000003603,ENSOARG00000011584,ENSOARG00000016857,ENSOARG00000019990,ENSOARG00000007686,ENSOARG00000009754,ENSOARG00000004386,ENSOARG00000003002,ENSOARG00000003416,ENSOARG00000001060,ENSOARG00000006044,…	10	ENSOARG00000011523,ENSOARG00000001938,ENSOARG00000003079,ENSOARG00000002586,ENSOARG00000016101,ENSOARG00000012019,ENSOARG00000011764,ENSOARG00000012808,ENSOARG00000013596,ENSOARG00000018103
GO:0051960	regulation of nervous system development	biological_process	1.585e-06	0.00011748	64	1354	503	19259	56	ENSOARG00000015905,ENSOARG00000018040,ENSOARG00000015887,ENSOARG00000009770,ENSOARG00000009392,ENSOARG00000004241,ENSOARG00000011081,ENSOARG00000017560,ENSOARG00000020872,ENSOARG00000013778,ENSOARG00000018856,ENSOARG00000016676,ENSOARG00000000454,ENSOARG00000007169,ENSOARG00000015342,ENSOARG00000004386,ENSOARG00000000517,ENSOARG00000005665,ENSOARG00000010829,ENSOARG00000009476,ENSOARG00000020023,…	8	ENSOARG00000006159,ENSOARG00000013596,ENSOARG00000003916,ENSOARG00000009438,ENSOARG00000000663,ENSOARG00000017460,ENSOARG00000006280,ENSOARG00000012808
GO:0001822	kidney development	biological_process	1.7536e-06	0.00012946	32	1354	187	19259	30	ENSOARG00000003966,ENSOARG00000014908,ENSOARG00000018254,ENSOARG00000009750,ENSOARG00000004241,ENSOARG00000003598,ENSOARG00000007775,ENSOARG00000008578,ENSOARG00000008368,ENSOARG00000013052,ENSOARG00000009089,ENSOARG00000004662,ENSOARG00000017485,ENSOARG00000004797,ENSOARG00000010080,ENSOARG00000018039,ENSOARG00000004702,ENSOARG00000016880,ENSOARG00000005448,ENSOARG00000001576,ENSOARG00000002885,…	2	ENSOARG00000020812,ENSOARG00000005007
GO:0016573	histone acetylation	biological_process	1.819e-06	0.00013375	23	1354	111	19259	20	ENSOARG00000006977,ENSOARG00000015104,ENSOARG00000012321,ENSOARG00000002484,ENSOARG00000013030,ENSOARG00000002221,ENSOARG00000016770,ENSOARG00000003053,ENSOARG00000017943,ENSOARG00000005653,ENSOARG00000009754,ENSOARG00000004662,ENSOARG00000013354,ENSOARG00000008064,ENSOARG00000018040,ENSOARG00000011438,ENSOARG00000020645,ENSOARG00000013120,ENSOARG00000002365,ENSOARG00000000925	3	ENSOARG00000004977,ENSOARG00000000801,ENSOARG00000017185
GO:0018394	peptidyl-lysine acetylation	biological_process	1.8718e-06	0.00013709	24	1354	119	19259	20	ENSOARG00000006977,ENSOARG00000015104,ENSOARG00000012321,ENSOARG00000002484,ENSOARG00000016770,ENSOARG00000002221,ENSOARG00000013030,ENSOARG00000005653,ENSOARG00000017943,ENSOARG00000003053,ENSOARG00000009754,ENSOARG00000004662,ENSOARG00000013354,ENSOARG00000008064,ENSOARG00000018040,ENSOARG00000011438,ENSOARG00000013120,ENSOARG00000020645,ENSOARG00000000925,ENSOARG00000002365	4	ENSOARG00000004977,ENSOARG00000000801,ENSOARG00000011326,ENSOARG00000017185
GO:0003682	chromatin binding	molecular_function	1.9502e-06	0.00014227	48	1354	340	19259	47	ENSOARG00000013974,ENSOARG00000010061,ENSOARG00000014321,ENSOARG00000005018,ENSOARG00000010739,ENSOARG00000013030,ENSOARG00000003021,ENSOARG00000013742,ENSOARG00000005680,ENSOARG00000010126,ENSOARG00000015571,ENSOARG00000010884,ENSOARG00000004275,ENSOARG00000013779,ENSOARG00000001486,ENSOARG00000002885,ENSOARG00000011259,ENSOARG00000020372,ENSOARG00000011272,ENSOARG00000013868,ENSOARG00000003053,…	1	ENSOARG00000018545
GO:0003676	nucleic acid binding	molecular_function	1.9682e-06	0.00014302	312	1354	3534	19259	207	ENSOARG00000016676,ENSOARG00000014185,ENSOARG00000010788,ENSOARG00000003481,ENSOARG00000009433,ENSOARG00000002200,ENSOARG00000018040,ENSOARG00000004037,ENSOARG00000015977,ENSOARG00000009089,ENSOARG00000012495,ENSOARG00000013568,ENSOARG00000013265,ENSOARG00000018105,ENSOARG00000015886,ENSOARG00000005018,ENSOARG00000020307,ENSOARG00000015400,ENSOARG00000003021,ENSOARG00000018373,ENSOARG00000018046,…	105	ENSOARG00000005214,ENSOARG00000012691,ENSOARG00000012645,ENSOARG00000001382,Novel02343,ENSOARG00000000641,Novel00531,ENSOARG00000019145,ENSOARG00000012105,ENSOARG00000008429,ENSOARG00000017005,ENSOARG00000001204,ENSOARG00000005467,ENSOARG00000014150,ENSOARG00000001128,ENSOARG00000013191,ENSOARG00000015265,ENSOARG00000011772,ENSOARG00000006913,ENSOARG00000010539,ENSOARG00000020703,ENSOARG000000066…
GO:0044420	extracellular matrix component	cellular_component	2.0056e-06	0.00014517	19	1354	82	19259	17	ENSOARG00000002735,ENSOARG00000013521,ENSOARG00000010344,ENSOARG00000012461,ENSOARG00000000744,ENSOARG00000006515,ENSOARG00000019180,ENSOARG00000018210,ENSOARG00000020710,ENSOARG00000014898,ENSOARG00000010082,ENSOARG00000003598,ENSOARG00000013645,ENSOARG00000018254,ENSOARG00000009750,ENSOARG00000018317,ENSOARG00000007270	2	ENSOARG00000013157,ENSOARG00000012584
GO:1902680	positive regulation of RNA biosynthetic process	biological_process	2.021e-06	0.00014565	119	1354	1127	19259	99	ENSOARG00000000469,ENSOARG00000015283,ENSOARG00000014336,ENSOARG00000000358,ENSOARG00000015104,ENSOARG00000014035,ENSOARG00000002050,ENSOARG00000009153,ENSOARG00000003966,ENSOARG00000015056,ENSOARG00000009880,ENSOARG00000014908,ENSOARG00000009999,ENSOARG00000019591,ENSOARG00000009530,ENSOARG00000004662,ENSOARG00000020923,ENSOARG00000021136,ENSOARG00000008578,ENSOARG00000010247,ENSOARG00000009841,…	20	ENSOARG00000018221,ENSOARG00000020812,ENSOARG00000020703,ENSOARG00000006626,ENSOARG00000011967,ENSOARG00000004356,ENSOARG00000014540,ENSOARG00000000355,ENSOARG00000013140,ENSOARG00000006051,ENSOARG00000005858,ENSOARG00000004750,ENSOARG00000006642,ENSOARG00000000741,ENSOARG00000006159,ENSOARG00000003916,ENSOARG00000004131,ENSOARG00000011523,ENSOARG00000005342,ENSOARG00000007516
GO:0005746	mitochondrial respiratory chain	cellular_component	2.0279e-06	0.00014565	16	1354	57	19259	2	ENSOARG00000000010,ENSOARG00000017809	14	Novel04806,ENSOARG00000011503,ENSOARG00000016876,ENSOARG00000019983,ENSOARG00000014412,ENSOARG00000019904,ENSOARG00000013450,ENSOARG00000018675,ENSOARG00000005560,ENSOARG00000003076,ENSOARG00000000521,ENSOARG00000002812,ENSOARG00000018374,ENSOARG00000008825
GO:0009892	negative regulation of metabolic process	biological_process	2.108e-06	0.00015043	178	1354	1836	19259	129	ENSOARG00000013052,ENSOARG00000010144,ENSOARG00000008578,ENSOARG00000010810,ENSOARG00000019781,ENSOARG00000021136,ENSOARG00000004662,ENSOARG00000020460,ENSOARG00000015518,ENSOARG00000010127,ENSOARG00000008819,ENSOARG00000020058,ENSOARG00000014908,ENSOARG00000007419,ENSOARG00000004836,ENSOARG00000015056,ENSOARG00000010474,ENSOARG00000003613,ENSOARG00000005881,ENSOARG00000018587,ENSOARG00000017531,…	49	ENSOARG00000012503,ENSOARG00000005356,ENSOARG00000006096,ENSOARG00000004202,ENSOARG00000013435,ENSOARG00000018103,ENSOARG00000000729,ENSOARG00000013150,ENSOARG00000008043,ENSOARG00000001346,ENSOARG00000016445,ENSOARG00000012105,ENSOARG00000008551,ENSOARG00000009625,ENSOARG00000020820,ENSOARG00000009438,ENSOARG00000012561,ENSOARG00000008588,ENSOARG00000009917,ENSOARG00000002586,ENSOARG00000013157,…
GO:0061458	reproductive system development	biological_process	2.1105e-06	0.00015043	44	1354	300	19259	41	ENSOARG00000016880,ENSOARG00000007850,ENSOARG00000018039,ENSOARG00000004275,ENSOARG00000013779,ENSOARG00000017397,ENSOARG00000002885,ENSOARG00000010061,ENSOARG00000015400,ENSOARG00000001784,ENSOARG00000008064,ENSOARG00000016633,ENSOARG00000016559,ENSOARG00000015263,ENSOARG00000020496,ENSOARG00000000517,ENSOARG00000011272,ENSOARG00000004403,ENSOARG00000014898,ENSOARG00000021177,ENSOARG00000008377,…	3	ENSOARG00000005717,ENSOARG00000011773,ENSOARG00000004750
GO:0010629	negative regulation of gene expression	biological_process	2.4234e-06	0.00017207	110	1354	1024	19259	91	ENSOARG00000015056,ENSOARG00000010474,ENSOARG00000003966,ENSOARG00000003613,ENSOARG00000005881,ENSOARG00000020058,ENSOARG00000014908,ENSOARG00000009880,ENSOARG00000019738,ENSOARG00000003573,ENSOARG00000000469,ENSOARG00000000358,ENSOARG00000017531,ENSOARG00000008578,ENSOARG00000008368,ENSOARG00000020645,ENSOARG00000019781,ENSOARG00000010810,ENSOARG00000010144,ENSOARG00000013052,ENSOARG00000008012,…	19	ENSOARG00000006981,ENSOARG00000012787,ENSOARG00000011414,ENSOARG00000012019,ENSOARG00000002756,ENSOARG00000006916,ENSOARG00000008043,ENSOARG00000013150,ENSOARG00000005858,ENSOARG00000000801,ENSOARG00000004920,ENSOARG00000008588,ENSOARG00000011523,ENSOARG00000009402,ENSOARG00000004131,ENSOARG00000009625,ENSOARG00000008551,ENSOARG00000012105,ENSOARG00000007516
GO:0030030	cell projection organization	biological_process	2.487e-06	0.00017591	95	1354	855	19259	78	ENSOARG00000002647,ENSOARG00000017638,ENSOARG00000005448,ENSOARG00000004797,ENSOARG00000019420,ENSOARG00000006205,ENSOARG00000014989,ENSOARG00000017485,ENSOARG00000017420,ENSOARG00000016559,ENSOARG00000013521,ENSOARG00000007686,ENSOARG00000016739,ENSOARG00000003603,ENSOARG00000020673,ENSOARG00000015656,ENSOARG00000017171,ENSOARG00000000358,ENSOARG00000001829,ENSOARG00000001863,ENSOARG00000009880,…	17	ENSOARG00000008637,ENSOARG00000009151,ENSOARG00000005133,ENSOARG00000005379,ENSOARG00000012503,ENSOARG00000001938,ENSOARG00000003079,ENSOARG00000017460,ENSOARG00000018994,ENSOARG00000011764,ENSOARG00000009438,ENSOARG00000016101,ENSOARG00000000355,ENSOARG00000019613,ENSOARG00000004750,ENSOARG00000013596,ENSOARG00000006159
GO:0030334	regulation of cell migration	biological_process	2.536e-06	0.0001787	62	1354	487	19259	46	ENSOARG00000001060,ENSOARG00000008064,ENSOARG00000015165,ENSOARG00000007733,ENSOARG00000013521,ENSOARG00000011584,ENSOARG00000006538,ENSOARG00000003603,ENSOARG00000009476,ENSOARG00000015656,ENSOARG00000013102,ENSOARG00000000517,ENSOARG00000017167,ENSOARG00000013779,ENSOARG00000001700,ENSOARG00000001576,ENSOARG00000007850,ENSOARG00000019441,ENSOARG00000013030,ENSOARG00000015400,ENSOARG00000000744,…	16	ENSOARG00000020820,ENSOARG00000012019,ENSOARG00000009438,ENSOARG00000013351,ENSOARG00000011007,ENSOARG00000013151,ENSOARG00000009151,ENSOARG00000013157,ENSOARG00000004131,ENSOARG00000003079,ENSOARG00000008588,ENSOARG00000021088,ENSOARG00000018103,ENSOARG00000001055,ENSOARG00000005379,ENSOARG00000012584
GO:0030278	regulation of ossification	biological_process	2.5574e-06	0.00017953	26	1354	137	19259	23	ENSOARG00000014336,ENSOARG00000004702,ENSOARG00000009750,ENSOARG00000018039,ENSOARG00000016880,ENSOARG00000013779,ENSOARG00000002885,ENSOARG00000017992,ENSOARG00000002050,ENSOARG00000015400,ENSOARG00000009413,ENSOARG00000013030,ENSOARG00000003201,ENSOARG00000000265,ENSOARG00000009089,ENSOARG00000009754,ENSOARG00000017420,ENSOARG00000007733,ENSOARG00000008578,ENSOARG00000009841,ENSOARG00000021136,…	3	ENSOARG00000000662,ENSOARG00000020820,ENSOARG00000006178
GO:0033108	mitochondrial respiratory chain complex assembly	biological_process	2.7095e-06	0.00018949	14	1354	46	19259	0		14	ENSOARG00000003076,ENSOARG00000000521,ENSOARG00000019983,ENSOARG00000016862,ENSOARG00000016876,ENSOARG00000018675,ENSOARG00000008825,ENSOARG00000013450,ENSOARG00000019249,ENSOARG00000019904,ENSOARG00000010327,ENSOARG00000018374,ENSOARG00000014412,ENSOARG00000002087
GO:0090544	BAF-type complex	cellular_component	2.7913e-06	0.00019448	9	1354	20	19259	7	ENSOARG00000004245,ENSOARG00000017967,ENSOARG00000019554,ENSOARG00000002751,ENSOARG00000003267,ENSOARG00000013265,ENSOARG00000004275	2	ENSOARG00000003916,ENSOARG00000016343
GO:0051247	positive regulation of protein metabolic process	biological_process	2.8058e-06	0.00019476	106	1354	978	19259	66	ENSOARG00000000358,ENSOARG00000005197,ENSOARG00000014336,ENSOARG00000019738,ENSOARG00000005780,ENSOARG00000007419,ENSOARG00000020058,ENSOARG00000009880,ENSOARG00000005050,ENSOARG00000015056,ENSOARG00000020460,ENSOARG00000018760,ENSOARG00000010215,ENSOARG00000004662,ENSOARG00000020923,ENSOARG00000009999,ENSOARG00000015562,ENSOARG00000015518,ENSOARG00000009530,ENSOARG00000013713,ENSOARG00000000651,…	40	ENSOARG00000018926,ENSOARG00000018715,ENSOARG00000004519,ENSOARG00000013083,ENSOARG00000001572,ENSOARG00000001055,ENSOARG00000000994,ENSOARG00000008259,ENSOARG00000001479,ENSOARG00000011414,ENSOARG00000010452,ENSOARG00000003550,ENSOARG00000014855,ENSOARG00000005896,ENSOARG00000006916,ENSOARG00000012019,ENSOARG00000004356,ENSOARG00000003433,ENSOARG00000013435,ENSOARG00000017643,ENSOARG00000014970,…
GO:0050768	negative regulation of neurogenesis	biological_process	2.8171e-06	0.00019482	28	1354	155	19259	25	ENSOARG00000018039,ENSOARG00000004702,ENSOARG00000005448,ENSOARG00000011081,ENSOARG00000020165,ENSOARG00000000358,ENSOARG00000011455,ENSOARG00000013779,ENSOARG00000002885,ENSOARG00000015056,ENSOARG00000003966,ENSOARG00000017485,ENSOARG00000016676,ENSOARG00000007903,ENSOARG00000015400,ENSOARG00000015905,ENSOARG00000007686,ENSOARG00000017420,ENSOARG00000010215,ENSOARG00000003782,ENSOARG00000000517,…	3	ENSOARG00000006280,ENSOARG00000009438,ENSOARG00000000663
GO:0014020	primary neural tube formation	biological_process	2.9206e-06	0.00020123	19	1354	83	19259	18	ENSOARG00000021136,ENSOARG00000010829,ENSOARG00000005665,ENSOARG00000008578,ENSOARG00000007630,ENSOARG00000013713,ENSOARG00000009754,ENSOARG00000013863,ENSOARG00000016633,ENSOARG00000010215,ENSOARG00000007419,ENSOARG00000019738,ENSOARG00000015400,ENSOARG00000009880,ENSOARG00000013742,ENSOARG00000018039,ENSOARG00000004275,ENSOARG00000016626	1	ENSOARG00000013596
GO:0018393	internal peptidyl-lysine acetylation	biological_process	2.9586e-06	0.0002031	23	1354	114	19259	20	ENSOARG00000003053,ENSOARG00000005653,ENSOARG00000017943,ENSOARG00000009754,ENSOARG00000013354,ENSOARG00000004662,ENSOARG00000008064,ENSOARG00000018040,ENSOARG00000011438,ENSOARG00000020645,ENSOARG00000013120,ENSOARG00000000925,ENSOARG00000002365,ENSOARG00000006977,ENSOARG00000015104,ENSOARG00000002484,ENSOARG00000012321,ENSOARG00000013030,ENSOARG00000016770,ENSOARG00000002221	3	ENSOARG00000017185,ENSOARG00000004977,ENSOARG00000000801
GO:0014032	neural crest cell development	biological_process	3.0342e-06	0.00020752	14	1354	48	19259	14	ENSOARG00000010523,ENSOARG00000013030,ENSOARG00000009880,ENSOARG00000000651,ENSOARG00000014911,ENSOARG00000021136,ENSOARG00000017485,ENSOARG00000018434,ENSOARG00000008169,ENSOARG00000007733,ENSOARG00000013779,ENSOARG00000004241,ENSOARG00000009754,ENSOARG00000013521	0
GO:0001655	urogenital system development	biological_process	3.1169e-06	0.00021239	36	1354	229	19259	34	ENSOARG00000013521,ENSOARG00000016559,ENSOARG00000017420,ENSOARG00000013714,ENSOARG00000009476,ENSOARG00000010523,ENSOARG00000004403,ENSOARG00000014898,ENSOARG00000004702,ENSOARG00000018039,ENSOARG00000005448,ENSOARG00000016880,ENSOARG00000001576,ENSOARG00000002885,ENSOARG00000013779,ENSOARG00000017485,ENSOARG00000010080,ENSOARG00000015400,ENSOARG00000004797,ENSOARG00000009089,ENSOARG00000014558,…	2	ENSOARG00000005007,ENSOARG00000020812
GO:0048568	embryonic organ development	biological_process	3.2044e-06	0.00021756	46	1354	325	19259	42	ENSOARG00000015400,ENSOARG00000001576,ENSOARG00000013779,ENSOARG00000002885,ENSOARG00000004275,ENSOARG00000018039,ENSOARG00000007850,ENSOARG00000016880,ENSOARG00000021177,ENSOARG00000011272,ENSOARG00000005665,ENSOARG00000017420,ENSOARG00000007733,ENSOARG00000016633,ENSOARG00000008064,ENSOARG00000020376,ENSOARG00000001630,ENSOARG00000009754,ENSOARG00000004704,ENSOARG00000007903,ENSOARG00000019554,…	4	ENSOARG00000013140,ENSOARG00000013596,ENSOARG00000020812,ENSOARG00000001055
GO:0046907	intracellular transport	biological_process	3.3351e-06	0.00022561	120	1354	1142	19259	88	ENSOARG00000008719,ENSOARG00000019441,ENSOARG00000010600,ENSOARG00000011391,ENSOARG00000017397,ENSOARG00000001576,ENSOARG00000010605,ENSOARG00000017763,ENSOARG00000020960,ENSOARG00000014303,ENSOARG00000010080,ENSOARG00000013030,ENSOARG00000019990,ENSOARG00000007768,ENSOARG00000005337,ENSOARG00000021022,ENSOARG00000007968,ENSOARG00000016633,ENSOARG00000011514,ENSOARG00000007967,ENSOARG00000006664,…	32	ENSOARG00000018994,ENSOARG00000008588,ENSOARG00000019249,ENSOARG00000009581,ENSOARG00000019145,ENSOARG00000012139,ENSOARG00000017652,ENSOARG00000000801,ENSOARG00000000910,ENSOARG00000014886,Novel03681,ENSOARG00000012901,ENSOARG00000006159,ENSOARG00000003984,ENSOARG00000009151,ENSOARG00000014855,ENSOARG00000012019,ENSOARG00000003646,ENSOARG00000013351,ENSOARG00000009928,ENSOARG00000006916,ENSOARG0…
GO:0072132	mesenchyme morphogenesis	biological_process	3.4064e-06	0.0002296	12	1354	36	19259	12	ENSOARG00000004662,ENSOARG00000001576,ENSOARG00000007733,ENSOARG00000008064,ENSOARG00000013779,ENSOARG00000018039,ENSOARG00000009754,ENSOARG00000016880,ENSOARG00000015400,ENSOARG00000013030,ENSOARG00000000651,ENSOARG00000014726	0
GO:0014033	neural crest cell differentiation	biological_process	3.4587e-06	0.00023229	15	1354	55	19259	15	ENSOARG00000017485,ENSOARG00000021136,ENSOARG00000018434,ENSOARG00000014911,ENSOARG00000000651,ENSOARG00000010523,ENSOARG00000013030,ENSOARG00000009880,ENSOARG00000009754,ENSOARG00000013521,ENSOARG00000004241,ENSOARG00000013779,ENSOARG00000007733,ENSOARG00000008169,ENSOARG00000004662	0
GO:0030036	actin cytoskeleton organization	biological_process	3.5247e-06	0.00023586	56	1354	429	19259	45	ENSOARG00000018760,ENSOARG00000020923,ENSOARG00000008819,ENSOARG00000015562,ENSOARG00000016751,ENSOARG00000014772,ENSOARG00000012724,ENSOARG00000018506,ENSOARG00000011780,ENSOARG00000005179,ENSOARG00000008398,ENSOARG00000020175,ENSOARG00000013227,ENSOARG00000007513,ENSOARG00000005780,ENSOARG00000017424,ENSOARG00000007419,ENSOARG00000016888,ENSOARG00000013462,ENSOARG00000013876,ENSOARG00000002050,…	11	ENSOARG00000018103,ENSOARG00000013596,ENSOARG00000012503,ENSOARG00000005380,ENSOARG00000011216,ENSOARG00000017737,Novel03106,ENSOARG00000002586,ENSOARG00000009151,ENSOARG00000017460,ENSOARG00000003079
GO:0034622	cellular macromolecular complex assembly	biological_process	3.5632e-06	0.00023759	74	1354	614	19259	42	ENSOARG00000008719,ENSOARG00000011455,ENSOARG00000004641,ENSOARG00000005018,ENSOARG00000019990,ENSOARG00000007968,ENSOARG00000011514,ENSOARG00000005812,ENSOARG00000009665,ENSOARG00000009433,ENSOARG00000013227,ENSOARG00000002200,ENSOARG00000019712,ENSOARG00000013462,ENSOARG00000009652,ENSOARG00000001565,ENSOARG00000016888,ENSOARG00000009089,ENSOARG00000019974,ENSOARG00000019997,ENSOARG00000004475,…	32	ENSOARG00000019249,ENSOARG00000003079,ENSOARG00000011523,ENSOARG00000014412,ENSOARG00000019701,ENSOARG00000008825,ENSOARG00000019983,ENSOARG00000019904,ENSOARG00000010327,ENSOARG00000002087,ENSOARG00000003076,ENSOARG00000000521,ENSOARG00000012901,ENSOARG00000019613,ENSOARG00000001375,ENSOARG00000018374,ENSOARG00000013596,ENSOARG00000003984,ENSOARG00000008365,ENSOARG00000016876,ENSOARG00000011414,…
GO:0030029	actin filament-based process	biological_process	3.6164e-06	0.00023952	61	1354	481	19259	50	ENSOARG00000016888,ENSOARG00000007419,ENSOARG00000005780,ENSOARG00000007513,ENSOARG00000017424,ENSOARG00000008715,ENSOARG00000006399,ENSOARG00000003474,ENSOARG00000019712,ENSOARG00000013876,ENSOARG00000002050,ENSOARG00000016676,ENSOARG00000020622,ENSOARG00000013462,ENSOARG00000020699,ENSOARG00000021147,ENSOARG00000013227,ENSOARG00000020175,ENSOARG00000018506,ENSOARG00000012724,ENSOARG00000014772,…	11	ENSOARG00000012503,ENSOARG00000013596,ENSOARG00000018103,ENSOARG00000003079,ENSOARG00000017460,ENSOARG00000009151,ENSOARG00000002586,ENSOARG00000017737,Novel03106,ENSOARG00000005380,ENSOARG00000011216
GO:0045664	regulation of neuron differentiation	biological_process	3.618e-06	0.00023952	48	1354	347	19259	43	ENSOARG00000000358,ENSOARG00000020872,ENSOARG00000011081,ENSOARG00000009880,ENSOARG00000007903,ENSOARG00000007169,ENSOARG00000007419,ENSOARG00000003966,ENSOARG00000015056,ENSOARG00000013778,ENSOARG00000000454,ENSOARG00000010215,ENSOARG00000003782,ENSOARG00000015905,ENSOARG00000013052,ENSOARG00000009770,ENSOARG00000002610,ENSOARG00000018040,ENSOARG00000002302,ENSOARG00000015887,ENSOARG00000011455,…	5	ENSOARG00000013596,ENSOARG00000006159,ENSOARG00000017460,ENSOARG00000009438,ENSOARG00000000663
GO:0007420	brain development	biological_process	3.8149e-06	0.00025166	54	1354	410	19259	51	ENSOARG00000003966,ENSOARG00000013753,ENSOARG00000018856,ENSOARG00000015056,ENSOARG00000007419,ENSOARG00000009880,ENSOARG00000007903,ENSOARG00000004241,ENSOARG00000021147,ENSOARG00000015184,ENSOARG00000007775,ENSOARG00000000358,ENSOARG00000010741,ENSOARG00000008368,ENSOARG00000015595,ENSOARG00000021136,ENSOARG00000008578,ENSOARG00000012928,ENSOARG00000013713,ENSOARG00000000651,ENSOARG00000015976,…	3	ENSOARG00000004750,ENSOARG00000017460,ENSOARG00000005133
GO:0048608	reproductive structure development	biological_process	3.8854e-06	0.00025541	43	1354	297	19259	40	ENSOARG00000014908,ENSOARG00000003481,ENSOARG00000013753,ENSOARG00000002475,ENSOARG00000001873,ENSOARG00000010515,ENSOARG00000010741,ENSOARG00000016626,ENSOARG00000007580,ENSOARG00000014336,ENSOARG00000000469,ENSOARG00000013052,ENSOARG00000007731,ENSOARG00000018040,ENSOARG00000009841,ENSOARG00000015595,ENSOARG00000021136,ENSOARG00000018105,ENSOARG00000009166,ENSOARG00000004662,ENSOARG00000015400,…	3	ENSOARG00000004750,ENSOARG00000011773,ENSOARG00000005717
GO:0001701	in utero embryonic development	biological_process	3.9219e-06	0.0002569	41	1354	278	19259	38	ENSOARG00000001630,ENSOARG00000007968,ENSOARG00000009754,ENSOARG00000017420,ENSOARG00000008064,ENSOARG00000016633,ENSOARG00000007733,ENSOARG00000021177,ENSOARG00000011272,ENSOARG00000018039,ENSOARG00000001576,ENSOARG00000001700,ENSOARG00000008169,ENSOARG00000017638,ENSOARG00000002885,ENSOARG00000002952,ENSOARG00000017763,ENSOARG00000016530,ENSOARG00000014712,ENSOARG00000004662,ENSOARG00000016716,…	3	ENSOARG00000011773,ENSOARG00000006642,ENSOARG00000001055
GO:0031175	neuron projection development	biological_process	4.2771e-06	0.00027918	64	1354	518	19259	56	ENSOARG00000009476,ENSOARG00000020023,ENSOARG00000005665,ENSOARG00000010829,ENSOARG00000018434,ENSOARG00000004386,ENSOARG00000015342,ENSOARG00000013742,ENSOARG00000015400,ENSOARG00000010789,ENSOARG00000004245,ENSOARG00000001576,ENSOARG00000004702,ENSOARG00000018039,ENSOARG00000018046,ENSOARG00000009770,ENSOARG00000009392,ENSOARG00000014911,ENSOARG00000006801,ENSOARG00000014712,ENSOARG00000007169,…	8	ENSOARG00000009438,ENSOARG00000017460,ENSOARG00000013596,ENSOARG00000006159,ENSOARG00000004750,ENSOARG00000000355,ENSOARG00000005133,ENSOARG00000012503
GO:0002064	epithelial cell development	biological_process	4.6755e-06	0.00030326	31	1354	186	19259	26	ENSOARG00000008377,ENSOARG00000010523,ENSOARG00000014772,ENSOARG00000012724,ENSOARG00000011272,ENSOARG00000015656,ENSOARG00000021136,ENSOARG00000002302,ENSOARG00000011584,ENSOARG00000015562,ENSOARG00000008213,ENSOARG00000008819,ENSOARG00000005522,ENSOARG00000015400,ENSOARG00000019483,ENSOARG00000003481,ENSOARG00000005050,ENSOARG00000017171,ENSOARG00000001576,ENSOARG00000016626,ENSOARG00000001039,…	5	ENSOARG00000005007,ENSOARG00000020812,ENSOARG00000003996,ENSOARG00000012584,ENSOARG00000005379
GO:0006475	internal protein amino acid acetylation	biological_process	4.6786e-06	0.00030326	23	1354	117	19259	20	ENSOARG00000002365,ENSOARG00000000925,ENSOARG00000013120,ENSOARG00000020645,ENSOARG00000018040,ENSOARG00000011438,ENSOARG00000008064,ENSOARG00000004662,ENSOARG00000013354,ENSOARG00000009754,ENSOARG00000017943,ENSOARG00000005653,ENSOARG00000003053,ENSOARG00000002221,ENSOARG00000016770,ENSOARG00000013030,ENSOARG00000012321,ENSOARG00000002484,ENSOARG00000015104,ENSOARG00000006977	3	ENSOARG00000017185,ENSOARG00000000801,ENSOARG00000004977
GO:0001837	epithelial to mesenchymal transition	biological_process	4.7753e-06	0.00030845	20	1354	93	19259	20	ENSOARG00000018039,ENSOARG00000014016,ENSOARG00000013227,ENSOARG00000013645,ENSOARG00000010126,ENSOARG00000013779,ENSOARG00000002885,ENSOARG00000018856,ENSOARG00000002050,ENSOARG00000004797,ENSOARG00000013030,ENSOARG00000015400,ENSOARG00000019910,ENSOARG00000009754,ENSOARG00000018324,ENSOARG00000004662,ENSOARG00000008064,ENSOARG00000021136,ENSOARG00000009476,ENSOARG00000014726	0
GO:0016337	single organismal cell-cell adhesion	biological_process	4.944e-06	0.00031825	64	1354	516	19259	51	ENSOARG00000018039,ENSOARG00000003199,ENSOARG00000003193,ENSOARG00000010061,ENSOARG00000011582,ENSOARG00000020307,ENSOARG00000015400,ENSOARG00000003021,ENSOARG00000013030,ENSOARG00000011584,ENSOARG00000010654,ENSOARG00000008064,ENSOARG00000020025,ENSOARG00000009476,ENSOARG00000021177,ENSOARG00000011081,ENSOARG00000009750,ENSOARG00000016676,ENSOARG00000013753,ENSOARG00000007169,ENSOARG00000011053,…	13	ENSOARG00000002586,ENSOARG00000000417,ENSOARG00000011523,ENSOARG00000000355,ENSOARG00000012139,ENSOARG00000002381,ENSOARG00000006895,ENSOARG00000021088,ENSOARG00000004356,ENSOARG00000005717,ENSOARG00000003243,ENSOARG00000005110,ENSOARG00000013041
GO:0019901	protein kinase binding	molecular_function	5.1681e-06	0.00033126	51	1354	383	19259	37	ENSOARG00000005050,ENSOARG00000019544,ENSOARG00000013778,ENSOARG00000007419,ENSOARG00000007392,ENSOARG00000005780,ENSOARG00000001874,ENSOARG00000003111,ENSOARG00000010072,ENSOARG00000013053,ENSOARG00000010741,ENSOARG00000021136,ENSOARG00000012267,ENSOARG00000004596,ENSOARG00000009770,ENSOARG00000012495,ENSOARG00000009089,ENSOARG00000003799,ENSOARG00000014321,ENSOARG00000016880,ENSOARG00000003199,…	14	ENSOARG00000013140,ENSOARG00000005356,ENSOARG00000004053,ENSOARG00000018103,ENSOARG00000008588,ENSOARG00000011523,ENSOARG00000009151,ENSOARG00000001811,ENSOARG00000008365,ENSOARG00000011909,ENSOARG00000005007,ENSOARG00000007516,ENSOARG00000012019,ENSOARG00000005717
GO:0006325	chromatin organization	biological_process	5.1818e-06	0.00033126	60	1354	476	19259	53	ENSOARG00000009754,ENSOARG00000007768,ENSOARG00000003053,ENSOARG00000005653,ENSOARG00000017943,ENSOARG00000005812,ENSOARG00000008064,ENSOARG00000007546,ENSOARG00000013354,ENSOARG00000012638,ENSOARG00000013120,ENSOARG00000017967,ENSOARG00000002365,ENSOARG00000000925,ENSOARG00000005680,ENSOARG00000015571,ENSOARG00000010126,ENSOARG00000004275,ENSOARG00000001486,ENSOARG00000013779,ENSOARG00000002885,…	7	ENSOARG00000017185,ENSOARG00000003916,ENSOARG00000014562,ENSOARG00000004977,ENSOARG00000006619,ENSOARG00000016343,ENSOARG00000000801
GO:0001726	ruffle	cellular_component	5.2187e-06	0.00033248	20	1354	94	19259	14	ENSOARG00000020155,ENSOARG00000008819,ENSOARG00000018760,ENSOARG00000015165,ENSOARG00000003416,ENSOARG00000020023,ENSOARG00000013565,ENSOARG00000020803,ENSOARG00000017638,ENSOARG00000013053,ENSOARG00000001700,ENSOARG00000007580,ENSOARG00000020622,ENSOARG00000020960	6	ENSOARG00000005380,ENSOARG00000013596,ENSOARG00000003079,ENSOARG00000011523,ENSOARG00000001938,ENSOARG00000021079
GO:0051961	negative regulation of nervous system development	biological_process	5.2983e-06	0.00033639	29	1354	169	19259	26	ENSOARG00000015905,ENSOARG00000007686,ENSOARG00000017420,ENSOARG00000010215,ENSOARG00000003782,ENSOARG00000000517,ENSOARG00000002302,ENSOARG00000010523,ENSOARG00000008648,ENSOARG00000000651,ENSOARG00000020673,ENSOARG00000018039,ENSOARG00000004702,ENSOARG00000005448,ENSOARG00000011081,ENSOARG00000020165,ENSOARG00000011455,ENSOARG00000000358,ENSOARG00000013779,ENSOARG00000002885,ENSOARG00000015056,…	3	ENSOARG00000009438,ENSOARG00000000663,ENSOARG00000006280
GO:0031248	protein acetyltransferase complex	cellular_component	5.6957e-06	0.00035918	18	1354	79	19259	12	ENSOARG00000015977,ENSOARG00000013120,ENSOARG00000020645,ENSOARG00000011438,ENSOARG00000013354,ENSOARG00000005653,ENSOARG00000017943,ENSOARG00000003021,ENSOARG00000016770,ENSOARG00000012321,ENSOARG00000002484,ENSOARG00000015104	6	ENSOARG00000017185,ENSOARG00000017656,ENSOARG00000001546,ENSOARG00000017478,ENSOARG00000000801,ENSOARG00000004977
GO:1902493	acetyltransferase complex	cellular_component	5.6957e-06	0.00035918	18	1354	79	19259	12	ENSOARG00000015104,ENSOARG00000012321,ENSOARG00000002484,ENSOARG00000003021,ENSOARG00000016770,ENSOARG00000017943,ENSOARG00000005653,ENSOARG00000013354,ENSOARG00000013120,ENSOARG00000020645,ENSOARG00000011438,ENSOARG00000015977	6	ENSOARG00000004977,ENSOARG00000000801,ENSOARG00000001546,ENSOARG00000017478,ENSOARG00000017656,ENSOARG00000017185
GO:0043543	protein acylation	biological_process	5.996e-06	0.00037684	28	1354	161	19259	22	ENSOARG00000008064,ENSOARG00000004662,ENSOARG00000013354,ENSOARG00000009754,ENSOARG00000003053,ENSOARG00000005653,ENSOARG00000017943,ENSOARG00000000925,ENSOARG00000002365,ENSOARG00000020645,ENSOARG00000013120,ENSOARG00000011438,ENSOARG00000018040,ENSOARG00000015091,ENSOARG00000015104,ENSOARG00000006977,ENSOARG00000005197,ENSOARG00000013030,ENSOARG00000016770,ENSOARG00000002221,ENSOARG00000012321,…	6	ENSOARG00000011326,ENSOARG00000001546,ENSOARG00000017185,ENSOARG00000006159,ENSOARG00000000801,ENSOARG00000004977
GO:0008219	cell death	biological_process	6.1075e-06	0.00038127	124	1354	1204	19259	79	ENSOARG00000001784,ENSOARG00000009754,ENSOARG00000015342,ENSOARG00000008064,ENSOARG00000001060,ENSOARG00000013868,ENSOARG00000021177,ENSOARG00000019441,ENSOARG00000018039,ENSOARG00000003199,ENSOARG00000015571,ENSOARG00000001576,ENSOARG00000004350,ENSOARG00000011582,ENSOARG00000015400,ENSOARG00000013030,ENSOARG00000013863,ENSOARG00000018324,ENSOARG00000016760,ENSOARG00000018040,ENSOARG00000004037,…	45	ENSOARG00000007516,ENSOARG00000009438,ENSOARG00000013151,ENSOARG00000014837,ENSOARG00000011175,ENSOARG00000018097,ENSOARG00000000464,ENSOARG00000007769,ENSOARG00000018442,ENSOARG00000006227,ENSOARG00000000417,ENSOARG00000011523,ENSOARG00000008588,ENSOARG00000017713,ENSOARG00000004750,ENSOARG00000012785,ENSOARG00000005691,ENSOARG00000003984,ENSOARG00000013140,ENSOARG00000017652,ENSOARG00000007288,…
GO:0016265	death	biological_process	6.1075e-06	0.00038127	124	1354	1204	19259	79	ENSOARG00000015656,ENSOARG00000013714,ENSOARG00000013961,ENSOARG00000018210,ENSOARG00000020673,ENSOARG00000017943,ENSOARG00000007733,ENSOARG00000017420,ENSOARG00000011384,ENSOARG00000016559,ENSOARG00000009010,ENSOARG00000017485,ENSOARG00000014321,ENSOARG00000002952,ENSOARG00000008706,ENSOARG00000016880,ENSOARG00000005448,ENSOARG00000013779,ENSOARG00000002885,ENSOARG00000017638,ENSOARG00000018661,…	45	ENSOARG00000003433,ENSOARG00000017185,ENSOARG00000012019,ENSOARG00000004356,ENSOARG00000005717,ENSOARG00000013351,ENSOARG00000006916,ENSOARG00000005896,ENSOARG00000002756,ENSOARG00000014855,ENSOARG00000021088,ENSOARG00000010452,ENSOARG00000011414,ENSOARG00000020812,ENSOARG00000007306,ENSOARG00000006981,ENSOARG00000017478,ENSOARG00000013083,ENSOARG00000006195,ENSOARG00000020231,ENSOARG00000013151,…
GO:0030182	neuron differentiation	biological_process	6.1743e-06	0.00038415	87	1354	779	19259	75	ENSOARG00000019420,ENSOARG00000014989,ENSOARG00000017485,ENSOARG00000020165,ENSOARG00000017638,ENSOARG00000013779,ENSOARG00000002885,ENSOARG00000005448,ENSOARG00000008648,ENSOARG00000010523,ENSOARG00000003603,ENSOARG00000016739,ENSOARG00000011272,ENSOARG00000020673,ENSOARG00000016559,ENSOARG00000017420,ENSOARG00000007686,ENSOARG00000007903,ENSOARG00000009880,ENSOARG00000007419,ENSOARG00000015056,…	12	ENSOARG00000005133,ENSOARG00000012503,ENSOARG00000017460,ENSOARG00000018994,ENSOARG00000000663,ENSOARG00000017737,ENSOARG00000003996,ENSOARG00000009438,ENSOARG00000000355,ENSOARG00000013596,ENSOARG00000006159,ENSOARG00000004750
GO:0045446	endothelial cell differentiation	biological_process	6.6414e-06	0.00041183	16	1354	65	19259	15	ENSOARG00000005050,ENSOARG00000001039,ENSOARG00000002885,ENSOARG00000009280,ENSOARG00000010523,ENSOARG00000014772,ENSOARG00000015656,ENSOARG00000016760,ENSOARG00000002302,ENSOARG00000004662,ENSOARG00000007733,ENSOARG00000015562,ENSOARG00000011584,ENSOARG00000008213,ENSOARG00000008819	1	ENSOARG00000012584
GO:0098609	cell-cell adhesion	biological_process	7.4292e-06	0.00045915	73	1354	622	19259	58	ENSOARG00000005448,ENSOARG00000010543,ENSOARG00000002885,ENSOARG00000013779,ENSOARG00000017638,ENSOARG00000007733,ENSOARG00000016559,ENSOARG00000017420,ENSOARG00000015656,ENSOARG00000013714,ENSOARG00000011272,ENSOARG00000008377,ENSOARG00000000469,ENSOARG00000014336,ENSOARG00000001829,ENSOARG00000018587,ENSOARG00000000358,ENSOARG00000005050,ENSOARG00000006399,ENSOARG00000007475,ENSOARG00000007220,…	15	ENSOARG00000021088,ENSOARG00000004356,ENSOARG00000005717,ENSOARG00000003243,ENSOARG00000011997,ENSOARG00000005110,ENSOARG00000013041,ENSOARG00000002586,ENSOARG00000000417,ENSOARG00000011523,ENSOARG00000012139,ENSOARG00000000355,ENSOARG00000021079,ENSOARG00000002381,ENSOARG00000006895
GO:0031346	positive regulation of cell projection organization	biological_process	7.5689e-06	0.0004655	29	1354	173	19259	22	ENSOARG00000011584,ENSOARG00000016857,ENSOARG00000016751,ENSOARG00000015342,ENSOARG00000003416,ENSOARG00000003002,ENSOARG00000016559,ENSOARG00000010829,ENSOARG00000002610,ENSOARG00000005665,ENSOARG00000020023,ENSOARG00000009476,ENSOARG00000003603,ENSOARG00000011081,ENSOARG00000018046,ENSOARG00000018039,ENSOARG00000000358,ENSOARG00000001576,ENSOARG00000017485,ENSOARG00000006205,ENSOARG00000009880,…	7	ENSOARG00000009438,ENSOARG00000011764,ENSOARG00000006159,ENSOARG00000016101,ENSOARG00000013596,ENSOARG00000001938,ENSOARG00000003079
GO:0032270	positive regulation of cellular protein metabolic process	biological_process	7.5819e-06	0.0004655	98	1354	904	19259	63	ENSOARG00000007419,ENSOARG00000019738,ENSOARG00000005780,ENSOARG00000020058,ENSOARG00000009880,ENSOARG00000005050,ENSOARG00000015056,ENSOARG00000000358,ENSOARG00000005197,ENSOARG00000014336,ENSOARG00000000651,ENSOARG00000013713,ENSOARG00000002302,ENSOARG00000004645,ENSOARG00000012928,ENSOARG00000009841,ENSOARG00000018760,ENSOARG00000020923,ENSOARG00000004662,ENSOARG00000010215,ENSOARG00000009999,…	35	ENSOARG00000018926,ENSOARG00000004519,ENSOARG00000018715,ENSOARG00000013083,ENSOARG00000000994,ENSOARG00000001055,ENSOARG00000001572,ENSOARG00000010452,ENSOARG00000011414,ENSOARG00000003550,ENSOARG00000014855,ENSOARG00000001479,ENSOARG00000003433,ENSOARG00000017643,ENSOARG00000014970,ENSOARG00000006916,ENSOARG00000005896,ENSOARG00000012019,ENSOARG00000010327,ENSOARG00000017998,ENSOARG00000017652,…
GO:0071363	cellular response to growth factor stimulus	biological_process	8.0462e-06	0.00049238	51	1354	387	19259	48	ENSOARG00000002735,ENSOARG00000006515,ENSOARG00000004386,ENSOARG00000001060,ENSOARG00000015165,ENSOARG00000008064,ENSOARG00000007733,ENSOARG00000018434,ENSOARG00000021177,ENSOARG00000006538,ENSOARG00000003199,ENSOARG00000018039,ENSOARG00000004702,ENSOARG00000007850,ENSOARG00000005498,ENSOARG00000001576,ENSOARG00000001700,ENSOARG00000002885,ENSOARG00000013779,ENSOARG00000005018,ENSOARG00000017485,…	3	ENSOARG00000012019,ENSOARG00000008588,ENSOARG00000006178
GO:0016514	SWI/SNF complex	cellular_component	8.4031e-06	0.00051254	7	1354	13	19259	5	ENSOARG00000003267,ENSOARG00000004245,ENSOARG00000017967,ENSOARG00000013265,ENSOARG00000004275	2	ENSOARG00000016343,ENSOARG00000003916
GO:0045778	positive regulation of ossification	biological_process	8.4557e-06	0.00051405	15	1354	59	19259	14	ENSOARG00000017992,ENSOARG00000009841,ENSOARG00000002050,ENSOARG00000015400,ENSOARG00000010523,ENSOARG00000000651,ENSOARG00000009750,ENSOARG00000014336,ENSOARG00000018039,ENSOARG00000009089,ENSOARG00000016880,ENSOARG00000017420,ENSOARG00000002885,ENSOARG00000007733	1	ENSOARG00000006178
GO:0035148	tube formation	biological_process	8.6127e-06	0.00052085	23	1354	121	19259	21	ENSOARG00000010829,ENSOARG00000021136,ENSOARG00000008578,ENSOARG00000007630,ENSOARG00000005665,ENSOARG00000013713,ENSOARG00000013863,ENSOARG00000009754,ENSOARG00000016633,ENSOARG00000010215,ENSOARG00000019738,ENSOARG00000007419,ENSOARG00000015400,ENSOARG00000009880,ENSOARG00000013742,ENSOARG00000016880,ENSOARG00000018039,ENSOARG00000013779,ENSOARG00000002885,ENSOARG00000004275,ENSOARG00000016626	2	ENSOARG00000020812,ENSOARG00000013596
GO:0005856	cytoskeleton	cellular_component	8.6288e-06	0.00052085	133	1354	1331	19259	101	ENSOARG00000019712,ENSOARG00000020175,ENSOARG00000016487,ENSOARG00000006571,ENSOARG00000019414,ENSOARG00000011626,ENSOARG00000014600,ENSOARG00000012390,ENSOARG00000000276,ENSOARG00000020023,ENSOARG00000009476,ENSOARG00000012278,ENSOARG00000003416,ENSOARG00000010117,ENSOARG00000018102,ENSOARG00000010164,ENSOARG00000005050,ENSOARG00000003966,ENSOARG00000000358,ENSOARG00000020803,ENSOARG00000014772,…	32	ENSOARG00000004141,ENSOARG00000012139,ENSOARG00000016517,ENSOARG00000019613,ENSOARG00000018994,ENSOARG00000011523,ENSOARG00000017460,ENSOARG00000010914,ENSOARG00000001823,ENSOARG00000001811,ENSOARG00000011175,ENSOARG00000017737,ENSOARG00000016101,ENSOARG00000011764,ENSOARG00000007516,ENSOARG00000002051,ENSOARG00000015188,ENSOARG00000016951,ENSOARG00000018318,ENSOARG00000020020,ENSOARG00000011188,…
GO:0001841	neural tube formation	biological_process	8.6515e-06	0.00052085	19	1354	89	19259	18	ENSOARG00000016633,ENSOARG00000010215,ENSOARG00000013863,ENSOARG00000009754,ENSOARG00000013713,ENSOARG00000010829,ENSOARG00000021136,ENSOARG00000007630,ENSOARG00000008578,ENSOARG00000005665,ENSOARG00000004275,ENSOARG00000016626,ENSOARG00000018039,ENSOARG00000019738,ENSOARG00000007419,ENSOARG00000013742,ENSOARG00000009880,ENSOARG00000015400	1	ENSOARG00000013596
GO:0090090	negative regulation of canonical Wnt signaling pathway	biological_process	8.8919e-06	0.0005336	18	1354	81	19259	15	ENSOARG00000008064,ENSOARG00000010654,ENSOARG00000017420,ENSOARG00000003201,ENSOARG00000009135,ENSOARG00000019738,ENSOARG00000004797,ENSOARG00000017334,ENSOARG00000013030,ENSOARG00000008418,ENSOARG00000015400,ENSOARG00000007850,ENSOARG00000004702,ENSOARG00000013779,ENSOARG00000010741	3	ENSOARG00000009438,ENSOARG00000002381,ENSOARG00000013150
GO:2000736	regulation of stem cell differentiation	biological_process	9.3412e-06	0.00055876	20	1354	97	19259	19	ENSOARG00000010523,ENSOARG00000014726,ENSOARG00000011220,ENSOARG00000004662,ENSOARG00000008064,ENSOARG00000013863,ENSOARG00000009754,ENSOARG00000004797,ENSOARG00000019636,ENSOARG00000019738,ENSOARG00000018856,ENSOARG00000002050,ENSOARG00000002885,ENSOARG00000013779,ENSOARG00000018039,ENSOARG00000014016,ENSOARG00000004241,ENSOARG00000013227,ENSOARG00000013645	1	ENSOARG00000020812
GO:0021915	neural tube development	biological_process	9.421e-06	0.00056172	25	1354	139	19259	24	ENSOARG00000007419,ENSOARG00000019738,ENSOARG00000013742,ENSOARG00000009880,ENSOARG00000015400,ENSOARG00000004275,ENSOARG00000016626,ENSOARG00000000358,ENSOARG00000018039,ENSOARG00000004241,ENSOARG00000013713,ENSOARG00000021177,ENSOARG00000013052,ENSOARG00000021136,ENSOARG00000010829,ENSOARG00000005665,ENSOARG00000008578,ENSOARG00000007630,ENSOARG00000016633,ENSOARG00000017420,ENSOARG00000010215,…	1	ENSOARG00000013596
GO:0061028	establishment of endothelial barrier	biological_process	1.0129e-05	0.00060023	10	1354	28	19259	10	ENSOARG00000002885,ENSOARG00000001039,ENSOARG00000009280,ENSOARG00000008819,ENSOARG00000011584,ENSOARG00000015562,ENSOARG00000014772,ENSOARG00000002302,ENSOARG00000005050,ENSOARG00000015656	0
GO:0030856	regulation of epithelial cell differentiation	biological_process	1.0131e-05	0.00060023	20	1354	97	19259	19	ENSOARG00000009880,ENSOARG00000004797,ENSOARG00000001264,ENSOARG00000018856,ENSOARG00000002885,ENSOARG00000013779,ENSOARG00000010072,ENSOARG00000004241,ENSOARG00000016880,ENSOARG00000021177,ENSOARG00000010523,ENSOARG00000014772,ENSOARG00000008578,ENSOARG00000016760,ENSOARG00000005812,ENSOARG00000013076,ENSOARG00000010962,ENSOARG00000015562,ENSOARG00000008819	1	ENSOARG00000020812
GO:0045669	positive regulation of osteoblast differentiation	biological_process	1.0257e-05	0.00060452	12	1354	40	19259	11	ENSOARG00000017420,ENSOARG00000007733,ENSOARG00000002885,ENSOARG00000014336,ENSOARG00000009750,ENSOARG00000018039,ENSOARG00000009089,ENSOARG00000010523,ENSOARG00000000651,ENSOARG00000017992,ENSOARG00000009841	1	ENSOARG00000006178
GO:0051172	negative regulation of nitrogen compound metabolic process	biological_process	1.0269e-05	0.00060452	108	1354	1031	19259	89	ENSOARG00000017531,ENSOARG00000000358,ENSOARG00000000469,ENSOARG00000003573,ENSOARG00000019738,ENSOARG00000014908,ENSOARG00000009880,ENSOARG00000002050,ENSOARG00000003613,ENSOARG00000005881,ENSOARG00000003966,ENSOARG00000010474,ENSOARG00000004662,ENSOARG00000020923,ENSOARG00000019591,ENSOARG00000009999,ENSOARG00000008012,ENSOARG00000013052,ENSOARG00000010144,ENSOARG00000016303,ENSOARG00000019781,…	19	ENSOARG00000018673,ENSOARG00000003704,ENSOARG00000006981,ENSOARG00000019140,ENSOARG00000011414,ENSOARG00000012787,ENSOARG00000006916,ENSOARG00000000801,ENSOARG00000005858,ENSOARG00000013150,ENSOARG00000008043,ENSOARG00000004920,ENSOARG00000011523,ENSOARG00000008588,ENSOARG00000007516,ENSOARG00000009438,ENSOARG00000012105,ENSOARG00000008551,ENSOARG00000009625
GO:0019866	organelle inner membrane	cellular_component	1.0829e-05	0.00063548	42	1354	292	19259	7	ENSOARG00000009089,ENSOARG00000020552,ENSOARG00000015976,ENSOARG00000017809,ENSOARG00000000769,ENSOARG00000015710,ENSOARG00000000010	35	ENSOARG00000000521,ENSOARG00000003076,ENSOARG00000005560,ENSOARG00000004036,ENSOARG00000018675,ENSOARG00000002230,ENSOARG00000018459,ENSOARG00000018374,ENSOARG00000012139,ENSOARG00000019983,ENSOARG00000002357,ENSOARG00000017652,Novel04806,ENSOARG00000013450,ENSOARG00000019904,ENSOARG00000010327,ENSOARG00000009928,ENSOARG00000007886,ENSOARG00000003683,ENSOARG00000008825,ENSOARG00000019145,ENSOARG0…
GO:0050794	regulation of cellular process	biological_process	1.0931e-05	0.00063949	642	1354	8101	19259	438	ENSOARG00000010126,ENSOARG00000007759,ENSOARG00000019244,ENSOARG00000001784,ENSOARG00000003002,ENSOARG00000020221,ENSOARG00000005665,ENSOARG00000010829,ENSOARG00000019687,ENSOARG00000013053,ENSOARG00000020872,ENSOARG00000010343,ENSOARG00000020552,ENSOARG00000008213,ENSOARG00000004475,ENSOARG00000014711,ENSOARG00000012267,ENSOARG00000007870,ENSOARG00000014726,ENSOARG00000002647,ENSOARG00000007839,…	204	ENSOARG00000006227,ENSOARG00000001938,ENSOARG00000008588,ENSOARG00000003079,ENSOARG00000006280,ENSOARG00000012608,ENSOARG00000009438,ENSOARG00000017191,ENSOARG00000003530,ENSOARG00000013150,ENSOARG00000008043,ENSOARG00000010095,ENSOARG00000003848,Novel03535,ENSOARG00000004053,ENSOARG00000013351,ENSOARG00000014970,ENSOARG00000008529,ENSOARG00000008870,ENSOARG00000018926,ENSOARG00000019112,ENSOARG0…
GO:0001501	skeletal system development	biological_process	1.1666e-05	0.00068034	47	1354	351	19259	41	ENSOARG00000017420,ENSOARG00000013076,ENSOARG00000003416,ENSOARG00000001630,ENSOARG00000017943,ENSOARG00000020376,ENSOARG00000009754,ENSOARG00000017064,ENSOARG00000004676,ENSOARG00000003898,ENSOARG00000004403,ENSOARG00000018035,ENSOARG00000014745,ENSOARG00000019663,ENSOARG00000001576,ENSOARG00000010126,ENSOARG00000002885,ENSOARG00000013779,ENSOARG00000018039,ENSOARG00000016880,ENSOARG00000007850,…	6	ENSOARG00000012561,ENSOARG00000006638,ENSOARG00000006280,ENSOARG00000006178,ENSOARG00000012268,ENSOARG00000018673
GO:0010468	regulation of gene expression	biological_process	1.1825e-05	0.00068746	262	1354	2956	19259	202	ENSOARG00000004403,ENSOARG00000000666,ENSOARG00000006368,ENSOARG00000017420,ENSOARG00000007546,ENSOARG00000014321,ENSOARG00000013974,ENSOARG00000002885,ENSOARG00000013779,ENSOARG00000010884,ENSOARG00000000651,ENSOARG00000008814,ENSOARG00000020645,ENSOARG00000008368,ENSOARG00000018760,ENSOARG00000007237,ENSOARG00000019591,ENSOARG00000013038,ENSOARG00000005050,ENSOARG00000004497,ENSOARG00000000358,…	60	ENSOARG00000012787,ENSOARG00000011967,ENSOARG00000001479,ENSOARG00000007306,ENSOARG00000020812,ENSOARG00000006981,ENSOARG00000007516,ENSOARG00000011523,ENSOARG00000005342,ENSOARG00000004131,ENSOARG00000006159,ENSOARG00000000741,ENSOARG00000009659,ENSOARG00000005858,ENSOARG00000006051,ENSOARG00000014540,ENSOARG00000011773,ENSOARG00000018926,ENSOARG00000012503,ENSOARG00000008551,ENSOARG00000009625,…
GO:0031967	organelle envelope	cellular_component	1.1863e-05	0.0006875	72	1354	609	19259	31	ENSOARG00000016303,ENSOARG00000008368,ENSOARG00000019781,ENSOARG00000015104,ENSOARG00000000358,ENSOARG00000019738,ENSOARG00000015056,ENSOARG00000017809,ENSOARG00000011384,ENSOARG00000013354,ENSOARG00000000010,ENSOARG00000007673,ENSOARG00000002039,ENSOARG00000017503,ENSOARG00000015710,ENSOARG00000013568,ENSOARG00000008469,ENSOARG00000009089,ENSOARG00000020552,ENSOARG00000013239,ENSOARG00000015976,…	41	ENSOARG00000018675,ENSOARG00000004036,ENSOARG00000011326,ENSOARG00000001684,ENSOARG00000002230,ENSOARG00000001909,ENSOARG00000013450,ENSOARG00000007886,ENSOARG00000003683,ENSOARG00000009928,ENSOARG00000007562,ENSOARG00000013048,ENSOARG00000016876,ENSOARG00000011503,ENSOARG00000011397,ENSOARG00000016080,ENSOARG00000021088,ENSOARG00000004109,ENSOARG00000014855,ENSOARG00000005560,ENSOARG00000000521,…
GO:0019900	kinase binding	molecular_function	1.3035e-05	0.0007531	55	1354	438	19259	41	ENSOARG00000021136,ENSOARG00000012267,ENSOARG00000004596,ENSOARG00000009770,ENSOARG00000012495,ENSOARG00000009089,ENSOARG00000003799,ENSOARG00000005050,ENSOARG00000019544,ENSOARG00000013778,ENSOARG00000007419,ENSOARG00000007392,ENSOARG00000005780,ENSOARG00000001874,ENSOARG00000003111,ENSOARG00000014016,ENSOARG00000010072,ENSOARG00000013053,ENSOARG00000010741,ENSOARG00000012278,ENSOARG00000011220,…	14	ENSOARG00000004053,ENSOARG00000018103,ENSOARG00000005356,ENSOARG00000013140,ENSOARG00000011909,ENSOARG00000005007,ENSOARG00000007516,ENSOARG00000012019,ENSOARG00000005717,ENSOARG00000008588,ENSOARG00000011523,ENSOARG00000009151,ENSOARG00000001811,ENSOARG00000008365
GO:0031975	envelope	cellular_component	1.3203e-05	0.00076039	72	1354	611	19259	31	ENSOARG00000008469,ENSOARG00000013568,ENSOARG00000009089,ENSOARG00000020552,ENSOARG00000013239,ENSOARG00000015976,ENSOARG00000002200,ENSOARG00000021147,ENSOARG00000010161,ENSOARG00000008190,ENSOARG00000011514,ENSOARG00000007967,ENSOARG00000000769,ENSOARG00000010600,ENSOARG00000017763,ENSOARG00000011626,ENSOARG00000016303,ENSOARG00000019781,ENSOARG00000008368,ENSOARG00000000358,ENSOARG00000015104,…	41	ENSOARG00000005560,ENSOARG00000000521,ENSOARG00000003076,ENSOARG00000003984,ENSOARG00000018374,ENSOARG00000018459,Novel04806,ENSOARG00000017652,ENSOARG00000002357,ENSOARG00000012139,ENSOARG00000019983,ENSOARG00000010327,ENSOARG00000019904,ENSOARG00000002812,ENSOARG00000019145,ENSOARG00000008825,ENSOARG00000001452,ENSOARG00000006227,ENSOARG00000014412,ENSOARG00000011523,ENSOARG00000010446,ENSOARG0…
GO:0008134	transcription factor binding	molecular_function	1.3345e-05	0.00076625	47	1354	353	19259	37	ENSOARG00000005018,ENSOARG00000003021,ENSOARG00000016514,ENSOARG00000015571,ENSOARG00000002885,ENSOARG00000004350,ENSOARG00000011259,ENSOARG00000003113,ENSOARG00000006368,ENSOARG00000013714,ENSOARG00000009754,ENSOARG00000002597,ENSOARG00000017943,ENSOARG00000008064,ENSOARG00000002484,ENSOARG00000013462,ENSOARG00000007169,ENSOARG00000002221,ENSOARG00000016770,ENSOARG00000009433,ENSOARG00000020872,…	10	ENSOARG00000011523,ENSOARG00000004131,ENSOARG00000017656,ENSOARG00000005007,ENSOARG00000007516,ENSOARG00000006051,ENSOARG00000004977,ENSOARG00000000801,ENSOARG00000003916,ENSOARG00000004750
GO:0022625	cytosolic large ribosomal subunit	cellular_component	1.3486e-05	0.00077192	9	1354	22	19259	0		9	ENSOARG00000014949,ENSOARG00000014457,ENSOARG00000012645,ENSOARG00000019826,ENSOARG00000006456,ENSOARG00000007306,ENSOARG00000018666,ENSOARG00000010452,ENSOARG00000005542
GO:0007498	mesoderm development	biological_process	1.3562e-05	0.0007739	17	1354	76	19259	16	ENSOARG00000008064,ENSOARG00000007733,ENSOARG00000004662,ENSOARG00000009089,ENSOARG00000011383,ENSOARG00000000651,ENSOARG00000021177,ENSOARG00000016814,ENSOARG00000009841,ENSOARG00000001576,ENSOARG00000017638,ENSOARG00000016880,ENSOARG00000004241,ENSOARG00000018039,ENSOARG00000013742,ENSOARG00000015400	1	ENSOARG00000006280
GO:0098803	respiratory chain complex	cellular_component	1.3671e-05	0.00077774	14	1354	52	19259	1	ENSOARG00000000010	13	ENSOARG00000018675,ENSOARG00000011503,ENSOARG00000016876,ENSOARG00000019983,ENSOARG00000005560,ENSOARG00000003076,ENSOARG00000000521,ENSOARG00000002812,ENSOARG00000014412,ENSOARG00000018374,ENSOARG00000019904,ENSOARG00000013450,ENSOARG00000008825
GO:0001885	endothelial cell development	biological_process	1.4019e-05	0.00079513	12	1354	41	19259	11	ENSOARG00000014772,ENSOARG00000015656,ENSOARG00000005050,ENSOARG00000002302,ENSOARG00000001039,ENSOARG00000002885,ENSOARG00000011584,ENSOARG00000015562,ENSOARG00000008213,ENSOARG00000009280,ENSOARG00000008819	1	ENSOARG00000012584
GO:0070848	response to growth factor	biological_process	1.4181e-05	0.00080186	51	1354	395	19259	48	ENSOARG00000020058,ENSOARG00000007169,ENSOARG00000007419,ENSOARG00000013753,ENSOARG00000002050,ENSOARG00000009153,ENSOARG00000000851,ENSOARG00000017560,ENSOARG00000013053,ENSOARG00000014336,ENSOARG00000009750,ENSOARG00000000651,ENSOARG00000014726,ENSOARG00000011053,ENSOARG00000009841,ENSOARG00000012928,ENSOARG00000021136,ENSOARG00000004662,ENSOARG00000010215,ENSOARG00000009530,ENSOARG00000009999,…	3	ENSOARG00000006178,ENSOARG00000008588,ENSOARG00000012019
GO:0031253	cell projection membrane	cellular_component	1.4253e-05	0.0008035	24	1354	134	19259	19	ENSOARG00000020023,ENSOARG00000013565,ENSOARG00000019828,ENSOARG00000020155,ENSOARG00000002042,ENSOARG00000007686,ENSOARG00000016559,ENSOARG00000015165,ENSOARG00000003474,ENSOARG00000020622,ENSOARG00000005548,ENSOARG00000020960,ENSOARG00000021147,ENSOARG00000004241,ENSOARG00000001874,ENSOARG00000011081,ENSOARG00000017638,ENSOARG00000007580,ENSOARG00000002885	5	ENSOARG00000014279,ENSOARG00000011523,ENSOARG00000002535,ENSOARG00000001938,ENSOARG00000016443
GO:1902533	positive regulation of intracellular signal transduction	biological_process	1.4333e-05	0.00080441	71	1354	609	19259	44	ENSOARG00000001060,ENSOARG00000011584,ENSOARG00000006664,ENSOARG00000006538,ENSOARG00000009476,ENSOARG00000000517,ENSOARG00000020025,ENSOARG00000015571,ENSOARG00000003193,ENSOARG00000001899,ENSOARG00000001576,ENSOARG00000004350,ENSOARG00000003199,ENSOARG00000015400,ENSOARG00000013366,ENSOARG00000018324,ENSOARG00000013568,ENSOARG00000008162,ENSOARG00000001039,ENSOARG00000011081,ENSOARG00000000304,…	27	ENSOARG00000020820,ENSOARG00000007516,ENSOARG00000000464,ENSOARG00000000417,ENSOARG00000002586,ENSOARG00000004131,ENSOARG00000017713,ENSOARG00000009917,ENSOARG00000000641,ENSOARG00000011523,ENSOARG00000008588,ENSOARG00000017652,ENSOARG00000000355,ENSOARG00000002404,ENSOARG00000012019,ENSOARG00000004356,ENSOARG00000017479,ENSOARG00000010452,ENSOARG00000003550,ENSOARG00000000432,ENSOARG00000014855,…
GO:0003779	actin binding	molecular_function	1.4356e-05	0.00080441	42	1354	303	19259	35	ENSOARG00000010462,ENSOARG00000004641,ENSOARG00000017638,ENSOARG00000014600,ENSOARG00000000276,ENSOARG00000019828,ENSOARG00000020023,ENSOARG00000003416,ENSOARG00000019990,ENSOARG00000017064,ENSOARG00000016888,ENSOARG00000017424,ENSOARG00000007513,ENSOARG00000007419,ENSOARG00000008715,ENSOARG00000013753,ENSOARG00000016676,ENSOARG00000020622,ENSOARG00000013876,ENSOARG00000005050,ENSOARG00000019712,…	7	ENSOARG00000001938,ENSOARG00000001811,Novel03106,ENSOARG00000011764,ENSOARG00000011216,ENSOARG00000011188,ENSOARG00000013596
GO:0016568	chromatin modification	biological_process	1.4529e-05	0.00081166	51	1354	398	19259	45	ENSOARG00000008012,ENSOARG00000015595,ENSOARG00000020645,ENSOARG00000018040,ENSOARG00000011438,ENSOARG00000013265,ENSOARG00000004662,ENSOARG00000003267,ENSOARG00000013863,ENSOARG00000009415,ENSOARG00000016770,ENSOARG00000002221,ENSOARG00000002484,ENSOARG00000003613,ENSOARG00000003481,ENSOARG00000018856,ENSOARG00000009966,ENSOARG00000015104,ENSOARG00000015283,ENSOARG00000006977,ENSOARG00000003573,…	6	ENSOARG00000003916,ENSOARG00000000801,ENSOARG00000016343,ENSOARG00000006619,ENSOARG00000004977,ENSOARG00000017185
GO:0043067	regulation of programmed cell death	biological_process	1.5168e-05	0.00084481	99	1354	930	19259	64	ENSOARG00000011081,ENSOARG00000004241,ENSOARG00000000304,ENSOARG00000016390,ENSOARG00000014340,ENSOARG00000010552,ENSOARG00000010741,ENSOARG00000016626,ENSOARG00000016676,ENSOARG00000010515,ENSOARG00000017720,ENSOARG00000013753,ENSOARG00000007169,ENSOARG00000002221,ENSOARG00000016966,ENSOARG00000008885,ENSOARG00000013863,ENSOARG00000016760,ENSOARG00000018040,ENSOARG00000017799,ENSOARG00000019441,…	35	ENSOARG00000013140,ENSOARG00000017652,ENSOARG00000013150,ENSOARG00000009460,ENSOARG00000008043,ENSOARG00000012584,ENSOARG00000004750,ENSOARG00000012785,ENSOARG00000005691,ENSOARG00000018442,ENSOARG00000000417,ENSOARG00000011523,ENSOARG00000008588,ENSOARG00000017713,ENSOARG00000013151,ENSOARG00000011175,ENSOARG00000014837,ENSOARG00000018097,ENSOARG00000000464,ENSOARG00000020231,ENSOARG00000013083,…
GO:0015629	actin cytoskeleton	cellular_component	1.5304e-05	0.00084811	44	1354	325	19259	34	ENSOARG00000014600,ENSOARG00000020372,ENSOARG00000000276,ENSOARG00000008706,ENSOARG00000006205,ENSOARG00000015165,ENSOARG00000007686,ENSOARG00000019990,ENSOARG00000005522,ENSOARG00000009665,ENSOARG00000003898,ENSOARG00000010829,ENSOARG00000012278,ENSOARG00000008367,ENSOARG00000020175,ENSOARG00000007513,ENSOARG00000007419,ENSOARG00000016888,ENSOARG00000016676,ENSOARG00000019712,ENSOARG00000003474,…	10	ENSOARG00000001823,ENSOARG00000001811,ENSOARG00000017460,ENSOARG00000003079,ENSOARG00000011764,ENSOARG00000005380,ENSOARG00000011216,ENSOARG00000012139,ENSOARG00000011188,ENSOARG00000013596
GO:0019838	growth factor binding	molecular_function	1.5318e-05	0.00084811	19	1354	92	19259	16	ENSOARG00000007733,ENSOARG00000001060,ENSOARG00000010344,ENSOARG00000010127,ENSOARG00000006538,ENSOARG00000014726,ENSOARG00000009841,ENSOARG00000001576,ENSOARG00000009845,ENSOARG00000014336,ENSOARG00000003199,ENSOARG00000020058,ENSOARG00000012810,ENSOARG00000002050,ENSOARG00000017485,ENSOARG00000013753	3	ENSOARG00000002404,ENSOARG00000008365,ENSOARG00000016699
GO:0000790	nuclear chromatin	cellular_component	1.6321e-05	0.00090094	31	1354	197	19259	28	ENSOARG00000012495,ENSOARG00000003267,ENSOARG00000010052,ENSOARG00000009999,ENSOARG00000013265,ENSOARG00000005812,ENSOARG00000004662,ENSOARG00000021007,ENSOARG00000015595,ENSOARG00000010810,ENSOARG00000018040,ENSOARG00000016514,ENSOARG00000003573,ENSOARG00000010884,ENSOARG00000015571,ENSOARG00000004275,ENSOARG00000002885,ENSOARG00000001486,ENSOARG00000016626,ENSOARG00000020872,ENSOARG00000020372,…	3	ENSOARG00000011773,ENSOARG00000003916,ENSOARG00000004977
GO:0061448	connective tissue development	biological_process	1.6878e-05	0.00092896	27	1354	161	19259	25	ENSOARG00000010080,ENSOARG00000015400,ENSOARG00000013030,ENSOARG00000009413,ENSOARG00000014336,ENSOARG00000018039,ENSOARG00000007850,ENSOARG00000016880,ENSOARG00000001576,ENSOARG00000019663,ENSOARG00000016626,ENSOARG00000013779,ENSOARG00000002885,ENSOARG00000010126,ENSOARG00000013714,ENSOARG00000021136,ENSOARG00000013052,ENSOARG00000003898,ENSOARG00000000651,ENSOARG00000004403,ENSOARG00000014726,…	2	ENSOARG00000012268,ENSOARG00000006638
GO:0044455	mitochondrial membrane part	cellular_component	1.7803e-05	0.00097695	26	1354	147	19259	3	ENSOARG00000000010,ENSOARG00000017809,ENSOARG00000011384	23	ENSOARG00000001452,ENSOARG00000011503,ENSOARG00000016876,Novel04806,ENSOARG00000006227,ENSOARG00000011397,ENSOARG00000019983,ENSOARG00000014412,ENSOARG00000016080,ENSOARG00000014855,ENSOARG00000013450,ENSOARG00000019249,ENSOARG00000019904,ENSOARG00000004036,ENSOARG00000007886,ENSOARG00000018675,ENSOARG00000000521,ENSOARG00000003076,ENSOARG00000005560,ENSOARG00000018374,ENSOARG00000002812,ENSOARG0…
GO:0051270	regulation of cellular component movement	biological_process	1.7941e-05	0.00098162	68	1354	582	19259	51	ENSOARG00000006538,ENSOARG00000009476,ENSOARG00000012278,ENSOARG00000013102,ENSOARG00000000517,ENSOARG00000015165,ENSOARG00000008064,ENSOARG00000001060,ENSOARG00000009754,ENSOARG00000011584,ENSOARG00000015400,ENSOARG00000013030,ENSOARG00000001576,ENSOARG00000019441,ENSOARG00000015976,ENSOARG00000014726,ENSOARG00000011053,ENSOARG00000000744,ENSOARG00000019414,ENSOARG00000007169,ENSOARG00000016676,…	17	ENSOARG00000011007,ENSOARG00000013151,ENSOARG00000020820,ENSOARG00000009438,ENSOARG00000003079,ENSOARG00000008588,ENSOARG00000013157,ENSOARG00000004131,ENSOARG00000018103,ENSOARG00000012584,ENSOARG00000012019,ENSOARG00000013351,ENSOARG00000021088,ENSOARG00000009151,ENSOARG00000004071,ENSOARG00000001055,ENSOARG00000005379
GO:0032879	regulation of localization	biological_process	1.8347e-05	0.0010009	160	1354	1673	19259	109	ENSOARG00000020473,ENSOARG00000020155,ENSOARG00000009999,ENSOARG00000008576,ENSOARG00000003782,ENSOARG00000013591,ENSOARG00000000651,ENSOARG00000014336,ENSOARG00000005197,ENSOARG00000000358,ENSOARG00000002050,ENSOARG00000006399,ENSOARG00000005050,ENSOARG00000019020,ENSOARG00000013521,ENSOARG00000009010,ENSOARG00000017420,ENSOARG00000007733,ENSOARG00000005533,ENSOARG00000015656,ENSOARG00000012237,…	51	ENSOARG00000001673,ENSOARG00000001055,ENSOARG00000004071,ENSOARG00000020812,ENSOARG00000005379,ENSOARG00000018715,ENSOARG00000020862,ENSOARG00000012019,ENSOARG00000002756,ENSOARG00000006916,ENSOARG00000018967,ENSOARG00000017643,ENSOARG00000021088,ENSOARG00000006159,ENSOARG00000003984,ENSOARG00000000801,ENSOARG00000005858,ENSOARG00000010327,ENSOARG00000012478,ENSOARG00000007516,ENSOARG00000011764,…
GO:0051649	establishment of localization in cell	biological_process	1.8481e-05	0.0010037	159	1354	1657	19259	112	ENSOARG00000008469,ENSOARG00000019997,ENSOARG00000015976,ENSOARG00000011081,ENSOARG00000017639,ENSOARG00000013645,ENSOARG00000007775,ENSOARG00000010552,ENSOARG00000001039,ENSOARG00000013462,ENSOARG00000008190,ENSOARG00000013753,ENSOARG00000011717,ENSOARG00000007768,ENSOARG00000016857,ENSOARG00000007968,ENSOARG00000007967,ENSOARG00000000769,ENSOARG00000020023,ENSOARG00000017397,ENSOARG00000014600,…	47	ENSOARG00000006159,ENSOARG00000003984,ENSOARG00000012139,ENSOARG00000000801,ENSOARG00000010327,ENSOARG00000005858,Novel03681,ENSOARG00000009581,ENSOARG00000000714,ENSOARG00000018994,ENSOARG00000001673,ENSOARG00000007306,ENSOARG00000017617,ENSOARG00000020812,ENSOARG00000004307,ENSOARG00000012019,ENSOARG00000009928,ENSOARG00000006916,ENSOARG00000002404,ENSOARG00000002756,ENSOARG00000018318,ENSOARG0…
GO:0007423	sensory organ development	biological_process	1.8505e-05	0.0010037	50	1354	388	19259	43	ENSOARG00000007775,ENSOARG00000017171,ENSOARG00000016626,ENSOARG00000000469,ENSOARG00000007169,ENSOARG00000009880,ENSOARG00000007903,ENSOARG00000007270,ENSOARG00000004704,ENSOARG00000007475,ENSOARG00000013753,ENSOARG00000014558,ENSOARG00000009999,ENSOARG00000010549,ENSOARG00000013863,ENSOARG00000006801,ENSOARG00000014726,ENSOARG00000013052,ENSOARG00000016935,ENSOARG00000021136,ENSOARG00000015887,…	7	ENSOARG00000004750,ENSOARG00000020812,ENSOARG00000003916,ENSOARG00000018994,ENSOARG00000014279,ENSOARG00000003996,ENSOARG00000005133
GO:1901700	response to oxygen-containing compound	biological_process	1.874e-05	0.0010135	79	1354	706	19259	61	ENSOARG00000004241,ENSOARG00000017639,ENSOARG00000001039,ENSOARG00000016626,ENSOARG00000007580,ENSOARG00000018856,ENSOARG00000013753,ENSOARG00000013462,ENSOARG00000016676,ENSOARG00000008885,ENSOARG00000002221,ENSOARG00000007169,ENSOARG00000015905,ENSOARG00000003267,ENSOARG00000020552,ENSOARG00000004037,ENSOARG00000017799,ENSOARG00000014726,ENSOARG00000019441,ENSOARG00000004350,ENSOARG00000015864,…	18	ENSOARG00000000355,ENSOARG00000009460,ENSOARG00000007288,ENSOARG00000005858,ENSOARG00000012785,ENSOARG00000008588,ENSOARG00000011523,ENSOARG00000008551,ENSOARG00000004519,ENSOARG00000018673,ENSOARG00000001055,ENSOARG00000006981,ENSOARG00000014753,ENSOARG00000007385,ENSOARG00000012019,ENSOARG00000006916,ENSOARG00000005899,ENSOARG00000017479
GO:0003170	heart valve development	biological_process	1.9864e-05	0.0010711	10	1354	30	19259	10	ENSOARG00000000651,ENSOARG00000014726,ENSOARG00000011272,ENSOARG00000010523,ENSOARG00000009754,ENSOARG00000016931,ENSOARG00000014336,ENSOARG00000013779,ENSOARG00000007733,ENSOARG00000004662	0
GO:0045665	negative regulation of neuron differentiation	biological_process	2.0472e-05	0.0011007	23	1354	127	19259	21	ENSOARG00000017485,ENSOARG00000003966,ENSOARG00000015056,ENSOARG00000015400,ENSOARG00000007903,ENSOARG00000005448,ENSOARG00000011081,ENSOARG00000004702,ENSOARG00000018039,ENSOARG00000013779,ENSOARG00000000358,ENSOARG00000011455,ENSOARG00000020165,ENSOARG00000002302,ENSOARG00000020673,ENSOARG00000010523,ENSOARG00000007686,ENSOARG00000015905,ENSOARG00000003782,ENSOARG00000010215,ENSOARG00000017420	2	ENSOARG00000000663,ENSOARG00000009438
GO:0045121	membrane raft	cellular_component	2.0593e-05	0.001104	25	1354	145	19259	21	ENSOARG00000002885,ENSOARG00000007775,ENSOARG00000017638,ENSOARG00000000358,ENSOARG00000005197,ENSOARG00000013645,ENSOARG00000011081,ENSOARG00000011391,ENSOARG00000004241,ENSOARG00000005780,ENSOARG00000016676,ENSOARG00000015056,ENSOARG00000013753,ENSOARG00000001060,ENSOARG00000015165,ENSOARG00000020473,ENSOARG00000014726,ENSOARG00000000651,ENSOARG00000015656,ENSOARG00000014911,ENSOARG00000008578	4	ENSOARG00000012139,ENSOARG00000005083,ENSOARG00000004356,ENSOARG00000017479
GO:0040007	growth	biological_process	2.073e-05	0.0011081	70	1354	607	19259	63	ENSOARG00000015400,ENSOARG00000013742,ENSOARG00000015864,ENSOARG00000001576,ENSOARG00000015571,ENSOARG00000020553,ENSOARG00000004702,ENSOARG00000021177,ENSOARG00000009665,ENSOARG00000020023,ENSOARG00000010415,ENSOARG00000005889,ENSOARG00000005665,ENSOARG00000018434,ENSOARG00000004386,ENSOARG00000016633,ENSOARG00000008064,ENSOARG00000015165,ENSOARG00000015342,ENSOARG00000004676,ENSOARG00000017334,…	7	ENSOARG00000016699,ENSOARG00000013151,ENSOARG00000013596,ENSOARG00000015188,ENSOARG00000017185,ENSOARG00000012019,ENSOARG00000009468
GO:0022612	gland morphogenesis	biological_process	2.0882e-05	0.0011131	20	1354	102	19259	18	ENSOARG00000008578,ENSOARG00000014726,ENSOARG00000013052,ENSOARG00000013521,ENSOARG00000017420,ENSOARG00000002050,ENSOARG00000017485,ENSOARG00000005050,ENSOARG00000013753,ENSOARG00000008418,ENSOARG00000015400,ENSOARG00000010080,ENSOARG00000013030,ENSOARG00000013645,ENSOARG00000018039,ENSOARG00000013779,ENSOARG00000001576,ENSOARG00000016626	2	ENSOARG00000013151,ENSOARG00000014562
GO:0003415	chondrocyte hypertrophy	biological_process	2.3269e-05	0.0012368	4	1354	4	19259	4	ENSOARG00000004676,ENSOARG00000016626,ENSOARG00000013779,ENSOARG00000014726	0
GO:0097159	organic cyclic compound binding	molecular_function	2.3437e-05	0.0012422	441	1354	5371	19259	298	ENSOARG00000010132,ENSOARG00000000940,ENSOARG00000020872,ENSOARG00000007609,ENSOARG00000009389,ENSOARG00000010343,ENSOARG00000013778,ENSOARG00000020552,ENSOARG00000008213,ENSOARG00000013863,ENSOARG00000003267,ENSOARG00000007870,ENSOARG00000014726,ENSOARG00000004475,ENSOARG00000019244,ENSOARG00000017763,ENSOARG00000007759,ENSOARG00000001060,ENSOARG00000019990,ENSOARG00000004975,ENSOARG00000007399,…	143	ENSOARG00000011674,ENSOARG00000007500,ENSOARG00000014886,ENSOARG00000003848,ENSOARG00000020020,ENSOARG00000011188,ENSOARG00000019826,ENSOARG00000008043,ENSOARG00000008494,ENSOARG00000014457,ENSOARG00000012785,ENSOARG00000001045,ENSOARG00000001401,ENSOARG00000012608,ENSOARG00000017561,ENSOARG00000009625,ENSOARG00000020156,ENSOARG00000018926,ENSOARG00000011162,ENSOARG00000012499,ENSOARG00000009261,…
GO:0023014	signal transduction by protein phosphorylation	biological_process	2.3741e-05	0.0012547	60	1354	499	19259	45	ENSOARG00000009653,ENSOARG00000015400,ENSOARG00000012321,ENSOARG00000017485,ENSOARG00000002885,ENSOARG00000013779,ENSOARG00000003193,ENSOARG00000001576,ENSOARG00000007850,ENSOARG00000016880,ENSOARG00000018039,ENSOARG00000003199,ENSOARG00000006538,ENSOARG00000021177,ENSOARG00000015656,ENSOARG00000012237,ENSOARG00000018210,ENSOARG00000011220,ENSOARG00000007733,ENSOARG00000001060,ENSOARG00000011584,…	15	ENSOARG00000017713,ENSOARG00000003550,ENSOARG00000009917,ENSOARG00000011523,ENSOARG00000008588,ENSOARG00000018744,ENSOARG00000007516,ENSOARG00000009438,ENSOARG00000018715,ENSOARG00000004519,ENSOARG00000013083,ENSOARG00000003530,ENSOARG00000012503,ENSOARG00000000355,ENSOARG00000000994
GO:2000738	positive regulation of stem cell differentiation	biological_process	2.3837e-05	0.0012562	12	1354	43	19259	12	ENSOARG00000004797,ENSOARG00000019636,ENSOARG00000014726,ENSOARG00000018856,ENSOARG00000002050,ENSOARG00000004662,ENSOARG00000008064,ENSOARG00000002885,ENSOARG00000013779,ENSOARG00000018039,ENSOARG00000013863,ENSOARG00000009754	0
GO:1901363	heterocyclic compound binding	molecular_function	2.4655e-05	0.0012956	438	1354	5333	19259	296	ENSOARG00000007759,ENSOARG00000019244,ENSOARG00000017763,ENSOARG00000001060,ENSOARG00000019990,ENSOARG00000007399,ENSOARG00000012233,ENSOARG00000004975,ENSOARG00000002738,ENSOARG00000005665,ENSOARG00000010829,ENSOARG00000020357,ENSOARG00000020872,ENSOARG00000010132,ENSOARG00000000940,ENSOARG00000009389,ENSOARG00000007609,ENSOARG00000010343,ENSOARG00000013778,ENSOARG00000020552,ENSOARG00000008213,…	142	ENSOARG00000001401,ENSOARG00000012608,ENSOARG00000017561,ENSOARG00000009625,ENSOARG00000007500,ENSOARG00000011674,ENSOARG00000003848,ENSOARG00000020020,ENSOARG00000014886,ENSOARG00000008494,ENSOARG00000011188,ENSOARG00000019826,ENSOARG00000008043,ENSOARG00000014457,ENSOARG00000012785,ENSOARG00000001045,ENSOARG00000016869,Novel04403,ENSOARG00000005178,ENSOARG00000002826,ENSOARG00000006892,ENSOARG0…
GO:0000123	histone acetyltransferase complex	cellular_component	2.5306e-05	0.0013261	16	1354	72	19259	12	ENSOARG00000013354,ENSOARG00000017943,ENSOARG00000005653,ENSOARG00000015977,ENSOARG00000011438,ENSOARG00000020645,ENSOARG00000013120,ENSOARG00000015104,ENSOARG00000016770,ENSOARG00000003021,ENSOARG00000002484,ENSOARG00000012321	4	ENSOARG00000017185,ENSOARG00000017656,ENSOARG00000000801,ENSOARG00000004977
GO:0001656	metanephros development	biological_process	2.5599e-05	0.0013377	15	1354	64	19259	14	ENSOARG00000009476,ENSOARG00000014908,ENSOARG00000004797,ENSOARG00000008578,ENSOARG00000013714,ENSOARG00000007775,ENSOARG00000013779,ENSOARG00000002885,ENSOARG00000004662,ENSOARG00000017420,ENSOARG00000016880,ENSOARG00000004241,ENSOARG00000018254,ENSOARG00000018039	1	ENSOARG00000020812
GO:0042981	regulation of apoptotic process	biological_process	2.6433e-05	0.0013774	97	1354	919	19259	63	ENSOARG00000016880,ENSOARG00000013779,ENSOARG00000002885,ENSOARG00000017638,ENSOARG00000014321,ENSOARG00000017485,ENSOARG00000002952,ENSOARG00000008706,ENSOARG00000007733,ENSOARG00000009010,ENSOARG00000017420,ENSOARG00000015656,ENSOARG00000018210,ENSOARG00000013961,ENSOARG00000020673,ENSOARG00000005197,ENSOARG00000014336,ENSOARG00000000358,ENSOARG00000007419,ENSOARG00000020058,ENSOARG00000009999,…	34	ENSOARG00000014855,ENSOARG00000021088,ENSOARG00000011414,ENSOARG00000010452,ENSOARG00000005717,ENSOARG00000012019,ENSOARG00000004356,ENSOARG00000013351,ENSOARG00000005896,ENSOARG00000002756,ENSOARG00000020231,ENSOARG00000013083,ENSOARG00000017478,ENSOARG00000007306,ENSOARG00000020812,ENSOARG00000006981,ENSOARG00000018442,ENSOARG00000000417,ENSOARG00000011523,ENSOARG00000008588,ENSOARG00000017713,…
GO:0002062	chondrocyte differentiation	biological_process	2.741e-05	0.0014212	16	1354	72	19259	15	ENSOARG00000013779,ENSOARG00000002885,ENSOARG00000010126,ENSOARG00000001576,ENSOARG00000019663,ENSOARG00000016626,ENSOARG00000016880,ENSOARG00000010080,ENSOARG00000009413,ENSOARG00000013030,ENSOARG00000017420,ENSOARG00000004676,ENSOARG00000000651,ENSOARG00000014726,ENSOARG00000013052	1	ENSOARG00000006638
GO:0031344	regulation of cell projection organization	biological_process	2.7427e-05	0.0014212	45	1354	343	19259	38	ENSOARG00000016559,ENSOARG00000003002,ENSOARG00000003416,ENSOARG00000015342,ENSOARG00000016857,ENSOARG00000011584,ENSOARG00000007686,ENSOARG00000003603,ENSOARG00000009476,ENSOARG00000020023,ENSOARG00000020673,ENSOARG00000005665,ENSOARG00000015656,ENSOARG00000010829,ENSOARG00000001576,ENSOARG00000002647,ENSOARG00000018039,ENSOARG00000004702,ENSOARG00000018046,ENSOARG00000005448,ENSOARG00000015400,…	7	ENSOARG00000011764,ENSOARG00000009438,ENSOARG00000016101,ENSOARG00000003079,ENSOARG00000001938,ENSOARG00000013596,ENSOARG00000006159
GO:0051093	negative regulation of developmental process	biological_process	2.8741e-05	0.0014852	68	1354	589	19259	60	ENSOARG00000009153,ENSOARG00000015056,ENSOARG00000003966,ENSOARG00000007419,ENSOARG00000019738,ENSOARG00000007903,ENSOARG00000020058,ENSOARG00000000358,ENSOARG00000021136,ENSOARG00000002302,ENSOARG00000008578,ENSOARG00000000651,ENSOARG00000013052,ENSOARG00000008819,ENSOARG00000003782,ENSOARG00000010215,ENSOARG00000017485,ENSOARG00000004544,ENSOARG00000004797,ENSOARG00000008418,ENSOARG00000016880,…	8	ENSOARG00000020812,ENSOARG00000002381,ENSOARG00000008588,ENSOARG00000006280,ENSOARG00000013157,ENSOARG00000000663,ENSOARG00000009438,ENSOARG00000020820
GO:0022404	molting cycle process	biological_process	3.0821e-05	0.0015831	16	1354	73	19259	15	ENSOARG00000004662,ENSOARG00000013366,ENSOARG00000014558,ENSOARG00000013521,ENSOARG00000010549,ENSOARG00000001340,ENSOARG00000013779,ENSOARG00000002885,ENSOARG00000004702,ENSOARG00000004241,ENSOARG00000014908,ENSOARG00000008418,ENSOARG00000013742,ENSOARG00000015400,ENSOARG00000013753	1	ENSOARG00000017737
GO:0022405	hair cycle process	biological_process	3.0821e-05	0.0015831	16	1354	73	19259	15	ENSOARG00000013366,ENSOARG00000004662,ENSOARG00000001340,ENSOARG00000010549,ENSOARG00000013521,ENSOARG00000014558,ENSOARG00000014908,ENSOARG00000008418,ENSOARG00000015400,ENSOARG00000013742,ENSOARG00000013753,ENSOARG00000013779,ENSOARG00000002885,ENSOARG00000004702,ENSOARG00000004241	1	ENSOARG00000017737
GO:0022411	cellular component disassembly	biological_process	3.089e-05	0.0015831	32	1354	213	19259	23	ENSOARG00000009289,ENSOARG00000011584,ENSOARG00000009665,ENSOARG00000003898,ENSOARG00000017967,ENSOARG00000004275,ENSOARG00000017763,ENSOARG00000010739,ENSOARG00000013030,ENSOARG00000014321,ENSOARG00000003799,ENSOARG00000003267,ENSOARG00000014772,ENSOARG00000021136,ENSOARG00000013591,ENSOARG00000019180,ENSOARG00000011081,ENSOARG00000013227,ENSOARG00000019554,ENSOARG00000020622,ENSOARG00000009894,…	9	ENSOARG00000007516,ENSOARG00000001479,ENSOARG00000014855,ENSOARG00000003079,ENSOARG00000003916,ENSOARG00000019140,ENSOARG00000017652,ENSOARG00000004977,ENSOARG00000005214
GO:0031256	leading edge membrane	cellular_component	3.2283e-05	0.0016499	15	1354	66	19259	13	ENSOARG00000020155,ENSOARG00000021147,ENSOARG00000007580,ENSOARG00000015165,ENSOARG00000016559,ENSOARG00000017638,ENSOARG00000003474,ENSOARG00000020622,ENSOARG00000005548,ENSOARG00000020023,ENSOARG00000019828,ENSOARG00000013565,ENSOARG00000020960	2	ENSOARG00000001938,ENSOARG00000011523
GO:0005102	receptor binding	molecular_function	3.2461e-05	0.0016503	106	1354	1019	19259	69	ENSOARG00000014336,ENSOARG00000001863,ENSOARG00000015056,ENSOARG00000002050,ENSOARG00000005050,ENSOARG00000020058,ENSOARG00000007903,ENSOARG00000005780,ENSOARG00000007419,ENSOARG00000020473,ENSOARG00000015562,ENSOARG00000015518,ENSOARG00000012461,ENSOARG00000010215,ENSOARG00000016834,ENSOARG00000008578,ENSOARG00000002302,ENSOARG00000021136,ENSOARG00000007731,ENSOARG00000013565,ENSOARG00000007850,…	37	ENSOARG00000012583,ENSOARG00000009483,ENSOARG00000020243,ENSOARG00000001055,ENSOARG00000020138,ENSOARG00000006981,ENSOARG00000004071,ENSOARG00000008259,ENSOARG00000014855,ENSOARG00000000432,ENSOARG00000000288,ENSOARG00000012019,ENSOARG00000002756,ENSOARG00000002404,ENSOARG00000017656,ENSOARG00000017185,ENSOARG00000013140,ENSOARG00000017652,Novel02337,ENSOARG00000009659,Novel03535,ENSOARG000000106…
GO:0007010	cytoskeleton organization	biological_process	3.2469e-05	0.0016503	95	1354	908	19259	70	ENSOARG00000005197,ENSOARG00000020803,ENSOARG00000005780,ENSOARG00000017424,ENSOARG00000007419,ENSOARG00000020622,ENSOARG00000002050,ENSOARG00000003474,ENSOARG00000018760,ENSOARG00000017739,ENSOARG00000020923,ENSOARG00000008819,ENSOARG00000013038,ENSOARG00000015562,ENSOARG00000016751,ENSOARG00000014772,ENSOARG00000012724,ENSOARG00000016523,ENSOARG00000019470,ENSOARG00000011780,Novel01217,ENSOARG0…	25	ENSOARG00000006993,ENSOARG00000012503,ENSOARG00000018156,ENSOARG00000002051,ENSOARG00000016951,ENSOARG00000009151,ENSOARG00000008637,ENSOARG00000005380,ENSOARG00000018318,ENSOARG00000020020,ENSOARG00000019613,ENSOARG00000018103,ENSOARG00000016853,ENSOARG00000003984,ENSOARG00000013596,ENSOARG00000002586,ENSOARG00000011523,ENSOARG00000017460,ENSOARG00000003079,ENSOARG00000011764,ENSOARG00000010463,…
GO:0044429	mitochondrial part	cellular_component	3.4731e-05	0.0017605	62	1354	514	19259	8	ENSOARG00000004440,ENSOARG00000017763,ENSOARG00000015710,ENSOARG00000000010,ENSOARG00000017503,ENSOARG00000000769,ENSOARG00000011384,ENSOARG00000017809	54	ENSOARG00000019904,ENSOARG00000018221,ENSOARG00000013450,ENSOARG00000006195,ENSOARG00000010327,ENSOARG00000012139,ENSOARG00000019983,Novel04806,ENSOARG00000002357,ENSOARG00000001909,ENSOARG00000010876,ENSOARG00000017652,ENSOARG00000018459,ENSOARG00000004651,ENSOARG00000019418,ENSOARG00000009697,ENSOARG00000002230,ENSOARG00000018374,ENSOARG00000006369,ENSOARG00000001684,ENSOARG00000005560,ENSOARG0…
GO:0030155	regulation of cell adhesion	biological_process	3.5366e-05	0.0017878	56	1354	462	19259	45	ENSOARG00000011272,ENSOARG00000009476,ENSOARG00000010082,ENSOARG00000015656,ENSOARG00000012278,ENSOARG00000000517,ENSOARG00000020025,ENSOARG00000008064,ENSOARG00000001060,ENSOARG00000017420,ENSOARG00000013521,ENSOARG00000002735,ENSOARG00000015342,ENSOARG00000015400,ENSOARG00000013030,ENSOARG00000011582,ENSOARG00000020307,ENSOARG00000013779,ENSOARG00000002885,ENSOARG00000003193,ENSOARG00000005448,…	11	ENSOARG00000005007,ENSOARG00000004356,ENSOARG00000013351,ENSOARG00000021088,ENSOARG00000011523,ENSOARG00000017460,ENSOARG00000002586,ENSOARG00000009151,ENSOARG00000002381,ENSOARG00000018103,ENSOARG00000000355
GO:0009605	response to external stimulus	biological_process	3.6854e-05	0.001858	134	1354	1366	19259	96	ENSOARG00000016559,ENSOARG00000017048,ENSOARG00000011272,ENSOARG00000013714,ENSOARG00000017485,ENSOARG00000020460,ENSOARG00000004662,ENSOARG00000010215,ENSOARG00000003799,ENSOARG00000013052,ENSOARG00000021136,ENSOARG00000012928,ENSOARG00000017171,ENSOARG00000001863,ENSOARG00000007419,ENSOARG00000020058,ENSOARG00000019544,ENSOARG00000015056,ENSOARG00000015165,ENSOARG00000001060,ENSOARG00000019900,…	38	ENSOARG00000014279,ENSOARG00000013351,ENSOARG00000013849,ENSOARG00000006626,ENSOARG00000000432,ENSOARG00000002327,ENSOARG00000001268,ENSOARG00000004977,ENSOARG00000011216,ENSOARG00000009438,ENSOARG00000013151,ENSOARG00000008551,ENSOARG00000000417,ENSOARG00000002586,ENSOARG00000008588,ENSOARG00000012901,ENSOARG00000000355,ENSOARG00000012691,ENSOARG00000003530,ENSOARG00000005899,ENSOARG00000008365,…
GO:0043623	cellular protein complex assembly	biological_process	3.849e-05	0.0019352	49	1354	385	19259	25	ENSOARG00000003474,ENSOARG00000019712,ENSOARG00000020622,ENSOARG00000013462,ENSOARG00000007419,ENSOARG00000001565,ENSOARG00000016888,ENSOARG00000005197,ENSOARG00000013227,ENSOARG00000002200,ENSOARG00000011780,ENSOARG00000014772,ENSOARG00000009089,ENSOARG00000016751,ENSOARG00000020923,ENSOARG00000019997,ENSOARG00000004662,ENSOARG00000008719,ENSOARG00000004641,ENSOARG00000021007,ENSOARG00000009665,…	24	ENSOARG00000013450,ENSOARG00000000817,ENSOARG00000019904,ENSOARG00000010327,ENSOARG00000002087,ENSOARG00000019983,ENSOARG00000016862,ENSOARG00000004307,ENSOARG00000001375,ENSOARG00000018374,ENSOARG00000013596,ENSOARG00000003984,ENSOARG00000000521,ENSOARG00000003076,ENSOARG00000012901,ENSOARG00000018675,ENSOARG00000019613,ENSOARG00000003079,ENSOARG00000019249,ENSOARG00000011523,ENSOARG00000014412,…
GO:0098800	inner mitochondrial membrane protein complex	cellular_component	4.1594e-05	0.0020856	19	1354	95	19259	1	ENSOARG00000000010	18	ENSOARG00000014412,ENSOARG00000016080,ENSOARG00000013450,ENSOARG00000019904,ENSOARG00000011503,ENSOARG00000016876,ENSOARG00000006227,ENSOARG00000011397,ENSOARG00000019983,ENSOARG00000018374,ENSOARG00000002812,ENSOARG00000007562,ENSOARG00000008825,ENSOARG00000007886,ENSOARG00000018675,ENSOARG00000000521,ENSOARG00000003076,ENSOARG00000005560
GO:0072073	kidney epithelium development	biological_process	4.1903e-05	0.0020955	20	1354	107	19259	19	ENSOARG00000014908,ENSOARG00000004797,ENSOARG00000007775,ENSOARG00000002885,ENSOARG00000013779,ENSOARG00000001576,ENSOARG00000005448,ENSOARG00000016880,ENSOARG00000009750,ENSOARG00000004241,ENSOARG00000018039,ENSOARG00000010523,ENSOARG00000008578,ENSOARG00000013714,ENSOARG00000004662,ENSOARG00000016559,ENSOARG00000017420,ENSOARG00000013521,ENSOARG00000009089	1	ENSOARG00000020812
GO:0003002	regionalization	biological_process	4.2264e-05	0.0021079	37	1354	265	19259	32	ENSOARG00000017485,ENSOARG00000011582,ENSOARG00000008418,ENSOARG00000013742,ENSOARG00000015400,ENSOARG00000009413,ENSOARG00000007850,ENSOARG00000016880,ENSOARG00000004702,ENSOARG00000002885,ENSOARG00000001576,ENSOARG00000018434,ENSOARG00000000517,ENSOARG00000011383,ENSOARG00000017943,ENSOARG00000016633,ENSOARG00000008064,ENSOARG00000007733,ENSOARG00000017420,ENSOARG00000009880,ENSOARG00000004241,…	5	ENSOARG00000006280,ENSOARG00000020812,ENSOARG00000003916,ENSOARG00000013596,ENSOARG00000004750
GO:0045184	establishment of protein localization	biological_process	4.351e-05	0.0021642	114	1354	1132	19259	78	ENSOARG00000011383,ENSOARG00000006758,ENSOARG00000013521,ENSOARG00000017420,ENSOARG00000012237,ENSOARG00000013714,ENSOARG00000008413,ENSOARG00000008680,ENSOARG00000017007,ENSOARG00000017638,ENSOARG00000003112,ENSOARG00000004797,ENSOARG00000009999,ENSOARG00000008819,ENSOARG00000020473,ENSOARG00000015518,ENSOARG00000020155,ENSOARG00000018760,ENSOARG00000004662,ENSOARG00000003799,ENSOARG00000019781,…	36	ENSOARG00000004356,ENSOARG00000012019,ENSOARG00000003646,ENSOARG00000009928,ENSOARG00000006916,ENSOARG00000002404,ENSOARG00000002756,ENSOARG00000004256,ENSOARG00000013435,ENSOARG00000017643,ENSOARG00000009151,ENSOARG00000014855,ENSOARG00000001673,ENSOARG00000002327,ENSOARG00000019140,ENSOARG00000007306,ENSOARG00000001684,ENSOARG00000017617,ENSOARG00000001268,ENSOARG00000004977,ENSOARG00000009438,…
GO:2000113	negative regulation of cellular macromolecule biosynthetic process	biological_process	4.6111e-05	0.0022875	97	1354	936	19259	83	ENSOARG00000002885,ENSOARG00000013779,ENSOARG00000004275,ENSOARG00000003113,ENSOARG00000020165,ENSOARG00000016880,ENSOARG00000008706,ENSOARG00000004797,ENSOARG00000013354,ENSOARG00000017420,ENSOARG00000007546,ENSOARG00000019612,ENSOARG00000020376,ENSOARG00000017943,ENSOARG00000013895,ENSOARG00000004403,ENSOARG00000011272,ENSOARG00000000925,ENSOARG00000000666,ENSOARG00000006368,ENSOARG00000000358,…	14	ENSOARG00000011414,ENSOARG00000012787,ENSOARG00000006916,ENSOARG00000006981,ENSOARG00000006799,ENSOARG00000011523,ENSOARG00000008588,ENSOARG00000007516,ENSOARG00000008551,ENSOARG00000009625,ENSOARG00000000801,ENSOARG00000005858,ENSOARG00000013150,ENSOARG00000008043
GO:0061564	axon development	biological_process	4.6374e-05	0.0022944	38	1354	279	19259	35	ENSOARG00000014911,ENSOARG00000009392,ENSOARG00000013052,ENSOARG00000009770,ENSOARG00000009999,ENSOARG00000008576,ENSOARG00000006801,ENSOARG00000010215,ENSOARG00000004662,ENSOARG00000000454,ENSOARG00000015056,ENSOARG00000007419,ENSOARG00000007169,ENSOARG00000009880,ENSOARG00000007903,ENSOARG00000013645,ENSOARG00000001863,ENSOARG00000001829,ENSOARG00000017560,ENSOARG00000000358,ENSOARG00000017171,…	3	ENSOARG00000013596,ENSOARG00000004750,ENSOARG00000005133
GO:0051248	negative regulation of protein metabolic process	biological_process	4.7255e-05	0.0023318	83	1354	767	19259	50	ENSOARG00000020923,ENSOARG00000004662,ENSOARG00000010127,ENSOARG00000008819,ENSOARG00000019591,ENSOARG00000009999,ENSOARG00000003963,ENSOARG00000000358,ENSOARG00000018587,ENSOARG00000002524,ENSOARG00000015283,ENSOARG00000007903,ENSOARG00000020058,ENSOARG00000004836,ENSOARG00000007419,ENSOARG00000015056,ENSOARG00000005881,ENSOARG00000004999,ENSOARG00000010359,ENSOARG00000018210,ENSOARG00000012237,…	33	ENSOARG00000004382,ENSOARG00000006981,ENSOARG00000005110,ENSOARG00000000650,ENSOARG00000007306,ENSOARG00000019140,ENSOARG00000005356,ENSOARG00000012503,ENSOARG00000004202,ENSOARG00000006096,ENSOARG00000020862,ENSOARG00000005384,ENSOARG00000002756,ENSOARG00000012019,ENSOARG00000013435,ENSOARG00000011414,ENSOARG00000018103,ENSOARG00000001346,ENSOARG00000016445,ENSOARG00000005858,ENSOARG00000008043,…
GO:0032269	negative regulation of cellular protein metabolic process	biological_process	4.7616e-05	0.0023434	79	1354	721	19259	48	ENSOARG00000007903,ENSOARG00000020058,ENSOARG00000004836,ENSOARG00000007419,ENSOARG00000015056,ENSOARG00000005881,ENSOARG00000000358,ENSOARG00000018587,ENSOARG00000002524,ENSOARG00000015283,ENSOARG00000003963,ENSOARG00000020923,ENSOARG00000004662,ENSOARG00000010127,ENSOARG00000008819,ENSOARG00000009999,ENSOARG00000019591,ENSOARG00000008706,ENSOARG00000004797,ENSOARG00000002952,ENSOARG00000002885,…	31	ENSOARG00000005384,ENSOARG00000005356,ENSOARG00000012503,ENSOARG00000004202,ENSOARG00000006096,ENSOARG00000006981,ENSOARG00000005110,ENSOARG00000007306,ENSOARG00000000650,ENSOARG00000019140,ENSOARG00000004382,ENSOARG00000011414,ENSOARG00000013435,ENSOARG00000002756,ENSOARG00000012019,ENSOARG00000005858,ENSOARG00000008043,ENSOARG00000000729,ENSOARG00000001346,ENSOARG00000016445,ENSOARG00000018103,…
GO:0010770	positive regulation of cell morphogenesis involved in differentiation	biological_process	4.8217e-05	0.0023667	20	1354	108	19259	17	ENSOARG00000018856,ENSOARG00000002050,ENSOARG00000017485,ENSOARG00000009880,ENSOARG00000008885,ENSOARG00000004797,ENSOARG00000010543,ENSOARG00000018039,ENSOARG00000018046,ENSOARG00000002885,ENSOARG00000012278,ENSOARG00000014726,ENSOARG00000020023,ENSOARG00000009754,ENSOARG00000004662,ENSOARG00000016559,ENSOARG00000008064	3	ENSOARG00000017460,ENSOARG00000002586,ENSOARG00000020812
GO:0050789	regulation of biological process	biological_process	4.9233e-05	0.0024102	665	1354	8511	19259	451	ENSOARG00000013961,ENSOARG00000013714,ENSOARG00000015263,ENSOARG00000016559,ENSOARG00000013076,ENSOARG00000002597,ENSOARG00000018317,ENSOARG00000010651,ENSOARG00000004544,ENSOARG00000007839,ENSOARG00000002647,ENSOARG00000007673,ENSOARG00000002039,ENSOARG00000017167,ENSOARG00000001486,ENSOARG00000020892,ENSOARG00000013713,ENSOARG00000012928,ENSOARG00000019982,ENSOARG00000004662,ENSOARG00000015562,…	214	ENSOARG00000014970,ENSOARG00000008529,ENSOARG00000013351,ENSOARG00000001684,ENSOARG00000019112,ENSOARG00000018926,ENSOARG00000008870,ENSOARG00000017191,ENSOARG00000009438,ENSOARG00000006280,ENSOARG00000012608,ENSOARG00000008588,ENSOARG00000003079,ENSOARG00000001938,ENSOARG00000006227,ENSOARG00000004053,Novel03535,ENSOARG00000010095,ENSOARG00000003848,ENSOARG00000003530,ENSOARG00000008043,ENSOARG0…
GO:0072006	nephron development	biological_process	5.0267e-05	0.0024544	19	1354	100	19259	18	ENSOARG00000010523,ENSOARG00000013714,ENSOARG00000008578,ENSOARG00000017420,ENSOARG00000004662,ENSOARG00000013521,ENSOARG00000004797,ENSOARG00000014908,ENSOARG00000010080,ENSOARG00000003966,ENSOARG00000007775,ENSOARG00000013779,ENSOARG00000002885,ENSOARG00000016880,ENSOARG00000003598,ENSOARG00000018039,ENSOARG00000009750,ENSOARG00000004241	1	ENSOARG00000020812
GO:0015031	protein transport	biological_process	5.1131e-05	0.00249	103	1354	1004	19259	70	ENSOARG00000010600,ENSOARG00000019441,ENSOARG00000013030,ENSOARG00000010080,ENSOARG00000015400,ENSOARG00000014303,ENSOARG00000020960,ENSOARG00000017763,ENSOARG00000020307,ENSOARG00000010605,ENSOARG00000002968,ENSOARG00000016633,ENSOARG00000007968,ENSOARG00000021022,ENSOARG00000011584,ENSOARG00000009754,ENSOARG00000007768,ENSOARG00000020023,ENSOARG00000006664,ENSOARG00000000769,ENSOARG00000010552,…	33	ENSOARG00000000714,ENSOARG00000006227,ENSOARG00000002586,ENSOARG00000019249,ENSOARG00000008588,ENSOARG00000018994,ENSOARG00000009438,ENSOARG00000000801,ENSOARG00000005858,Novel03681,ENSOARG00000010327,ENSOARG00000003530,ENSOARG00000000910,ENSOARG00000006159,ENSOARG00000001045,ENSOARG00000009151,ENSOARG00000014855,ENSOARG00000002756,ENSOARG00000002404,ENSOARG00000006916,ENSOARG00000009928,ENSOARG0…
GO:0001843	neural tube closure	biological_process	5.1336e-05	0.0024935	16	1354	76	19259	15	ENSOARG00000016626,ENSOARG00000004275,ENSOARG00000013742,ENSOARG00000009880,ENSOARG00000015400,ENSOARG00000019738,ENSOARG00000007419,ENSOARG00000009754,ENSOARG00000013863,ENSOARG00000010215,ENSOARG00000016633,ENSOARG00000008578,ENSOARG00000005665,ENSOARG00000010829,ENSOARG00000013713	1	ENSOARG00000013596
GO:0007167	enzyme linked receptor protein signaling pathway	biological_process	5.1575e-05	0.0024985	66	1354	581	19259	61	ENSOARG00000017485,ENSOARG00000004797,ENSOARG00000018317,ENSOARG00000008418,ENSOARG00000007850,ENSOARG00000005448,ENSOARG00000005498,ENSOARG00000013779,ENSOARG00000002885,ENSOARG00000001700,ENSOARG00000004403,ENSOARG00000007733,ENSOARG00000006515,ENSOARG00000003474,ENSOARG00000002050,ENSOARG00000009153,ENSOARG00000015056,ENSOARG00000007419,ENSOARG00000007903,ENSOARG00000020058,ENSOARG00000014336,…	5	ENSOARG00000005007,ENSOARG00000005356,ENSOARG00000006178,ENSOARG00000008588,ENSOARG00000018103
GO:0005743	mitochondrial inner membrane	cellular_component	5.1897e-05	0.0025076	38	1354	271	19259	4	ENSOARG00000000769,ENSOARG00000017809,ENSOARG00000015710,ENSOARG00000000010	34	ENSOARG00000002230,ENSOARG00000018459,ENSOARG00000018374,ENSOARG00000000521,ENSOARG00000003076,ENSOARG00000005560,ENSOARG00000004036,ENSOARG00000018675,ENSOARG00000013450,ENSOARG00000019904,ENSOARG00000010327,ENSOARG00000019983,ENSOARG00000012139,ENSOARG00000002357,ENSOARG00000017652,Novel04806,ENSOARG00000008825,ENSOARG00000019145,ENSOARG00000013048,ENSOARG00000002812,ENSOARG00000007562,ENSOARG0…
GO:0010631	epithelial cell migration	biological_process	5.3487e-05	0.0025716	27	1354	172	19259	23	ENSOARG00000005448,ENSOARG00000015821,ENSOARG00000019441,ENSOARG00000013227,ENSOARG00000010126,ENSOARG00000017167,ENSOARG00000013779,ENSOARG00000017638,ENSOARG00000001576,ENSOARG00000001700,ENSOARG00000017485,ENSOARG00000000851,ENSOARG00000007169,ENSOARG00000005780,ENSOARG00000015400,ENSOARG00000020058,ENSOARG00000009880,ENSOARG00000009999,ENSOARG00000001060,ENSOARG00000018760,ENSOARG00000021136,…	4	ENSOARG00000002586,ENSOARG00000005379,ENSOARG00000000674,ENSOARG00000009438
GO:0005747	mitochondrial respiratory chain complex I	cellular_component	5.3773e-05	0.0025716	11	1354	38	19259	1	ENSOARG00000000010	10	ENSOARG00000019904,ENSOARG00000013450,ENSOARG00000008825,ENSOARG00000014412,ENSOARG00000018374,ENSOARG00000019983,ENSOARG00000003076,ENSOARG00000000521,ENSOARG00000018675,ENSOARG00000016876
GO:0030964	NADH dehydrogenase complex	cellular_component	5.3773e-05	0.0025716	11	1354	38	19259	1	ENSOARG00000000010	10	ENSOARG00000018675,ENSOARG00000016876,ENSOARG00000019983,ENSOARG00000003076,ENSOARG00000000521,ENSOARG00000018374,ENSOARG00000014412,ENSOARG00000019904,ENSOARG00000008825,ENSOARG00000013450
GO:0045271	respiratory chain complex I	cellular_component	5.3773e-05	0.0025716	11	1354	38	19259	1	ENSOARG00000000010	10	ENSOARG00000018374,ENSOARG00000014412,ENSOARG00000008825,ENSOARG00000013450,ENSOARG00000019904,ENSOARG00000016876,ENSOARG00000018675,ENSOARG00000000521,ENSOARG00000003076,ENSOARG00000019983
GO:0010811	positive regulation of cell-substrate adhesion	biological_process	5.4648e-05	0.0026067	16	1354	76	19259	13	ENSOARG00000009750,ENSOARG00000014336,ENSOARG00000010543,ENSOARG00000003598,ENSOARG00000001874,ENSOARG00000008885,ENSOARG00000005780,ENSOARG00000015342,ENSOARG00000008819,ENSOARG00000001060,ENSOARG00000014711,ENSOARG00000012278,ENSOARG00000010082	3	ENSOARG00000002586,ENSOARG00000017460,ENSOARG00000018103
GO:0048754	branching morphogenesis of an epithelial tube	biological_process	5.5386e-05	0.0026352	22	1354	126	19259	21	ENSOARG00000013052,ENSOARG00000009476,ENSOARG00000014726,ENSOARG00000008578,ENSOARG00000017420,ENSOARG00000004662,ENSOARG00000007733,ENSOARG00000008064,ENSOARG00000019414,ENSOARG00000013521,ENSOARG00000014908,ENSOARG00000019910,ENSOARG00000015400,ENSOARG00000017485,ENSOARG00000008169,ENSOARG00000013779,ENSOARG00000002885,ENSOARG00000018039,ENSOARG00000004241,ENSOARG00000009750,ENSOARG00000013645	1	ENSOARG00000020812
GO:1902580	single-organism cellular localization	biological_process	5.6145e-05	0.0026644	81	1354	750	19259	63	ENSOARG00000019910,ENSOARG00000001565,ENSOARG00000008190,ENSOARG00000013753,ENSOARG00000013462,ENSOARG00000001039,ENSOARG00000010552,ENSOARG00000021147,ENSOARG00000013227,ENSOARG00000004241,ENSOARG00000011081,ENSOARG00000010161,ENSOARG00000013645,ENSOARG00000007039,ENSOARG00000015976,ENSOARG00000012687,ENSOARG00000019997,ENSOARG00000006389,ENSOARG00000008469,ENSOARG00000013030,ENSOARG00000010080,…	18	Novel03681,ENSOARG00000000801,ENSOARG00000000355,ENSOARG00000003984,ENSOARG00000018558,ENSOARG00000008588,ENSOARG00000019249,ENSOARG00000009438,ENSOARG00000008870,ENSOARG00000012503,ENSOARG00000004977,ENSOARG00000001684,ENSOARG00000014855,ENSOARG00000004256,ENSOARG00000002756,ENSOARG00000006916,ENSOARG00000009928,ENSOARG00000012019
GO:0012501	programmed cell death	biological_process	5.7048e-05	0.0027004	112	1354	1116	19259	72	ENSOARG00000015656,ENSOARG00000013961,ENSOARG00000018210,ENSOARG00000020673,ENSOARG00000017943,ENSOARG00000007733,ENSOARG00000016559,ENSOARG00000017420,ENSOARG00000011384,ENSOARG00000009010,ENSOARG00000017485,ENSOARG00000014321,ENSOARG00000002952,ENSOARG00000008706,ENSOARG00000016880,ENSOARG00000013779,ENSOARG00000002885,ENSOARG00000017638,ENSOARG00000002302,ENSOARG00000021136,ENSOARG00000012928,…	40	ENSOARG00000017185,ENSOARG00000004356,ENSOARG00000012019,ENSOARG00000005717,ENSOARG00000013351,ENSOARG00000005896,ENSOARG00000002756,ENSOARG00000014855,ENSOARG00000021088,ENSOARG00000010452,ENSOARG00000011414,ENSOARG00000020812,ENSOARG00000007306,ENSOARG00000006981,ENSOARG00000017478,ENSOARG00000013083,ENSOARG00000006195,ENSOARG00000020231,ENSOARG00000013151,ENSOARG00000014837,ENSOARG00000011175,…
GO:0016049	cell growth	biological_process	6.0641e-05	0.0028632	38	1354	280	19259	33	ENSOARG00000013265,ENSOARG00000004662,ENSOARG00000019414,ENSOARG00000013863,ENSOARG00000008576,ENSOARG00000010127,ENSOARG00000014726,ENSOARG00000009770,ENSOARG00000004037,ENSOARG00000013053,ENSOARG00000016626,ENSOARG00000014336,ENSOARG00000007419,ENSOARG00000009880,ENSOARG00000002050,ENSOARG00000013753,ENSOARG00000015056,ENSOARG00000008064,ENSOARG00000015165,ENSOARG00000004386,ENSOARG00000004676,…	5	ENSOARG00000013596,ENSOARG00000009468,ENSOARG00000012019,ENSOARG00000016699,ENSOARG00000015188
GO:0060606	tube closure	biological_process	6.1333e-05	0.0028874	16	1354	77	19259	15	ENSOARG00000010829,ENSOARG00000005665,ENSOARG00000008578,ENSOARG00000013713,ENSOARG00000013863,ENSOARG00000009754,ENSOARG00000016633,ENSOARG00000010215,ENSOARG00000007419,ENSOARG00000019738,ENSOARG00000009880,ENSOARG00000013742,ENSOARG00000015400,ENSOARG00000004275,ENSOARG00000016626	1	ENSOARG00000013596
GO:0035272	exocrine system development	biological_process	6.1464e-05	0.0028874	11	1354	40	19259	11	ENSOARG00000001576,ENSOARG00000016626,ENSOARG00000013779,ENSOARG00000018039,ENSOARG00000011383,ENSOARG00000013521,ENSOARG00000013645,ENSOARG00000013030,ENSOARG00000013753,ENSOARG00000002050,ENSOARG00000017485	0
GO:0042303	molting cycle	biological_process	6.18e-05	0.0028886	17	1354	85	19259	16	ENSOARG00000013779,ENSOARG00000002885,ENSOARG00000004241,ENSOARG00000004702,ENSOARG00000014908,ENSOARG00000015400,ENSOARG00000008418,ENSOARG00000013742,ENSOARG00000001264,ENSOARG00000013753,ENSOARG00000004662,ENSOARG00000013366,ENSOARG00000014558,ENSOARG00000013521,ENSOARG00000001340,ENSOARG00000010549	1	ENSOARG00000017737
GO:0042633	hair cycle	biological_process	6.18e-05	0.0028886	17	1354	85	19259	16	ENSOARG00000002885,ENSOARG00000013779,ENSOARG00000004241,ENSOARG00000004702,ENSOARG00000014908,ENSOARG00000008418,ENSOARG00000015400,ENSOARG00000013742,ENSOARG00000001264,ENSOARG00000013753,ENSOARG00000004662,ENSOARG00000013366,ENSOARG00000014558,ENSOARG00000013521,ENSOARG00000010549,ENSOARG00000001340	1	ENSOARG00000017737
GO:0090132	epithelium migration	biological_process	6.5377e-05	0.0030481	27	1354	174	19259	23	ENSOARG00000013102,ENSOARG00000021136,ENSOARG00000014726,ENSOARG00000009999,ENSOARG00000018760,ENSOARG00000001060,ENSOARG00000000851,ENSOARG00000017485,ENSOARG00000020058,ENSOARG00000009880,ENSOARG00000015400,ENSOARG00000005780,ENSOARG00000007169,ENSOARG00000019441,ENSOARG00000013227,ENSOARG00000015821,ENSOARG00000005448,ENSOARG00000001700,ENSOARG00000001576,ENSOARG00000017638,ENSOARG00000013779,…	4	ENSOARG00000009438,ENSOARG00000000674,ENSOARG00000002586,ENSOARG00000005379
GO:0001654	eye development	biological_process	6.5965e-05	0.0030679	35	1354	251	19259	32	ENSOARG00000014726,ENSOARG00000016935,ENSOARG00000015887,ENSOARG00000021136,ENSOARG00000009999,ENSOARG00000013863,ENSOARG00000006801,ENSOARG00000007169,ENSOARG00000009880,ENSOARG00000007903,ENSOARG00000007270,ENSOARG00000007475,ENSOARG00000013753,ENSOARG00000007775,ENSOARG00000017171,ENSOARG00000016626,ENSOARG00000000469,ENSOARG00000011272,ENSOARG00000003898,ENSOARG00000010523,ENSOARG00000010829,…	3	ENSOARG00000003916,ENSOARG00000014279,ENSOARG00000005133
GO:0071565	nBAF complex	cellular_component	6.8495e-05	0.0031734	6	1354	12	19259	4	ENSOARG00000003267,ENSOARG00000004245,ENSOARG00000017967,ENSOARG00000004275	2	ENSOARG00000016343,ENSOARG00000003916
GO:0051216	cartilage development	biological_process	6.8575e-05	0.0031734	22	1354	128	19259	20	ENSOARG00000009413,ENSOARG00000013030,ENSOARG00000015400,ENSOARG00000010080,ENSOARG00000016880,ENSOARG00000007850,ENSOARG00000014336,ENSOARG00000010126,ENSOARG00000013779,ENSOARG00000002885,ENSOARG00000019663,ENSOARG00000016626,ENSOARG00000001576,ENSOARG00000021136,ENSOARG00000014726,ENSOARG00000000651,ENSOARG00000013052,ENSOARG00000004676,ENSOARG00000009089,ENSOARG00000017420	2	ENSOARG00000012268,ENSOARG00000006638
GO:0010494	cytoplasmic stress granule	cellular_component	7.0416e-05	0.0032505	10	1354	34	19259	8	ENSOARG00000015905,ENSOARG00000018046,ENSOARG00000019709,ENSOARG00000011455,ENSOARG00000001899,ENSOARG00000004475,ENSOARG00000005881,ENSOARG00000009135	2	ENSOARG00000008043,ENSOARG00000012750
GO:0048471	perinuclear region of cytoplasm	cellular_component	7.3201e-05	0.0033707	42	1354	324	19259	29	ENSOARG00000018465,ENSOARG00000001565,ENSOARG00000007419,ENSOARG00000015056,ENSOARG00000013753,ENSOARG00000005050,ENSOARG00000017739,ENSOARG00000015518,ENSOARG00000015905,ENSOARG00000016303,ENSOARG00000008398,ENSOARG00000008578,ENSOARG00000002302,ENSOARG00000019781,ENSOARG00000004350,ENSOARG00000011259,ENSOARG00000017638,ENSOARG00000002885,ENSOARG00000011391,ENSOARG00000014303,ENSOARG00000019420,…	13	ENSOARG00000005356,ENSOARG00000020862,ENSOARG00000012348,ENSOARG00000008043,ENSOARG00000013596,ENSOARG00000006981,ENSOARG00000017460,ENSOARG00000000641,ENSOARG00000002404,ENSOARG00000005717,ENSOARG00000012019,ENSOARG00000017643,ENSOARG00000017185
GO:0007405	neuroblast proliferation	biological_process	7.4955e-05	0.0034429	11	1354	41	19259	10	ENSOARG00000016676,ENSOARG00000021136,ENSOARG00000004241,ENSOARG00000008719,ENSOARG00000011081,ENSOARG00000001576,ENSOARG00000017420,ENSOARG00000008064,ENSOARG00000002885,ENSOARG00000018102	1	ENSOARG00000003916
GO:0033043	regulation of organelle organization	biological_process	7.5753e-05	0.003471	87	1354	829	19259	65	ENSOARG00000004544,ENSOARG00000006205,ENSOARG00000002885,ENSOARG00000002647,ENSOARG00000000925,ENSOARG00000003898,ENSOARG00000005533,ENSOARG00000004999,ENSOARG00000007686,ENSOARG00000009289,ENSOARG00000010359,ENSOARG00000007419,ENSOARG00000009880,ENSOARG00000020622,ENSOARG00000002050,ENSOARG00000005050,ENSOARG00000003474,ENSOARG00000005197,ENSOARG00000014772,ENSOARG00000008012,ENSOARG00000016303,…	22	ENSOARG00000014855,ENSOARG00000009151,ENSOARG00000018318,ENSOARG00000005896,ENSOARG00000002756,ENSOARG00000013351,ENSOARG00000004977,ENSOARG00000006993,ENSOARG00000001684,ENSOARG00000019140,ENSOARG00000011523,ENSOARG00000003079,ENSOARG00000018442,ENSOARG00000002586,ENSOARG00000016101,ENSOARG00000011764,ENSOARG00000010327,ENSOARG00000017652,ENSOARG00000012139,ENSOARG00000003984,ENSOARG00000014562,…
GO:0007389	pattern specification process	biological_process	7.6082e-05	0.0034775	43	1354	335	19259	38	ENSOARG00000013863,ENSOARG00000020552,ENSOARG00000004662,ENSOARG00000014911,ENSOARG00000009841,ENSOARG00000008578,ENSOARG00000021136,ENSOARG00000015595,ENSOARG00000013052,ENSOARG00000014726,ENSOARG00000000651,ENSOARG00000004241,ENSOARG00000003573,ENSOARG00000016626,ENSOARG00000000358,ENSOARG00000009880,ENSOARG00000019910,ENSOARG00000017943,ENSOARG00000011383,ENSOARG00000017420,ENSOARG00000016633,…	5	ENSOARG00000004750,ENSOARG00000013596,ENSOARG00000003916,ENSOARG00000020812,ENSOARG00000006280
GO:0098798	mitochondrial protein complex	cellular_component	7.7303e-05	0.003513	21	1354	116	19259	1	ENSOARG00000000010	20	ENSOARG00000009928,ENSOARG00000007886,ENSOARG00000018675,ENSOARG00000003076,ENSOARG00000000521,ENSOARG00000005560,ENSOARG00000018374,ENSOARG00000002812,ENSOARG00000007562,ENSOARG00000008825,ENSOARG00000011503,ENSOARG00000016876,ENSOARG00000006227,ENSOARG00000011397,ENSOARG00000019983,ENSOARG00000014412,ENSOARG00000016080,ENSOARG00000013450,ENSOARG00000019249,ENSOARG00000019904
GO:0010257	NADH dehydrogenase complex assembly	biological_process	7.7658e-05	0.003513	10	1354	33	19259	0		10	ENSOARG00000019904,ENSOARG00000013450,ENSOARG00000008825,ENSOARG00000018374,ENSOARG00000014412,ENSOARG00000019983,ENSOARG00000000521,ENSOARG00000003076,ENSOARG00000018675,ENSOARG00000016876
GO:0032981	mitochondrial respiratory chain complex I assembly	biological_process	7.7658e-05	0.003513	10	1354	33	19259	0		10	ENSOARG00000019983,ENSOARG00000003076,ENSOARG00000000521,ENSOARG00000018675,ENSOARG00000016876,ENSOARG00000019904,ENSOARG00000008825,ENSOARG00000013450,ENSOARG00000014412,ENSOARG00000018374
GO:0097031	mitochondrial respiratory chain complex I biogenesis	biological_process	7.7658e-05	0.003513	10	1354	33	19259	0		10	ENSOARG00000000521,ENSOARG00000003076,ENSOARG00000019983,ENSOARG00000016876,ENSOARG00000018675,ENSOARG00000013450,ENSOARG00000008825,ENSOARG00000019904,ENSOARG00000014412,ENSOARG00000018374
GO:0045667	regulation of osteoblast differentiation	biological_process	7.7803e-05	0.003513	16	1354	78	19259	15	ENSOARG00000018039,ENSOARG00000009750,ENSOARG00000014336,ENSOARG00000002885,ENSOARG00000017992,ENSOARG00000013030,ENSOARG00000009754,ENSOARG00000009089,ENSOARG00000000265,ENSOARG00000007733,ENSOARG00000017420,ENSOARG00000009841,ENSOARG00000008578,ENSOARG00000000651,ENSOARG00000010523	1	ENSOARG00000006178
GO:0043069	negative regulation of programmed cell death	biological_process	8.0016e-05	0.0036042	66	1354	586	19259	48	ENSOARG00000013868,ENSOARG00000001060,ENSOARG00000008064,ENSOARG00000001784,ENSOARG00000009754,ENSOARG00000015342,ENSOARG00000013030,ENSOARG00000015400,ENSOARG00000015571,ENSOARG00000004350,ENSOARG00000003199,ENSOARG00000018039,ENSOARG00000017799,ENSOARG00000013863,ENSOARG00000007169,ENSOARG00000002221,ENSOARG00000016966,ENSOARG00000010515,ENSOARG00000016676,ENSOARG00000013753,ENSOARG00000010552,…	18	ENSOARG00000014837,ENSOARG00000011175,ENSOARG00000013151,ENSOARG00000008588,ENSOARG00000005691,ENSOARG00000004750,ENSOARG00000012785,ENSOARG00000009460,ENSOARG00000008043,ENSOARG00000017652,ENSOARG00000013140,ENSOARG00000002756,ENSOARG00000005717,ENSOARG00000021088,ENSOARG00000020812,ENSOARG00000006981,ENSOARG00000017478,ENSOARG00000020231
GO:0009896	positive regulation of catabolic process	biological_process	8.0389e-05	0.0036123	34	1354	244	19259	24	ENSOARG00000009840,ENSOARG00000005533,ENSOARG00000009010,ENSOARG00000001060,ENSOARG00000009754,ENSOARG00000008706,ENSOARG00000015400,ENSOARG00000010739,ENSOARG00000004350,ENSOARG00000013779,ENSOARG00000007870,ENSOARG00000021136,ENSOARG00000010215,ENSOARG00000020460,ENSOARG00000020473,ENSOARG00000015518,ENSOARG00000017334,ENSOARG00000019738,ENSOARG00000006044,ENSOARG00000005881,ENSOARG00000005050,…	10	ENSOARG00000013435,ENSOARG00000003433,ENSOARG00000009438,ENSOARG00000012019,ENSOARG00000011414,ENSOARG00000004131,ENSOARG00000006642,ENSOARG00000010327,ENSOARG00000003530,ENSOARG00000008043
GO:0051098	regulation of binding	biological_process	8.2811e-05	0.0037121	32	1354	223	19259	20	ENSOARG00000008064,ENSOARG00000009754,ENSOARG00000017943,ENSOARG00000012278,ENSOARG00000013742,ENSOARG00000015400,ENSOARG00000003782,ENSOARG00000010215,ENSOARG00000004662,ENSOARG00000008819,ENSOARG00000009999,ENSOARG00000014772,ENSOARG00000018465,ENSOARG00000000358,ENSOARG00000014016,ENSOARG00000004241,ENSOARG00000007419,ENSOARG00000002221,ENSOARG00000000454,ENSOARG00000015056	12	ENSOARG00000006916,ENSOARG00000012561,ENSOARG00000017185,ENSOARG00000005342,ENSOARG00000003916,ENSOARG00000007306,ENSOARG00000006159,ENSOARG00000000355,ENSOARG00000012503,ENSOARG00000001538,ENSOARG00000018926,ENSOARG00000013150
GO:0021987	cerebral cortex development	biological_process	8.5761e-05	0.0038351	16	1354	79	19259	16	ENSOARG00000020552,ENSOARG00000017420,ENSOARG00000012237,ENSOARG00000018434,ENSOARG00000021136,ENSOARG00000000517,ENSOARG00000015976,ENSOARG00000021147,ENSOARG00000008719,ENSOARG00000004241,ENSOARG00000002885,ENSOARG00000000358,ENSOARG00000010789,ENSOARG00000017485,ENSOARG00000013753,ENSOARG00000013742	0
GO:0061138	morphogenesis of a branching epithelium	biological_process	8.6914e-05	0.0038774	25	1354	157	19259	24	ENSOARG00000019414,ENSOARG00000013521,ENSOARG00000008064,ENSOARG00000007733,ENSOARG00000004662,ENSOARG00000017420,ENSOARG00000008578,ENSOARG00000014726,ENSOARG00000009476,ENSOARG00000013052,ENSOARG00000007731,ENSOARG00000013645,ENSOARG00000009750,ENSOARG00000004241,ENSOARG00000018039,ENSOARG00000002885,ENSOARG00000013779,ENSOARG00000008169,ENSOARG00000001576,ENSOARG00000017485,ENSOARG00000019910,…	1	ENSOARG00000020812
GO:0048666	neuron development	biological_process	9.1599e-05	0.0040766	69	1354	627	19259	58	ENSOARG00000007169,ENSOARG00000000454,ENSOARG00000017560,ENSOARG00000013053,ENSOARG00000013645,ENSOARG00000011081,ENSOARG00000009392,ENSOARG00000009770,ENSOARG00000014911,ENSOARG00000006801,ENSOARG00000014712,ENSOARG00000015400,ENSOARG00000013742,ENSOARG00000010789,ENSOARG00000004245,ENSOARG00000001576,ENSOARG00000018046,ENSOARG00000004702,ENSOARG00000018039,ENSOARG00000020023,ENSOARG00000009476,…	11	ENSOARG00000000355,ENSOARG00000013596,ENSOARG00000006159,ENSOARG00000004750,ENSOARG00000018994,ENSOARG00000017460,ENSOARG00000017737,ENSOARG00000003996,ENSOARG00000009438,ENSOARG00000012503,ENSOARG00000005133
GO:0001763	morphogenesis of a branching structure	biological_process	9.2132e-05	0.0040905	26	1354	167	19259	25	ENSOARG00000013030,ENSOARG00000014908,ENSOARG00000019910,ENSOARG00000015400,ENSOARG00000017485,ENSOARG00000008169,ENSOARG00000001576,ENSOARG00000013779,ENSOARG00000002885,ENSOARG00000018039,ENSOARG00000004241,ENSOARG00000009750,ENSOARG00000013645,ENSOARG00000007731,ENSOARG00000013052,ENSOARG00000009476,ENSOARG00000014726,ENSOARG00000011272,ENSOARG00000008578,ENSOARG00000017420,ENSOARG00000004662,…	1	ENSOARG00000020812
GO:0051171	regulation of nitrogen compound metabolic process	biological_process	9.3678e-05	0.0041493	259	1354	3001	19259	198	ENSOARG00000005018,ENSOARG00000020307,ENSOARG00000019636,ENSOARG00000015400,ENSOARG00000000545,ENSOARG00000003199,ENSOARG00000015571,ENSOARG00000004350,ENSOARG00000013102,ENSOARG00000020025,ENSOARG00000006664,ENSOARG00000021177,ENSOARG00000004564,ENSOARG00000009754,ENSOARG00000005653,ENSOARG00000005812,ENSOARG00000003481,ENSOARG00000018695,ENSOARG00000009433,ENSOARG00000002200,ENSOARG00000009966,…	61	Novel00531,ENSOARG00000012105,ENSOARG00000020820,ENSOARG00000009460,ENSOARG00000011114,ENSOARG00000013140,ENSOARG00000010539,ENSOARG00000020703,ENSOARG00000006626,Novel00192,ENSOARG00000017656,ENSOARG00000017185,ENSOARG00000004356,ENSOARG00000018221,ENSOARG00000004977,ENSOARG00000015265,ENSOARG00000014837,ENSOARG00000010327,ENSOARG00000011169,ENSOARG00000001538,ENSOARG00000000801,ENSOARG000000047…
GO:0090130	tissue migration	biological_process	9.7585e-05	0.0043121	27	1354	178	19259	23	ENSOARG00000021136,ENSOARG00000013102,ENSOARG00000014726,ENSOARG00000009999,ENSOARG00000018760,ENSOARG00000001060,ENSOARG00000017485,ENSOARG00000000851,ENSOARG00000005780,ENSOARG00000007169,ENSOARG00000020058,ENSOARG00000009880,ENSOARG00000015400,ENSOARG00000005448,ENSOARG00000019441,ENSOARG00000013227,ENSOARG00000015821,ENSOARG00000017167,ENSOARG00000013779,ENSOARG00000010126,ENSOARG00000001700,…	4	ENSOARG00000009438,ENSOARG00000000674,ENSOARG00000002586,ENSOARG00000005379
GO:0048589	developmental growth	biological_process	9.8598e-05	0.0043465	50	1354	415	19259	47	ENSOARG00000005665,ENSOARG00000018434,ENSOARG00000003898,ENSOARG00000021177,ENSOARG00000010415,ENSOARG00000004403,ENSOARG00000005889,ENSOARG00000020023,ENSOARG00000004676,ENSOARG00000004386,ENSOARG00000017420,ENSOARG00000016633,ENSOARG00000011868,ENSOARG00000017485,ENSOARG00000015400,ENSOARG00000013742,ENSOARG00000004797,ENSOARG00000004702,ENSOARG00000001576,ENSOARG00000015864,ENSOARG00000017638,…	3	ENSOARG00000013151,ENSOARG00000017185,ENSOARG00000013596
GO:0010718	positive regulation of epithelial to mesenchymal transition	biological_process	9.9394e-05	0.0043712	9	1354	29	19259	9	ENSOARG00000018039,ENSOARG00000009754,ENSOARG00000004662,ENSOARG00000008064,ENSOARG00000002885,ENSOARG00000018856,ENSOARG00000002050,ENSOARG00000004797,ENSOARG00000014726	0
GO:1902855	regulation of nonmotile primary cilium assembly	biological_process	0.00010208	0.0044787	4	1354	5	19259	3	ENSOARG00000006205,ENSOARG00000003002,ENSOARG00000002647	1	ENSOARG00000016101
GO:0001755	neural crest cell migration	biological_process	0.00010348	0.0045293	9	1354	29	19259	9	ENSOARG00000014911,ENSOARG00000021136,ENSOARG00000017485,ENSOARG00000018434,ENSOARG00000009880,ENSOARG00000004241,ENSOARG00000013521,ENSOARG00000009754,ENSOARG00000007733	0
GO:0001890	placenta development	biological_process	0.00010392	0.0045382	20	1354	113	19259	17	ENSOARG00000010515,ENSOARG00000013753,ENSOARG00000002475,ENSOARG00000000469,ENSOARG00000014336,ENSOARG00000018039,ENSOARG00000004275,ENSOARG00000021136,ENSOARG00000015263,ENSOARG00000015595,ENSOARG00000018040,ENSOARG00000011272,ENSOARG00000007731,ENSOARG00000021177,ENSOARG00000001784,ENSOARG00000008064,ENSOARG00000016633	3	ENSOARG00000005717,ENSOARG00000004750,ENSOARG00000011773
GO:0050769	positive regulation of neurogenesis	biological_process	0.00010433	0.0045452	31	1354	218	19259	27	ENSOARG00000015342,ENSOARG00000017420,ENSOARG00000016559,ENSOARG00000005665,ENSOARG00000002610,ENSOARG00000018040,ENSOARG00000015887,ENSOARG00000021136,ENSOARG00000010829,ENSOARG00000009476,ENSOARG00000013052,ENSOARG00000020023,ENSOARG00000018039,ENSOARG00000004241,ENSOARG00000018046,ENSOARG00000011081,ENSOARG00000001863,ENSOARG00000020872,ENSOARG00000015864,ENSOARG00000000358,ENSOARG00000001576,…	4	ENSOARG00000009438,ENSOARG00000006159,ENSOARG00000013596,ENSOARG00000003916
GO:0060571	morphogenesis of an epithelial fold	biological_process	0.00010726	0.004662	8	1354	23	19259	8	ENSOARG00000018039,ENSOARG00000002885,ENSOARG00000007630,ENSOARG00000013753,ENSOARG00000021136,ENSOARG00000013052,ENSOARG00000008418,ENSOARG00000015400	0
GO:0043236	laminin binding	molecular_function	0.00011442	0.0049518	7	1354	18	19259	4	ENSOARG00000003598,ENSOARG00000017638,ENSOARG00000007039,ENSOARG00000020058	3	ENSOARG00000021088,ENSOARG00000001268,ENSOARG00000020820
GO:0051253	negative regulation of RNA metabolic process	biological_process	0.00011446	0.0049518	89	1354	863	19259	76	ENSOARG00000018105,ENSOARG00000007509,ENSOARG00000013265,ENSOARG00000020552,ENSOARG00000013863,ENSOARG00000012495,ENSOARG00000017799,ENSOARG00000015887,ENSOARG00000015595,ENSOARG00000010741,ENSOARG00000016626,ENSOARG00000015184,ENSOARG00000004241,ENSOARG00000009433,ENSOARG00000002221,ENSOARG00000016966,ENSOARG00000007169,ENSOARG00000018856,ENSOARG00000002484,ENSOARG00000005812,ENSOARG00000008064,…	13	ENSOARG00000004920,ENSOARG00000000801,ENSOARG00000005858,ENSOARG00000013150,ENSOARG00000007516,ENSOARG00000012105,ENSOARG00000008551,ENSOARG00000009625,ENSOARG00000008588,ENSOARG00000006981,ENSOARG00000006916,ENSOARG00000011414,ENSOARG00000012787
GO:0051962	positive regulation of nervous system development	biological_process	0.000117	0.0050501	36	1354	270	19259	31	ENSOARG00000017485,ENSOARG00000005018,ENSOARG00000015400,ENSOARG00000018046,ENSOARG00000018039,ENSOARG00000002885,ENSOARG00000015864,ENSOARG00000001576,ENSOARG00000010829,ENSOARG00000005665,ENSOARG00000020023,ENSOARG00000009476,ENSOARG00000015342,ENSOARG00000016559,ENSOARG00000017420,ENSOARG00000004386,ENSOARG00000007903,ENSOARG00000009880,ENSOARG00000001863,ENSOARG00000011081,ENSOARG00000004241,…	5	ENSOARG00000009438,ENSOARG00000012808,ENSOARG00000006159,ENSOARG00000003916,ENSOARG00000013596
GO:0002053	positive regulation of mesenchymal cell proliferation	biological_process	0.00012034	0.0051823	7	1354	18	19259	7	ENSOARG00000001576,ENSOARG00000015400,ENSOARG00000000651,ENSOARG00000002885,ENSOARG00000013779,ENSOARG00000014726,ENSOARG00000004241	0
GO:0002682	regulation of immune system process	biological_process	0.00012299	0.0052841	81	1354	766	19259	53	ENSOARG00000000358,ENSOARG00000005050,ENSOARG00000007220,ENSOARG00000002050,ENSOARG00000009153,ENSOARG00000007419,ENSOARG00000014908,ENSOARG00000020058,ENSOARG00000003782,ENSOARG00000020923,ENSOARG00000021136,ENSOARG00000009841,ENSOARG00000005448,ENSOARG00000002885,ENSOARG00000013779,ENSOARG00000002039,ENSOARG00000001700,ENSOARG00000012321,ENSOARG00000002952,ENSOARG00000017420,ENSOARG00000009010,…	28	ENSOARG00000017076,ENSOARG00000004519,ENSOARG00000001055,ENSOARG00000017617,ENSOARG00000006626,ENSOARG00000008365,ENSOARG00000021088,ENSOARG00000011414,ENSOARG00000004356,ENSOARG00000013351,ENSOARG00000013849,ENSOARG00000013140,ENSOARG00000012139,ENSOARG00000000355,ENSOARG00000002304,ENSOARG00000003530,ENSOARG00000005858,ENSOARG00000002381,ENSOARG00000012901,ENSOARG00000004053,ENSOARG00000002586,…
GO:0007411	axon guidance	biological_process	0.00012458	0.00534	21	1354	125	19259	20	ENSOARG00000004662,ENSOARG00000004386,ENSOARG00000017420,ENSOARG00000016559,ENSOARG00000013052,ENSOARG00000009770,ENSOARG00000016739,ENSOARG00000010829,ENSOARG00000018434,ENSOARG00000014911,ENSOARG00000017560,ENSOARG00000001863,ENSOARG00000013645,ENSOARG00000018039,ENSOARG00000013742,ENSOARG00000015400,ENSOARG00000007903,ENSOARG00000017485,ENSOARG00000014989,ENSOARG00000015056	1	ENSOARG00000004750
GO:0098589	membrane region	cellular_component	0.00012641	0.0054058	62	1354	555	19259	48	ENSOARG00000020155,ENSOARG00000016530,ENSOARG00000020473,ENSOARG00000002302,ENSOARG00000020472,ENSOARG00000013861,ENSOARG00000014911,ENSOARG00000008578,ENSOARG00000014726,ENSOARG00000000651,ENSOARG00000013565,ENSOARG00000001874,ENSOARG00000013645,ENSOARG00000005197,ENSOARG00000011081,ENSOARG00000017639,ENSOARG00000016390,ENSOARG00000021147,ENSOARG00000000304,ENSOARG00000004241,ENSOARG00000007775,…	14	ENSOARG00000012007,ENSOARG00000012139,ENSOARG00000000355,ENSOARG00000016443,ENSOARG00000002535,ENSOARG00000004356,ENSOARG00000014279,ENSOARG00000018967,ENSOARG00000017479,ENSOARG00000003061,ENSOARG00000011523,ENSOARG00000001938,ENSOARG00000005916,ENSOARG00000005083
GO:0031589	cell-substrate adhesion	biological_process	0.00012794	0.0054588	31	1354	221	19259	26	ENSOARG00000001060,ENSOARG00000019997,ENSOARG00000002735,ENSOARG00000013521,ENSOARG00000008819,ENSOARG00000015342,ENSOARG00000019828,ENSOARG00000020710,ENSOARG00000010082,ENSOARG00000012278,ENSOARG00000014711,ENSOARG00000019180,ENSOARG00000002885,ENSOARG00000017638,ENSOARG00000001874,ENSOARG00000003598,ENSOARG00000009750,ENSOARG00000013227,ENSOARG00000014336,ENSOARG00000010543,ENSOARG00000014016,…	5	ENSOARG00000018103,ENSOARG00000002586,ENSOARG00000009151,ENSOARG00000008588,ENSOARG00000017460
GO:0010769	regulation of cell morphogenesis involved in differentiation	biological_process	0.00012962	0.0055179	31	1354	220	19259	28	ENSOARG00000012278,ENSOARG00000002302,ENSOARG00000010829,ENSOARG00000014726,ENSOARG00000020023,ENSOARG00000009770,ENSOARG00000009754,ENSOARG00000008064,ENSOARG00000016559,ENSOARG00000004662,ENSOARG00000017485,ENSOARG00000002050,ENSOARG00000018856,ENSOARG00000007419,ENSOARG00000007903,ENSOARG00000004797,ENSOARG00000008885,ENSOARG00000009880,ENSOARG00000015400,ENSOARG00000018046,ENSOARG00000013645,…	3	ENSOARG00000020812,ENSOARG00000017460,ENSOARG00000002586
GO:0007417	central nervous system development	biological_process	0.00013252	0.0056267	60	1354	532	19259	55	ENSOARG00000006801,ENSOARG00000009089,ENSOARG00000020552,ENSOARG00000013863,ENSOARG00000013052,ENSOARG00000009770,ENSOARG00000015976,ENSOARG00000000651,ENSOARG00000013713,ENSOARG00000014726,ENSOARG00000008578,ENSOARG00000012928,ENSOARG00000008368,ENSOARG00000015595,ENSOARG00000021136,ENSOARG00000010741,ENSOARG00000000358,ENSOARG00000007775,ENSOARG00000021147,ENSOARG00000001829,ENSOARG00000004241,…	5	ENSOARG00000004750,ENSOARG00000020812,ENSOARG00000000355,ENSOARG00000005133,ENSOARG00000017460
GO:0031399	regulation of protein modification process	biological_process	0.00013278	0.0056267	116	1354	1190	19259	82	ENSOARG00000009754,ENSOARG00000005653,ENSOARG00000011584,ENSOARG00000004957,ENSOARG00000016593,ENSOARG00000003053,ENSOARG00000015165,ENSOARG00000001060,ENSOARG00000020025,ENSOARG00000011220,ENSOARG00000006538,ENSOARG00000004702,ENSOARG00000018039,ENSOARG00000003199,ENSOARG00000003193,ENSOARG00000001576,ENSOARG00000002035,ENSOARG00000011221,ENSOARG00000009653,ENSOARG00000015400,ENSOARG00000013030,…	34	ENSOARG00000007516,ENSOARG00000009438,ENSOARG00000018442,ENSOARG00000002586,ENSOARG00000004131,ENSOARG00000010914,ENSOARG00000009917,ENSOARG00000011523,ENSOARG00000008588,ENSOARG00000017713,ENSOARG00000018103,ENSOARG00000006159,ENSOARG00000016445,ENSOARG00000000355,ENSOARG00000013140,ENSOARG00000017998,ENSOARG00000012019,ENSOARG00000013351,ENSOARG00000006916,ENSOARG00000014970,ENSOARG00000013435,…
GO:0000122	negative regulation of transcription from RNA polymerase II promoter	biological_process	0.00013457	0.0056897	62	1354	553	19259	55	ENSOARG00000016880,ENSOARG00000013779,ENSOARG00000002885,ENSOARG00000004275,ENSOARG00000001576,ENSOARG00000020165,ENSOARG00000004350,ENSOARG00000003113,ENSOARG00000005018,ENSOARG00000004797,ENSOARG00000013030,ENSOARG00000009754,ENSOARG00000017943,ENSOARG00000019612,ENSOARG00000020376,ENSOARG00000003053,ENSOARG00000005812,ENSOARG00000008064,ENSOARG00000013354,ENSOARG00000017420,ENSOARG00000007546,…	7	ENSOARG00000012787,ENSOARG00000011414,ENSOARG00000006916,ENSOARG00000009625,ENSOARG00000000801,ENSOARG00000013150,ENSOARG00000005858
GO:2001233	regulation of apoptotic signaling pathway	biological_process	0.00013659	0.0057617	37	1354	279	19259	21	ENSOARG00000021136,ENSOARG00000020923,ENSOARG00000017720,ENSOARG00000016676,ENSOARG00000010515,ENSOARG00000020058,ENSOARG00000016966,ENSOARG00000000304,ENSOARG00000000358,ENSOARG00000018210,ENSOARG00000013961,ENSOARG00000015656,ENSOARG00000020673,ENSOARG00000009010,ENSOARG00000007733,ENSOARG00000017485,ENSOARG00000013030,ENSOARG00000008706,ENSOARG00000001576,ENSOARG00000002885,ENSOARG00000015571	16	ENSOARG00000005691,ENSOARG00000007306,ENSOARG00000009460,ENSOARG00000008043,ENSOARG00000017652,ENSOARG00000000464,ENSOARG00000013351,ENSOARG00000012019,ENSOARG00000002756,ENSOARG00000005896,ENSOARG00000021088,ENSOARG00000011523,ENSOARG00000014855,ENSOARG00000017713,ENSOARG00000010452,ENSOARG00000000417
GO:0009890	negative regulation of biosynthetic process	biological_process	0.0001369	0.0057617	101	1354	1011	19259	85	ENSOARG00000007169,ENSOARG00000016966,ENSOARG00000002221,ENSOARG00000002484,ENSOARG00000018856,ENSOARG00000010741,ENSOARG00000016626,ENSOARG00000019709,ENSOARG00000009433,ENSOARG00000015184,ENSOARG00000004241,ENSOARG00000017799,ENSOARG00000015887,ENSOARG00000015595,ENSOARG00000007509,ENSOARG00000013265,ENSOARG00000018105,ENSOARG00000012495,ENSOARG00000013863,ENSOARG00000015905,ENSOARG00000010739,…	16	ENSOARG00000005858,ENSOARG00000013150,ENSOARG00000008043,ENSOARG00000000801,ENSOARG00000011523,ENSOARG00000008588,ENSOARG00000006799,ENSOARG00000008551,ENSOARG00000009625,ENSOARG00000007516,ENSOARG00000009438,ENSOARG00000018673,ENSOARG00000006981,ENSOARG00000011414,ENSOARG00000012787,ENSOARG00000006916
GO:0010558	negative regulation of macromolecule biosynthetic process	biological_process	0.00014042	0.0058965	97	1354	964	19259	83	ENSOARG00000008578,ENSOARG00000019781,ENSOARG00000010810,ENSOARG00000020645,ENSOARG00000008368,ENSOARG00000013052,ENSOARG00000010144,ENSOARG00000008012,ENSOARG00000019591,ENSOARG00000009999,ENSOARG00000004662,ENSOARG00000020923,ENSOARG00000003966,ENSOARG00000010474,ENSOARG00000002050,ENSOARG00000005881,ENSOARG00000003613,ENSOARG00000009880,ENSOARG00000014908,ENSOARG00000019738,ENSOARG00000003573,…	14	ENSOARG00000006981,ENSOARG00000006916,ENSOARG00000012787,ENSOARG00000011414,ENSOARG00000013150,ENSOARG00000008043,ENSOARG00000005858,ENSOARG00000000801,ENSOARG00000008551,ENSOARG00000009625,ENSOARG00000007516,ENSOARG00000011523,ENSOARG00000008588,ENSOARG00000006799
GO:0006605	protein targeting	biological_process	0.00014332	0.0060048	46	1354	375	19259	34	ENSOARG00000018661,ENSOARG00000018237,ENSOARG00000012687,ENSOARG00000008578,ENSOARG00000000651,ENSOARG00000009999,ENSOARG00000020155,ENSOARG00000008469,ENSOARG00000006389,ENSOARG00000003799,ENSOARG00000004662,ENSOARG00000003474,ENSOARG00000013462,ENSOARG00000013778,ENSOARG00000008190,ENSOARG00000013753,ENSOARG00000019738,ENSOARG00000019910,ENSOARG00000013645,ENSOARG00000015184,ENSOARG00000004241,…	12	ENSOARG00000001684,ENSOARG00000007306,Novel03681,ENSOARG00000004977,ENSOARG00000000801,ENSOARG00000006916,ENSOARG00000009928,ENSOARG00000002756,ENSOARG00000014855,ENSOARG00000008588,ENSOARG00000019249,ENSOARG00000009151
GO:0043066	negative regulation of apoptotic process	biological_process	0.00014402	0.0060208	64	1354	575	19259	47	ENSOARG00000018039,ENSOARG00000003199,ENSOARG00000004350,ENSOARG00000015571,ENSOARG00000013030,ENSOARG00000015400,ENSOARG00000015342,ENSOARG00000001784,ENSOARG00000009754,ENSOARG00000001060,ENSOARG00000008064,ENSOARG00000013868,ENSOARG00000016390,ENSOARG00000004241,ENSOARG00000000304,ENSOARG00000016626,ENSOARG00000010552,ENSOARG00000014340,ENSOARG00000013753,ENSOARG00000010515,ENSOARG00000016676,…	17	ENSOARG00000008588,ENSOARG00000013151,ENSOARG00000014837,ENSOARG00000011175,ENSOARG00000013140,ENSOARG00000017652,ENSOARG00000009460,ENSOARG00000008043,ENSOARG00000004750,ENSOARG00000005691,ENSOARG00000021088,ENSOARG00000005717,ENSOARG00000002756,ENSOARG00000020231,ENSOARG00000017478,ENSOARG00000006981,ENSOARG00000020812
GO:0030198	extracellular matrix organization	biological_process	0.00014534	0.0060489	25	1354	164	19259	23	ENSOARG00000015056,ENSOARG00000010080,ENSOARG00000018317,ENSOARG00000007419,ENSOARG00000014336,ENSOARG00000013227,ENSOARG00000009750,ENSOARG00000010519,ENSOARG00000013645,ENSOARG00000003598,ENSOARG00000017560,ENSOARG00000015081,ENSOARG00000017638,ENSOARG00000013779,ENSOARG00000010126,ENSOARG00000019180,ENSOARG00000003898,ENSOARG00000010082,ENSOARG00000019828,ENSOARG00000012461,ENSOARG00000015342,…	2	ENSOARG00000003079,ENSOARG00000012584
GO:0043062	extracellular structure organization	biological_process	0.00014534	0.0060489	25	1354	164	19259	23	ENSOARG00000017560,ENSOARG00000017638,ENSOARG00000015081,ENSOARG00000013779,ENSOARG00000010126,ENSOARG00000014336,ENSOARG00000013227,ENSOARG00000009750,ENSOARG00000010519,ENSOARG00000013645,ENSOARG00000003598,ENSOARG00000010080,ENSOARG00000018317,ENSOARG00000007419,ENSOARG00000015056,ENSOARG00000000744,ENSOARG00000007348,ENSOARG00000015342,ENSOARG00000012461,ENSOARG00000003898,ENSOARG00000010082,…	2	ENSOARG00000012584,ENSOARG00000003079
GO:0019199	transmembrane receptor protein kinase activity	molecular_function	0.00014743	0.006122	14	1354	67	19259	13	ENSOARG00000015821,ENSOARG00000001576,ENSOARG00000007733,ENSOARG00000001060,ENSOARG00000013753,ENSOARG00000009841,ENSOARG00000017485,ENSOARG00000018434,ENSOARG00000008418,ENSOARG00000007903,ENSOARG00000000651,ENSOARG00000014726,ENSOARG00000006538	1	ENSOARG00000018103
GO:0061326	renal tubule development	biological_process	0.00014917	0.0061804	15	1354	74	19259	14	ENSOARG00000004241,ENSOARG00000009750,ENSOARG00000013521,ENSOARG00000014558,ENSOARG00000016880,ENSOARG00000004662,ENSOARG00000017420,ENSOARG00000007775,ENSOARG00000013779,ENSOARG00000002885,ENSOARG00000008578,ENSOARG00000014908,ENSOARG00000004797,ENSOARG00000010523	1	ENSOARG00000020812
GO:0030031	cell projection assembly	biological_process	0.00014985	0.006195	29	1354	202	19259	20	ENSOARG00000020923,ENSOARG00000003002,ENSOARG00000003416,ENSOARG00000016751,ENSOARG00000016857,ENSOARG00000015562,ENSOARG00000011584,ENSOARG00000008819,ENSOARG00000008576,ENSOARG00000003603,ENSOARG00000002302,ENSOARG00000010829,ENSOARG00000015656,ENSOARG00000002647,ENSOARG00000021147,ENSOARG00000007419,ENSOARG00000005780,ENSOARG00000020960,ENSOARG00000006205,ENSOARG00000004245	9	ENSOARG00000019613,ENSOARG00000011764,ENSOARG00000013596,ENSOARG00000016101,ENSOARG00000008637,ENSOARG00000009151,ENSOARG00000003079,ENSOARG00000017460,ENSOARG00000001938
GO:0003006	developmental process involved in reproduction	biological_process	0.0001511	0.0062326	54	1354	465	19259	46	ENSOARG00000000469,ENSOARG00000003573,ENSOARG00000014336,ENSOARG00000007580,ENSOARG00000010741,ENSOARG00000016626,ENSOARG00000010515,ENSOARG00000001873,ENSOARG00000013753,ENSOARG00000017720,ENSOARG00000003481,ENSOARG00000017992,ENSOARG00000002475,ENSOARG00000014908,ENSOARG00000014558,ENSOARG00000018105,ENSOARG00000004662,ENSOARG00000009166,ENSOARG00000015595,ENSOARG00000021136,ENSOARG00000018040,…	8	ENSOARG00000011984,ENSOARG00000008043,ENSOARG00000004750,ENSOARG00000018558,ENSOARG00000004071,ENSOARG00000008637,ENSOARG00000005717,ENSOARG00000011773
GO:0033554	cellular response to stress	biological_process	0.00015271	0.0062852	118	1354	1223	19259	75	ENSOARG00000009999,ENSOARG00000012461,ENSOARG00000020460,ENSOARG00000010215,ENSOARG00000020923,ENSOARG00000003799,ENSOARG00000021136,ENSOARG00000012928,ENSOARG00000013713,ENSOARG00000000651,ENSOARG00000008814,ENSOARG00000018757,ENSOARG00000015283,ENSOARG00000002524,ENSOARG00000018465,ENSOARG00000000358,ENSOARG00000008054,ENSOARG00000015056,ENSOARG00000007419,ENSOARG00000009415,ENSOARG00000009880,…	43	ENSOARG00000006284,ENSOARG00000018545,ENSOARG00000003704,ENSOARG00000000153,ENSOARG00000002327,ENSOARG00000019140,ENSOARG00000017617,ENSOARG00000006981,ENSOARG00000004977,ENSOARG00000000255,ENSOARG00000012503,ENSOARG00000004307,ENSOARG00000013083,ENSOARG00000009261,ENSOARG00000004519,ENSOARG00000006195,ENSOARG00000012019,ENSOARG00000006916,ENSOARG00000002756,ENSOARG00000010687,ENSOARG00000008454,…
GO:0072089	stem cell proliferation	biological_process	0.00015461	0.0063493	20	1354	117	19259	19	ENSOARG00000011081,ENSOARG00000016880,ENSOARG00000008719,ENSOARG00000004241,ENSOARG00000018039,ENSOARG00000013779,ENSOARG00000002885,ENSOARG00000001576,ENSOARG00000016676,ENSOARG00000015400,ENSOARG00000013030,ENSOARG00000008064,ENSOARG00000018102,ENSOARG00000017420,ENSOARG00000021136,ENSOARG00000013714,ENSOARG00000000651,ENSOARG00000014726,ENSOARG00000021177	1	ENSOARG00000003916
GO:0010721	negative regulation of cell development	biological_process	0.00015534	0.0063651	29	1354	201	19259	25	ENSOARG00000018039,ENSOARG00000004702,ENSOARG00000005448,ENSOARG00000011081,ENSOARG00000020165,ENSOARG00000000358,ENSOARG00000011455,ENSOARG00000013779,ENSOARG00000002885,ENSOARG00000015056,ENSOARG00000003966,ENSOARG00000017485,ENSOARG00000016676,ENSOARG00000007903,ENSOARG00000015400,ENSOARG00000015905,ENSOARG00000007686,ENSOARG00000017420,ENSOARG00000010215,ENSOARG00000003782,ENSOARG00000000517,…	4	ENSOARG00000006280,ENSOARG00000009438,ENSOARG00000000663,ENSOARG00000020812
GO:0090596	sensory organ morphogenesis	biological_process	0.00015605	0.0063803	29	1354	202	19259	27	ENSOARG00000021136,ENSOARG00000016935,ENSOARG00000005665,ENSOARG00000011272,ENSOARG00000010523,ENSOARG00000013052,ENSOARG00000010549,ENSOARG00000013863,ENSOARG00000009754,ENSOARG00000006801,ENSOARG00000017420,ENSOARG00000011582,ENSOARG00000017763,ENSOARG00000004704,ENSOARG00000007903,ENSOARG00000015400,ENSOARG00000016880,ENSOARG00000000469,ENSOARG00000007850,ENSOARG00000018039,ENSOARG00000004275,…	2	ENSOARG00000020812,ENSOARG00000005133
GO:0034504	protein localization to nucleus	biological_process	0.00016002	0.0065283	33	1354	242	19259	25	ENSOARG00000019738,ENSOARG00000019910,ENSOARG00000002221,ENSOARG00000013462,ENSOARG00000003474,ENSOARG00000013753,ENSOARG00000000358,ENSOARG00000013645,ENSOARG00000004241,ENSOARG00000021147,ENSOARG00000000651,ENSOARG00000015976,ENSOARG00000012687,ENSOARG00000006389,ENSOARG00000004662,ENSOARG00000009999,ENSOARG00000008469,ENSOARG00000010080,ENSOARG00000004797,ENSOARG00000013030,ENSOARG00000013779,…	8	Novel03681,ENSOARG00000000801,ENSOARG00000007306,ENSOARG00000011414,ENSOARG00000008588,ENSOARG00000006916,ENSOARG00000002756,ENSOARG00000007516
GO:0006915	apoptotic process	biological_process	0.00016078	0.0065447	108	1354	1096	19259	70	ENSOARG00000013868,ENSOARG00000021177,ENSOARG00000009754,ENSOARG00000001784,ENSOARG00000015342,ENSOARG00000001060,ENSOARG00000008064,ENSOARG00000013030,ENSOARG00000015400,ENSOARG00000018039,ENSOARG00000003199,ENSOARG00000019441,ENSOARG00000015571,ENSOARG00000004350,ENSOARG00000001576,ENSOARG00000016760,ENSOARG00000018040,ENSOARG00000014726,ENSOARG00000013863,ENSOARG00000010515,ENSOARG00000016676,…	38	ENSOARG00000013151,ENSOARG00000011175,ENSOARG00000014837,ENSOARG00000007769,ENSOARG00000018097,ENSOARG00000000464,ENSOARG00000007516,ENSOARG00000008588,ENSOARG00000011523,ENSOARG00000017713,ENSOARG00000006227,ENSOARG00000018442,ENSOARG00000000417,ENSOARG00000005691,ENSOARG00000004750,ENSOARG00000008043,ENSOARG00000009460,ENSOARG00000013150,ENSOARG00000012584,ENSOARG00000013140,ENSOARG00000017652,…
GO:1903047	mitotic cell cycle process	biological_process	0.0001623	0.0065816	50	1354	423	19259	38	ENSOARG00000004999,ENSOARG00000007733,ENSOARG00000015165,ENSOARG00000018102,ENSOARG00000010359,ENSOARG00000017048,ENSOARG00000009289,ENSOARG00000007399,ENSOARG00000021177,ENSOARG00000021007,ENSOARG00000001576,ENSOARG00000002647,ENSOARG00000017638,ENSOARG00000015571,ENSOARG00000008719,ENSOARG00000018039,ENSOARG00000010917,ENSOARG00000015905,ENSOARG00000008469,ENSOARG00000013568,ENSOARG00000013038,…	12	ENSOARG00000007516,ENSOARG00000005717,ENSOARG00000018318,ENSOARG00000017185,ENSOARG00000016101,ENSOARG00000018442,ENSOARG00000011414,ENSOARG00000010452,ENSOARG00000003984,ENSOARG00000014562,ENSOARG00000005691,ENSOARG00000007194
GO:0000785	chromatin	cellular_component	0.00016239	0.0065816	47	1354	383	19259	41	ENSOARG00000010161,ENSOARG00000003573,ENSOARG00000020872,ENSOARG00000016626,ENSOARG00000003613,ENSOARG00000002484,ENSOARG00000018856,ENSOARG00000007169,ENSOARG00000008414,ENSOARG00000013648,ENSOARG00000002221,ENSOARG00000003267,ENSOARG00000012495,ENSOARG00000009999,ENSOARG00000013568,ENSOARG00000013265,ENSOARG00000004662,ENSOARG00000015595,ENSOARG00000010810,ENSOARG00000009669,ENSOARG00000018040,…	6	ENSOARG00000004977,ENSOARG00000003916,ENSOARG00000003984,ENSOARG00000015188,ENSOARG00000011414,ENSOARG00000011773
GO:0031327	negative regulation of cellular biosynthetic process	biological_process	0.00016427	0.0066432	100	1354	1004	19259	85	ENSOARG00000002484,ENSOARG00000018856,ENSOARG00000007169,ENSOARG00000016966,ENSOARG00000002221,ENSOARG00000019709,ENSOARG00000009433,ENSOARG00000015184,ENSOARG00000004241,ENSOARG00000010741,ENSOARG00000016626,ENSOARG00000015887,ENSOARG00000015595,ENSOARG00000017799,ENSOARG00000012495,ENSOARG00000013863,ENSOARG00000015905,ENSOARG00000007509,ENSOARG00000013265,ENSOARG00000018105,ENSOARG00000005018,…	15	ENSOARG00000013150,ENSOARG00000008043,ENSOARG00000005858,ENSOARG00000000801,ENSOARG00000011523,ENSOARG00000008588,ENSOARG00000006799,ENSOARG00000008551,ENSOARG00000009625,ENSOARG00000007516,ENSOARG00000018673,ENSOARG00000006981,ENSOARG00000012787,ENSOARG00000011414,ENSOARG00000006916
GO:1990204	oxidoreductase complex	cellular_component	0.00016599	0.0066982	15	1354	73	19259	3	ENSOARG00000007348,ENSOARG00000000010,ENSOARG00000001500	12	ENSOARG00000016876,ENSOARG00000012901,ENSOARG00000018675,ENSOARG00000000521,ENSOARG00000003076,ENSOARG00000019983,ENSOARG00000005560,ENSOARG00000018374,ENSOARG00000014412,ENSOARG00000008825,ENSOARG00000013450,ENSOARG00000019904
GO:0003007	heart morphogenesis	biological_process	0.00017031	0.0068578	26	1354	174	19259	24	ENSOARG00000008578,ENSOARG00000021136,ENSOARG00000010523,ENSOARG00000014726,ENSOARG00000014898,ENSOARG00000000651,ENSOARG00000009754,ENSOARG00000009999,ENSOARG00000004662,ENSOARG00000018324,ENSOARG00000012638,ENSOARG00000016633,ENSOARG00000007733,ENSOARG00000013030,ENSOARG00000015400,ENSOARG00000019554,ENSOARG00000018039,ENSOARG00000014336,ENSOARG00000004241,ENSOARG00000000358,ENSOARG00000017560,…	2	ENSOARG00000003916,ENSOARG00000001811
GO:0000313	organellar ribosome	cellular_component	0.00017432	0.0069889	14	1354	64	19259	0		14	ENSOARG00000008429,ENSOARG00000006369,ENSOARG00000017561,ENSOARG00000018221,ENSOARG00000004651,ENSOARG00000019418,ENSOARG00000004656,ENSOARG00000009697,ENSOARG00000005178,ENSOARG00000010876,ENSOARG00000011772,ENSOARG00000000706,ENSOARG00000013641,ENSOARG00000016869
GO:0005761	mitochondrial ribosome	cellular_component	0.00017432	0.0069889	14	1354	64	19259	0		14	ENSOARG00000010876,ENSOARG00000011772,ENSOARG00000016869,ENSOARG00000000706,ENSOARG00000013641,ENSOARG00000017561,ENSOARG00000008429,ENSOARG00000006369,ENSOARG00000005178,ENSOARG00000018221,ENSOARG00000004651,ENSOARG00000019418,ENSOARG00000004656,ENSOARG00000009697
GO:0031090	organelle membrane	cellular_component	0.000175	0.0069898	130	1354	1363	19259	72	ENSOARG00000008218,ENSOARG00000009413,ENSOARG00000015710,ENSOARG00000005498,ENSOARG00000017503,ENSOARG00000008377,ENSOARG00000008648,ENSOARG00000008413,ENSOARG00000013354,ENSOARG00000011384,ENSOARG00000018768,ENSOARG00000019738,ENSOARG00000005197,ENSOARG00000000358,ENSOARG00000015104,ENSOARG00000020155,ENSOARG00000020923,ENSOARG00000010605,ENSOARG00000015091,ENSOARG00000012780,ENSOARG00000000769,…	58	ENSOARG00000021088,ENSOARG00000011397,ENSOARG00000017643,ENSOARG00000017479,ENSOARG00000007886,ENSOARG00000009928,ENSOARG00000007330,ENSOARG00000020862,ENSOARG00000002230,ENSOARG00000017617,ENSOARG00000018675,ENSOARG00000010446,ENSOARG00000011523,ENSOARG00000014599,ENSOARG00000014412,ENSOARG00000004131,ENSOARG00000001452,ENSOARG00000008825,ENSOARG00000009581,ENSOARG00000010327,ENSOARG00000012139,…
GO:0097485	neuron projection guidance	biological_process	0.00017509	0.0069898	21	1354	128	19259	20	ENSOARG00000018434,ENSOARG00000010829,ENSOARG00000014911,ENSOARG00000009770,ENSOARG00000016739,ENSOARG00000013052,ENSOARG00000016559,ENSOARG00000017420,ENSOARG00000004386,ENSOARG00000004662,ENSOARG00000017485,ENSOARG00000014989,ENSOARG00000015056,ENSOARG00000007903,ENSOARG00000015400,ENSOARG00000013742,ENSOARG00000013645,ENSOARG00000001863,ENSOARG00000018039,ENSOARG00000017560	1	ENSOARG00000004750
GO:0061005	cell differentiation involved in kidney development	biological_process	0.00017621	0.0070125	9	1354	31	19259	8	ENSOARG00000010523,ENSOARG00000004797,ENSOARG00000014908,ENSOARG00000013714,ENSOARG00000008578,ENSOARG00000002885,ENSOARG00000017420,ENSOARG00000016880	1	ENSOARG00000020812
GO:2000177	regulation of neural precursor cell proliferation	biological_process	0.00017657	0.0070125	12	1354	52	19259	11	ENSOARG00000002885,ENSOARG00000017531,ENSOARG00000010741,ENSOARG00000017420,ENSOARG00000011081,ENSOARG00000013863,ENSOARG00000004241,ENSOARG00000013052,ENSOARG00000016676,ENSOARG00000021136,ENSOARG00000000517	1	ENSOARG00000003916
GO:0070469	respiratory chain	cellular_component	0.00017679	0.0070125	16	1354	79	19259	2	ENSOARG00000017809,ENSOARG00000000010	14	ENSOARG00000005560,ENSOARG00000003076,ENSOARG00000000521,ENSOARG00000018675,ENSOARG00000008825,ENSOARG00000018374,ENSOARG00000002812,ENSOARG00000019983,Novel04806,ENSOARG00000011503,ENSOARG00000016876,ENSOARG00000019904,ENSOARG00000013450,ENSOARG00000014412
GO:0070167	regulation of biomineral tissue development	biological_process	0.00018029	0.0071361	13	1354	59	19259	10	ENSOARG00000017992,ENSOARG00000009841,ENSOARG00000002050,ENSOARG00000021136,ENSOARG00000000651,ENSOARG00000018039,ENSOARG00000016880,ENSOARG00000009754,ENSOARG00000013779,ENSOARG00000007733	3	ENSOARG00000006178,ENSOARG00000008588,ENSOARG00000020820
GO:0022414	reproductive process	biological_process	0.00018244	0.0072059	77	1354	731	19259	62	ENSOARG00000007850,ENSOARG00000015710,ENSOARG00000016880,ENSOARG00000017638,ENSOARG00000002885,ENSOARG00000013779,ENSOARG00000007673,ENSOARG00000004275,ENSOARG00000011868,ENSOARG00000016559,ENSOARG00000007733,ENSOARG00000015263,ENSOARG00000003898,ENSOARG00000008377,ENSOARG00000004403,ENSOARG00000014898,ENSOARG00000011272,ENSOARG00000003573,ENSOARG00000014336,ENSOARG00000000469,ENSOARG00000002475,…	15	ENSOARG00000008637,ENSOARG00000011773,ENSOARG00000005717,ENSOARG00000013849,ENSOARG00000003897,ENSOARG00000004071,ENSOARG00000013157,ENSOARG00000009625,ENSOARG00000013151,ENSOARG00000000663,ENSOARG00000011984,ENSOARG00000019992,ENSOARG00000008043,ENSOARG00000004750,ENSOARG00000018558
GO:0003729	mRNA binding	molecular_function	0.00018733	0.0073675	20	1354	118	19259	13	ENSOARG00000003331,ENSOARG00000021177,ENSOARG00000020552,ENSOARG00000008323,ENSOARG00000005881,ENSOARG00000009135,ENSOARG00000020275,ENSOARG00000007042,ENSOARG00000001899,ENSOARG00000017531,ENSOARG00000015571,ENSOARG00000010884,ENSOARG00000002200	7	ENSOARG00000012105,ENSOARG00000004920,ENSOARG00000009261,ENSOARG00000011523,ENSOARG00000003848,ENSOARG00000010452,ENSOARG00000020231
GO:0044822	poly(A) RNA binding	molecular_function	0.00018733	0.0073675	20	1354	118	19259	13	ENSOARG00000020552,ENSOARG00000008323,ENSOARG00000003331,ENSOARG00000021177,ENSOARG00000020275,ENSOARG00000007042,ENSOARG00000001899,ENSOARG00000017531,ENSOARG00000010884,ENSOARG00000015571,ENSOARG00000002200,ENSOARG00000005881,ENSOARG00000009135	7	ENSOARG00000004920,ENSOARG00000012105,ENSOARG00000020231,ENSOARG00000009261,ENSOARG00000011523,ENSOARG00000003848,ENSOARG00000010452
GO:0044772	mitotic cell cycle phase transition	biological_process	0.00019388	0.0075934	30	1354	214	19259	21	ENSOARG00000015571,ENSOARG00000017638,ENSOARG00000010161,ENSOARG00000013227,ENSOARG00000004836,ENSOARG00000002221,ENSOARG00000020622,ENSOARG00000015056,ENSOARG00000018856,ENSOARG00000013753,ENSOARG00000017720,ENSOARG00000015165,ENSOARG00000007733,ENSOARG00000017048,ENSOARG00000010359,ENSOARG00000013568,ENSOARG00000015905,ENSOARG00000015977,ENSOARG00000021177,ENSOARG00000017799,ENSOARG00000008368	9	ENSOARG00000018442,ENSOARG00000010452,ENSOARG00000011414,ENSOARG00000007194,ENSOARG00000005717,ENSOARG00000007516,ENSOARG00000005691,ENSOARG00000017185,ENSOARG00000003984
GO:0043010	camera-type eye development	biological_process	0.00019389	0.0075934	30	1354	214	19259	27	ENSOARG00000006801,ENSOARG00000009754,ENSOARG00000013863,ENSOARG00000009999,ENSOARG00000017420,ENSOARG00000021136,ENSOARG00000015887,ENSOARG00000010829,ENSOARG00000016935,ENSOARG00000010523,ENSOARG00000014726,ENSOARG00000018039,ENSOARG00000000469,ENSOARG00000016626,ENSOARG00000017171,ENSOARG00000004275,ENSOARG00000013779,ENSOARG00000007775,ENSOARG00000002885,ENSOARG00000013753,ENSOARG00000017485,…	3	ENSOARG00000005133,ENSOARG00000014279,ENSOARG00000003916
GO:0007015	actin filament organization	biological_process	0.00019511	0.007613	34	1354	254	19259	27	ENSOARG00000014772,ENSOARG00000008398,ENSOARG00000005179,ENSOARG00000011780,ENSOARG00000020923,ENSOARG00000008819,ENSOARG00000016751,ENSOARG00000007419,ENSOARG00000007513,ENSOARG00000005780,ENSOARG00000016888,ENSOARG00000003474,ENSOARG00000019712,ENSOARG00000002050,ENSOARG00000016676,ENSOARG00000020622,ENSOARG00000013462,ENSOARG00000013227,ENSOARG00000009665,ENSOARG00000003603,ENSOARG00000003898,…	7	ENSOARG00000013596,ENSOARG00000018103,Novel03106,ENSOARG00000011216,ENSOARG00000003079,ENSOARG00000002586,ENSOARG00000009151
GO:0048593	camera-type eye morphogenesis	biological_process	0.0001952	0.007613	16	1354	84	19259	15	ENSOARG00000016935,ENSOARG00000021136,ENSOARG00000010523,ENSOARG00000013863,ENSOARG00000009754,ENSOARG00000006801,ENSOARG00000017420,ENSOARG00000017763,ENSOARG00000007903,ENSOARG00000000469,ENSOARG00000018039,ENSOARG00000007775,ENSOARG00000002885,ENSOARG00000013779,ENSOARG00000004275	1	ENSOARG00000005133
GO:0007409	axonogenesis	biological_process	0.00019895	0.0077427	34	1354	257	19259	31	ENSOARG00000008576,ENSOARG00000006801,ENSOARG00000004662,ENSOARG00000014911,ENSOARG00000009392,ENSOARG00000013052,ENSOARG00000009770,ENSOARG00000001863,ENSOARG00000013645,ENSOARG00000001829,ENSOARG00000000358,ENSOARG00000017560,ENSOARG00000017171,ENSOARG00000015056,ENSOARG00000007419,ENSOARG00000009880,ENSOARG00000007903,ENSOARG00000004386,ENSOARG00000017420,ENSOARG00000016559,ENSOARG00000010829,…	3	ENSOARG00000004750,ENSOARG00000013596,ENSOARG00000005133
GO:0001657	ureteric bud development	biological_process	0.00020235	0.0078589	15	1354	76	19259	14	ENSOARG00000014908,ENSOARG00000008578,ENSOARG00000004662,ENSOARG00000001576,ENSOARG00000017420,ENSOARG00000016559,ENSOARG00000002885,ENSOARG00000013779,ENSOARG00000004241,ENSOARG00000009750,ENSOARG00000018039,ENSOARG00000009089,ENSOARG00000013521,ENSOARG00000016880	1	ENSOARG00000020812
GO:0045892	negative regulation of transcription, DNA-templated	biological_process	0.0002028	0.0078596	84	1354	818	19259	73	ENSOARG00000018856,ENSOARG00000002484,ENSOARG00000002221,ENSOARG00000016966,ENSOARG00000007169,ENSOARG00000015184,ENSOARG00000004241,ENSOARG00000009433,ENSOARG00000010741,ENSOARG00000016626,ENSOARG00000015887,ENSOARG00000015595,ENSOARG00000017799,ENSOARG00000013863,ENSOARG00000012495,ENSOARG00000018105,ENSOARG00000007509,ENSOARG00000013265,ENSOARG00000005018,ENSOARG00000015400,ENSOARG00000013030,…	11	ENSOARG00000013150,ENSOARG00000005858,ENSOARG00000000801,ENSOARG00000008588,ENSOARG00000008551,ENSOARG00000009625,ENSOARG00000007516,ENSOARG00000006981,ENSOARG00000012787,ENSOARG00000011414,ENSOARG00000006916
GO:0045934	negative regulation of nucleobase-containing compound metabolic process	biological_process	0.00021	0.0081218	96	1354	963	19259	80	ENSOARG00000002484,ENSOARG00000018856,ENSOARG00000007169,ENSOARG00000002221,ENSOARG00000016966,ENSOARG00000009433,ENSOARG00000015184,ENSOARG00000004241,ENSOARG00000010741,ENSOARG00000016626,ENSOARG00000015887,ENSOARG00000015595,ENSOARG00000017799,ENSOARG00000020552,ENSOARG00000013863,ENSOARG00000012495,ENSOARG00000007509,ENSOARG00000013265,ENSOARG00000018105,ENSOARG00000005018,ENSOARG00000015400,…	16	ENSOARG00000013150,ENSOARG00000005858,ENSOARG00000000801,ENSOARG00000004920,ENSOARG00000011523,ENSOARG00000008588,ENSOARG00000008551,ENSOARG00000009625,ENSOARG00000012105,ENSOARG00000007516,ENSOARG00000019140,ENSOARG00000006981,ENSOARG00000003704,ENSOARG00000012787,ENSOARG00000011414,ENSOARG00000006916
GO:0003203	endocardial cushion morphogenesis	biological_process	0.00021098	0.0081427	8	1354	25	19259	8	ENSOARG00000000651,ENSOARG00000014726,ENSOARG00000013030,ENSOARG00000009754,ENSOARG00000018039,ENSOARG00000007733,ENSOARG00000013779,ENSOARG00000004662	0
GO:0031401	positive regulation of protein modification process	biological_process	0.00021178	0.0081536	75	1354	711	19259	53	ENSOARG00000015400,ENSOARG00000013030,ENSOARG00000001576,ENSOARG00000003193,ENSOARG00000004702,ENSOARG00000018039,ENSOARG00000003199,ENSOARG00000006538,ENSOARG00000020025,ENSOARG00000015165,ENSOARG00000001060,ENSOARG00000011584,ENSOARG00000005653,ENSOARG00000016593,ENSOARG00000013753,ENSOARG00000018856,ENSOARG00000001039,ENSOARG00000013053,ENSOARG00000014340,ENSOARG00000000304,ENSOARG00000009750,…	22	ENSOARG00000017713,ENSOARG00000011523,ENSOARG00000008588,ENSOARG00000009917,ENSOARG00000004131,ENSOARG00000007516,ENSOARG00000017998,ENSOARG00000000355,ENSOARG00000013140,ENSOARG00000006159,ENSOARG00000003550,ENSOARG00000011414,ENSOARG00000017643,ENSOARG00000014970,ENSOARG00000006916,ENSOARG00000012019,ENSOARG00000018715,ENSOARG00000004519,ENSOARG00000013083,ENSOARG00000001055,ENSOARG00000000994,…
GO:0070603	SWI/SNF superfamily-type complex	cellular_component	0.00021279	0.0081536	13	1354	61	19259	10	ENSOARG00000004275,ENSOARG00000013265,ENSOARG00000019612,ENSOARG00000002751,ENSOARG00000003267,ENSOARG00000018373,ENSOARG00000019554,ENSOARG00000015595,ENSOARG00000004245,ENSOARG00000017967	3	ENSOARG00000016343,ENSOARG00000004977,ENSOARG00000003916
GO:0061437	renal system vasculature development	biological_process	0.00021301	0.0081536	6	1354	14	19259	6	ENSOARG00000013714,ENSOARG00000018039,ENSOARG00000003966,ENSOARG00000016880,ENSOARG00000017485,ENSOARG00000007775	0
GO:0061440	kidney vasculature development	biological_process	0.00021301	0.0081536	6	1354	14	19259	6	ENSOARG00000016880,ENSOARG00000017485,ENSOARG00000003966,ENSOARG00000018039,ENSOARG00000013714,ENSOARG00000007775	0
GO:0010717	regulation of epithelial to mesenchymal transition	biological_process	0.00021965	0.0083906	12	1354	53	19259	12	ENSOARG00000004662,ENSOARG00000002885,ENSOARG00000008064,ENSOARG00000018039,ENSOARG00000014016,ENSOARG00000013227,ENSOARG00000009754,ENSOARG00000013645,ENSOARG00000004797,ENSOARG00000014726,ENSOARG00000018856,ENSOARG00000002050	0
GO:0001932	regulation of protein phosphorylation	biological_process	0.00022989	0.0087635	89	1354	878	19259	64	ENSOARG00000004999,ENSOARG00000007733,ENSOARG00000018210,ENSOARG00000015656,ENSOARG00000013779,ENSOARG00000002885,ENSOARG00000004797,ENSOARG00000002578,ENSOARG00000002952,ENSOARG00000012321,ENSOARG00000017485,ENSOARG00000004662,ENSOARG00000020923,ENSOARG00000015562,ENSOARG00000009530,ENSOARG00000009999,ENSOARG00000000651,ENSOARG00000013713,ENSOARG00000003963,ENSOARG00000009841,ENSOARG00000005179,…	25	ENSOARG00000006916,ENSOARG00000013351,ENSOARG00000012019,ENSOARG00000014970,ENSOARG00000003550,ENSOARG00000011414,ENSOARG00000001055,ENSOARG00000000994,ENSOARG00000012503,ENSOARG00000005356,ENSOARG00000018715,ENSOARG00000004519,ENSOARG00000013083,ENSOARG00000009438,ENSOARG00000007516,ENSOARG00000004131,ENSOARG00000002586,ENSOARG00000017713,ENSOARG00000011523,ENSOARG00000008588,ENSOARG00000009917,…
GO:0009913	epidermal cell differentiation	biological_process	0.00023434	0.008889	19	1354	112	19259	16	ENSOARG00000012724,ENSOARG00000021177,ENSOARG00000010523,ENSOARG00000008578,ENSOARG00000005812,ENSOARG00000018324,ENSOARG00000008819,ENSOARG00000001264,ENSOARG00000019483,ENSOARG00000007169,ENSOARG00000015400,ENSOARG00000018856,ENSOARG00000011582,ENSOARG00000010072,ENSOARG00000017171,ENSOARG00000001576	3	ENSOARG00000000330,ENSOARG00000003996,ENSOARG00000019146
GO:0072163	mesonephric epithelium development	biological_process	0.00023461	0.008889	15	1354	77	19259	14	ENSOARG00000008578,ENSOARG00000014908,ENSOARG00000018039,ENSOARG00000009750,ENSOARG00000004241,ENSOARG00000016880,ENSOARG00000009089,ENSOARG00000013521,ENSOARG00000017420,ENSOARG00000016559,ENSOARG00000004662,ENSOARG00000001576,ENSOARG00000013779,ENSOARG00000002885	1	ENSOARG00000020812
GO:0072164	mesonephric tubule development	biological_process	0.00023461	0.008889	15	1354	77	19259	14	ENSOARG00000002885,ENSOARG00000013779,ENSOARG00000001576,ENSOARG00000004662,ENSOARG00000017420,ENSOARG00000016559,ENSOARG00000013521,ENSOARG00000009089,ENSOARG00000016880,ENSOARG00000009750,ENSOARG00000004241,ENSOARG00000018039,ENSOARG00000014908,ENSOARG00000008578	1	ENSOARG00000020812
GO:0022604	regulation of cell morphogenesis	biological_process	0.00023665	0.008948	43	1354	354	19259	38	ENSOARG00000010543,ENSOARG00000018039,ENSOARG00000004702,ENSOARG00000018046,ENSOARG00000002647,ENSOARG00000002885,ENSOARG00000006205,ENSOARG00000017485,ENSOARG00000004797,ENSOARG00000015400,ENSOARG00000006946,ENSOARG00000009754,ENSOARG00000016559,ENSOARG00000003002,ENSOARG00000001060,ENSOARG00000008064,ENSOARG00000012278,ENSOARG00000010829,ENSOARG00000020023,ENSOARG00000014016,ENSOARG00000013227,…	5	ENSOARG00000002586,ENSOARG00000017460,ENSOARG00000011764,ENSOARG00000016101,ENSOARG00000020812
GO:0036464	cytoplasmic ribonucleoprotein granule	cellular_component	0.00023725	0.0089523	20	1354	121	19259	16	ENSOARG00000004475,ENSOARG00000021177,ENSOARG00000015905,ENSOARG00000012204,ENSOARG00000019591,ENSOARG00000018993,ENSOARG00000011626,ENSOARG00000005881,ENSOARG00000003021,ENSOARG00000009135,ENSOARG00000019709,ENSOARG00000009433,ENSOARG00000018046,ENSOARG00000011455,ENSOARG00000001899,ENSOARG00000013053	4	ENSOARG00000005717,ENSOARG00000006642,ENSOARG00000008043,ENSOARG00000012750
GO:0005681	spliceosomal complex	cellular_component	0.00024033	0.0090463	19	1354	110	19259	12	ENSOARG00000020552,ENSOARG00000008323,ENSOARG00000009166,ENSOARG00000006453,ENSOARG00000015283,ENSOARG00000007609,ENSOARG00000015643,ENSOARG00000017531,ENSOARG00000010884,ENSOARG00000002952,ENSOARG00000000557,ENSOARG00000010739	7	ENSOARG00000002617,ENSOARG00000018097,ENSOARG00000010438,ENSOARG00000005488,ENSOARG00000004109,ENSOARG00000019701,ENSOARG00000012608
GO:0032835	glomerulus development	biological_process	0.00024108	0.0090463	10	1354	39	19259	10	ENSOARG00000018039,ENSOARG00000016880,ENSOARG00000003598,ENSOARG00000007775,ENSOARG00000003966,ENSOARG00000013714,ENSOARG00000014908,ENSOARG00000010080,ENSOARG00000010523,ENSOARG00000004797	0
GO:0097285	cell-type specific apoptotic process	biological_process	0.0002412	0.0090463	38	1354	298	19259	28	ENSOARG00000015056,ENSOARG00000007419,ENSOARG00000020058,ENSOARG00000016966,ENSOARG00000011081,ENSOARG00000014340,ENSOARG00000000358,ENSOARG00000010741,ENSOARG00000002302,ENSOARG00000021136,ENSOARG00000016760,ENSOARG00000014726,ENSOARG00000008819,ENSOARG00000013863,ENSOARG00000009999,ENSOARG00000017485,ENSOARG00000015400,ENSOARG00000018039,ENSOARG00000015571,ENSOARG00000002885,ENSOARG00000013779,…	10	ENSOARG00000012584,ENSOARG00000013140,ENSOARG00000017652,ENSOARG00000020812,ENSOARG00000008588,ENSOARG00000021088,ENSOARG00000013151,ENSOARG00000005717,ENSOARG00000005896,ENSOARG00000002756
GO:0030500	regulation of bone mineralization	biological_process	0.00024179	0.0090505	12	1354	53	19259	10	ENSOARG00000021136,ENSOARG00000002050,ENSOARG00000009841,ENSOARG00000017992,ENSOARG00000000651,ENSOARG00000016880,ENSOARG00000009754,ENSOARG00000018039,ENSOARG00000007733,ENSOARG00000013779	2	ENSOARG00000006178,ENSOARG00000020820
GO:0034614	cellular response to reactive oxygen species	biological_process	0.00024863	0.0092878	16	1354	85	19259	9	ENSOARG00000013753,ENSOARG00000018856,ENSOARG00000008885,ENSOARG00000007419,ENSOARG00000019441,ENSOARG00000007580,ENSOARG00000012461,ENSOARG00000009999,ENSOARG00000001784	7	ENSOARG00000011523,ENSOARG00000014753,ENSOARG00000007288,ENSOARG00000007385,ENSOARG00000006981,ENSOARG00000012019,ENSOARG00000006916
GO:0001085	RNA polymerase II transcription factor binding	molecular_function	0.00024944	0.0092886	16	1354	86	19259	12	ENSOARG00000002885,ENSOARG00000015571,ENSOARG00000003113,ENSOARG00000004350,ENSOARG00000002484,ENSOARG00000005018,ENSOARG00000007169,ENSOARG00000002221,ENSOARG00000009999,ENSOARG00000017943,ENSOARG00000012819,ENSOARG00000004662	4	ENSOARG00000004977,ENSOARG00000004131,ENSOARG00000000801,ENSOARG00000004750
GO:0060761	negative regulation of response to cytokine stimulus	biological_process	0.00024965	0.0092886	9	1354	32	19259	4	ENSOARG00000009433,ENSOARG00000011584,ENSOARG00000007169,ENSOARG00000002952	5	ENSOARG00000020820,ENSOARG00000002756,ENSOARG00000002586,ENSOARG00000013150,ENSOARG00000008588
GO:0030900	forebrain development	biological_process	0.00025112	0.0093048	33	1354	249	19259	30	ENSOARG00000007903,ENSOARG00000009880,ENSOARG00000015056,ENSOARG00000003966,ENSOARG00000013753,ENSOARG00000000358,ENSOARG00000007775,ENSOARG00000021147,ENSOARG00000004241,ENSOARG00000013052,ENSOARG00000000651,ENSOARG00000015976,ENSOARG00000021136,ENSOARG00000006801,ENSOARG00000013863,ENSOARG00000020552,ENSOARG00000015400,ENSOARG00000013742,ENSOARG00000017485,ENSOARG00000010789,ENSOARG00000001576,…	3	ENSOARG00000004750,ENSOARG00000017460,ENSOARG00000005133
GO:0042325	regulation of phosphorylation	biological_process	0.0002514	0.0093048	95	1354	952	19259	68	ENSOARG00000013394,ENSOARG00000002885,ENSOARG00000013779,ENSOARG00000004797,ENSOARG00000002578,ENSOARG00000002952,ENSOARG00000012321,ENSOARG00000017485,ENSOARG00000004999,ENSOARG00000007733,ENSOARG00000018210,ENSOARG00000015656,ENSOARG00000000358,ENSOARG00000018587,ENSOARG00000014336,ENSOARG00000002524,ENSOARG00000005197,ENSOARG00000020058,ENSOARG00000009880,ENSOARG00000007903,ENSOARG00000005780,…	27	ENSOARG00000003550,ENSOARG00000011414,ENSOARG00000006916,ENSOARG00000013351,ENSOARG00000012019,ENSOARG00000014970,ENSOARG00000012503,ENSOARG00000005356,ENSOARG00000018715,ENSOARG00000004519,ENSOARG00000013083,ENSOARG00000001055,ENSOARG00000000994,ENSOARG00000004131,ENSOARG00000002586,ENSOARG00000017713,ENSOARG00000011523,ENSOARG00000008588,ENSOARG00000009917,ENSOARG00000009438,ENSOARG00000007516,…
GO:0061351	neural precursor cell proliferation	biological_process	0.00025191	0.0093048	17	1354	95	19259	16	ENSOARG00000016676,ENSOARG00000009880,ENSOARG00000008719,ENSOARG00000004241,ENSOARG00000011081,ENSOARG00000010741,ENSOARG00000001576,ENSOARG00000017531,ENSOARG00000002885,ENSOARG00000000517,ENSOARG00000021136,ENSOARG00000013052,ENSOARG00000013863,ENSOARG00000017420,ENSOARG00000018102,ENSOARG00000008064	1	ENSOARG00000003916
GO:0061035	regulation of cartilage development	biological_process	0.00025217	0.0093048	11	1354	46	19259	11	ENSOARG00000013052,ENSOARG00000015400,ENSOARG00000013030,ENSOARG00000009089,ENSOARG00000014336,ENSOARG00000002885,ENSOARG00000013779,ENSOARG00000010126,ENSOARG00000017420,ENSOARG00000016626,ENSOARG00000019663	0
GO:0044702	single organism reproductive process	biological_process	0.00025259	0.0093048	72	1354	680	19259	58	ENSOARG00000010061,ENSOARG00000011582,ENSOARG00000009653,ENSOARG00000015400,ENSOARG00000018039,ENSOARG00000017397,ENSOARG00000001899,ENSOARG00000000517,ENSOARG00000018035,ENSOARG00000021177,ENSOARG00000001784,ENSOARG00000016633,ENSOARG00000008064,ENSOARG00000018102,ENSOARG00000001873,ENSOARG00000010515,ENSOARG00000013753,ENSOARG00000003481,ENSOARG00000017992,ENSOARG00000017720,ENSOARG00000007580,…	14	ENSOARG00000013157,ENSOARG00000013151,ENSOARG00000009625,ENSOARG00000008043,ENSOARG00000011984,ENSOARG00000019992,ENSOARG00000004750,ENSOARG00000018558,ENSOARG00000008637,ENSOARG00000013849,ENSOARG00000005717,ENSOARG00000011773,ENSOARG00000004071,ENSOARG00000003897
GO:0030858	positive regulation of epithelial cell differentiation	biological_process	0.0002534	0.0093161	11	1354	46	19259	10	ENSOARG00000010962,ENSOARG00000013779,ENSOARG00000002885,ENSOARG00000005812,ENSOARG00000015562,ENSOARG00000009880,ENSOARG00000001264,ENSOARG00000014772,ENSOARG00000008578,ENSOARG00000016760	1	ENSOARG00000020812
GO:0003179	heart valve morphogenesis	biological_process	0.0002567	0.0094191	8	1354	26	19259	8	ENSOARG00000007733,ENSOARG00000013779,ENSOARG00000004662,ENSOARG00000009754,ENSOARG00000014336,ENSOARG00000014726,ENSOARG00000000651,ENSOARG00000010523	0
GO:0000165	MAPK cascade	biological_process	0.00026042	0.0095365	54	1354	475	19259	40	ENSOARG00000013753,ENSOARG00000015056,ENSOARG00000018856,ENSOARG00000007419,ENSOARG00000020058,ENSOARG00000009880,ENSOARG00000007903,ENSOARG00000013645,ENSOARG00000009750,ENSOARG00000014336,ENSOARG00000000304,ENSOARG00000000358,ENSOARG00000001039,ENSOARG00000002302,ENSOARG00000008162,ENSOARG00000013713,ENSOARG00000003963,ENSOARG00000009089,ENSOARG00000009999,ENSOARG00000018324,ENSOARG00000004662,…	14	ENSOARG00000013083,ENSOARG00000003530,ENSOARG00000018715,ENSOARG00000004519,ENSOARG00000000355,ENSOARG00000012503,ENSOARG00000000994,ENSOARG00000009917,ENSOARG00000011523,ENSOARG00000008588,ENSOARG00000017713,ENSOARG00000003550,ENSOARG00000007516,ENSOARG00000009438
GO:0045861	negative regulation of proteolysis	biological_process	0.00026632	0.0097191	35	1354	265	19259	15	ENSOARG00000000358,ENSOARG00000010552,ENSOARG00000015283,ENSOARG00000020058,ENSOARG00000007169,ENSOARG00000015056,ENSOARG00000010515,ENSOARG00000010127,ENSOARG00000003267,ENSOARG00000019080,ENSOARG00000014600,ENSOARG00000008064,ENSOARG00000010359,ENSOARG00000001784,ENSOARG00000018210	20	ENSOARG00000001346,ENSOARG00000016445,ENSOARG00000006096,ENSOARG00000004202,ENSOARG00000005384,ENSOARG00000005858,ENSOARG00000000729,ENSOARG00000004382,ENSOARG00000006981,ENSOARG00000005110,ENSOARG00000007306,ENSOARG00000000650,ENSOARG00000013157,ENSOARG00000018442,ENSOARG00000011414,ENSOARG00000008588,ENSOARG00000002756,ENSOARG00000020820,ENSOARG00000012561,ENSOARG00000001878
GO:0010470	regulation of gastrulation	biological_process	0.00026645	0.0097191	8	1354	26	19259	7	ENSOARG00000001576,ENSOARG00000013645,ENSOARG00000016880,ENSOARG00000013227,ENSOARG00000000651,ENSOARG00000007169,ENSOARG00000015887	1	ENSOARG00000002586
GO:0034109	homotypic cell-cell adhesion	biological_process	0.0002683	0.0097675	44	1354	363	19259	34	ENSOARG00000018506,ENSOARG00000014726,ENSOARG00000011053,ENSOARG00000014911,ENSOARG00000020923,ENSOARG00000003782,ENSOARG00000018760,ENSOARG00000008576,ENSOARG00000007419,ENSOARG00000007220,ENSOARG00000007475,ENSOARG00000006399,ENSOARG00000005050,ENSOARG00000000358,ENSOARG00000018587,ENSOARG00000000469,ENSOARG00000011081,ENSOARG00000009476,ENSOARG00000021177,ENSOARG00000011272,ENSOARG00000020025,…	10	ENSOARG00000013041,ENSOARG00000002381,ENSOARG00000000355,ENSOARG00000012139,ENSOARG00000003243,ENSOARG00000005717,ENSOARG00000004356,ENSOARG00000011523,ENSOARG00000021088,ENSOARG00000000417
GO:0006935	chemotaxis	biological_process	0.00027252	0.0098823	44	1354	362	19259	33	ENSOARG00000005448,ENSOARG00000010543,ENSOARG00000018039,ENSOARG00000001576,ENSOARG00000017485,ENSOARG00000014989,ENSOARG00000010462,ENSOARG00000020960,ENSOARG00000015400,ENSOARG00000013742,ENSOARG00000011584,ENSOARG00000001060,ENSOARG00000015165,ENSOARG00000008064,ENSOARG00000016559,ENSOARG00000017420,ENSOARG00000004386,ENSOARG00000018434,ENSOARG00000010829,ENSOARG00000006538,ENSOARG00000016739,…	11	ENSOARG00000002586,ENSOARG00000008365,ENSOARG00000000417,ENSOARG00000008588,ENSOARG00000021088,ENSOARG00000013351,ENSOARG00000013151,ENSOARG00000011007,ENSOARG00000000355,ENSOARG00000004750,ENSOARG00000001055
GO:0042330	taxis	biological_process	0.00027252	0.0098823	44	1354	362	19259	33	ENSOARG00000015056,ENSOARG00000000851,ENSOARG00000020058,ENSOARG00000007903,ENSOARG00000000304,ENSOARG00000001863,ENSOARG00000013645,ENSOARG00000017560,ENSOARG00000014911,ENSOARG00000013052,ENSOARG00000009770,ENSOARG00000004662,ENSOARG00000014989,ENSOARG00000017485,ENSOARG00000015400,ENSOARG00000013742,ENSOARG00000010462,ENSOARG00000020960,ENSOARG00000010543,ENSOARG00000018039,ENSOARG00000005448,…	11	ENSOARG00000000355,ENSOARG00000001055,ENSOARG00000004750,ENSOARG00000021088,ENSOARG00000008588,ENSOARG00000002586,ENSOARG00000000417,ENSOARG00000008365,ENSOARG00000013151,ENSOARG00000011007,ENSOARG00000013351
GO:0006950	response to stress	biological_process	0.00027452	0.0099358	197	1354	2234	19259	124	ENSOARG00000008465,ENSOARG00000008169,ENSOARG00000007850,ENSOARG00000011010,ENSOARG00000003603,ENSOARG00000013714,ENSOARG00000012638,ENSOARG00000002597,ENSOARG00000017943,ENSOARG00000009415,ENSOARG00000007419,ENSOARG00000020058,ENSOARG00000014908,ENSOARG00000008054,ENSOARG00000015056,ENSOARG00000018465,ENSOARG00000013860,ENSOARG00000013713,ENSOARG00000021136,ENSOARG00000012928,ENSOARG00000020460,…	73	ENSOARG00000010539,ENSOARG00000000432,ENSOARG00000006626,ENSOARG00000010687,ENSOARG00000013849,ENSOARG00000006195,ENSOARG00000009261,ENSOARG00000001268,ENSOARG00000004977,ENSOARG00000000833,ENSOARG00000000255,ENSOARG00000012503,Novel04162,ENSOARG00000002327,ENSOARG00000004036,ENSOARG00000018545,Novel00531,ENSOARG00000008588,ENSOARG00000003079,ENSOARG00000000417,ENSOARG00000002586,ENSOARG000000085…
GO:0061024	membrane organization	biological_process	0.00027763	0.010029	65	1354	600	19259	45	ENSOARG00000018760,ENSOARG00000020155,ENSOARG00000008819,ENSOARG00000013591,ENSOARG00000008578,ENSOARG00000002302,ENSOARG00000018237,ENSOARG00000005197,ENSOARG00000020058,ENSOARG00000005780,ENSOARG00000003474,ENSOARG00000011384,ENSOARG00000009010,ENSOARG00000018887,ENSOARG00000013521,ENSOARG00000007686,ENSOARG00000003898,ENSOARG00000008413,ENSOARG00000017638,Novel03181,ENSOARG00000004544,ENSOARG0…	20	ENSOARG00000008870,ENSOARG00000020862,ENSOARG00000006195,ENSOARG00000000817,ENSOARG00000002756,ENSOARG00000009928,ENSOARG00000013351,ENSOARG00000012019,ENSOARG00000010639,ENSOARG00000004256,ENSOARG00000014855,ENSOARG00000003984,ENSOARG00000017652,ENSOARG00000012139,ENSOARG00000000355,ENSOARG00000009438,ENSOARG00000006227,ENSOARG00000008588,ENSOARG00000019249,ENSOARG00000010446
GO:0040029	regulation of gene expression, epigenetic	biological_process	0.00028572	0.010301	22	1354	142	19259	20	ENSOARG00000013354,ENSOARG00000018105,ENSOARG00000012638,ENSOARG00000005812,ENSOARG00000003053,ENSOARG00000020187,ENSOARG00000019591,ENSOARG00000008012,ENSOARG00000002293,ENSOARG00000017967,ENSOARG00000001899,ENSOARG00000004275,ENSOARG00000002885,ENSOARG00000002221,ENSOARG00000010739,ENSOARG00000018856,ENSOARG00000002952,ENSOARG00000013753,ENSOARG00000003481,ENSOARG00000003613	2	ENSOARG00000011773,ENSOARG00000001123
GO:0035058	nonmotile primary cilium assembly	biological_process	0.00029088	0.010467	4	1354	6	19259	3	ENSOARG00000002647,ENSOARG00000003002,ENSOARG00000006205	1	ENSOARG00000016101
GO:0002011	morphogenesis of an epithelial sheet	biological_process	0.00029149	0.010468	11	1354	47	19259	10	ENSOARG00000015165,ENSOARG00000004386,ENSOARG00000013860,ENSOARG00000013645,ENSOARG00000018039,ENSOARG00000014336,ENSOARG00000013227,ENSOARG00000010523,ENSOARG00000015400,ENSOARG00000010829	1	ENSOARG00000003079
GO:0032101	regulation of response to external stimulus	biological_process	0.00029337	0.010516	59	1354	533	19259	39	ENSOARG00000015400,ENSOARG00000013030,ENSOARG00000010462,ENSOARG00000005279,ENSOARG00000019636,ENSOARG00000017485,ENSOARG00000001576,ENSOARG00000001899,ENSOARG00000003193,ENSOARG00000005448,ENSOARG00000009840,ENSOARG00000011272,ENSOARG00000013102,ENSOARG00000013714,ENSOARG00000005533,ENSOARG00000012278,ENSOARG00000016559,ENSOARG00000015165,ENSOARG00000001060,ENSOARG00000011584,ENSOARG00000002735,…	20	ENSOARG00000011414,ENSOARG00000008588,ENSOARG00000000417,ENSOARG00000008365,ENSOARG00000002586,ENSOARG00000011007,ENSOARG00000013849,ENSOARG00000008551,ENSOARG00000013151,ENSOARG00000013351,ENSOARG00000009438,ENSOARG00000005858,ENSOARG00000018673,ENSOARG00000003530,ENSOARG00000000355,ENSOARG00000004977,ENSOARG00000017617,ENSOARG00000019140,ENSOARG00000001055,ENSOARG00000012901
GO:0006337	nucleosome disassembly	biological_process	0.00029636	0.010582	5	1354	10	19259	4	ENSOARG00000019554,ENSOARG00000004275,ENSOARG00000003267,ENSOARG00000017967	1	ENSOARG00000003916
GO:0032986	protein-DNA complex disassembly	biological_process	0.00029636	0.010582	5	1354	10	19259	4	ENSOARG00000017967,ENSOARG00000003267,ENSOARG00000019554,ENSOARG00000004275	1	ENSOARG00000003916
GO:0044802	single-organism membrane organization	biological_process	0.00029713	0.010589	59	1354	533	19259	41	ENSOARG00000003898,ENSOARG00000008413,ENSOARG00000020023,ENSOARG00000018887,ENSOARG00000007968,ENSOARG00000016857,ENSOARG00000013521,ENSOARG00000002448,ENSOARG00000007686,ENSOARG00000009010,ENSOARG00000011384,ENSOARG00000016633,ENSOARG00000004544,ENSOARG00000005279,ENSOARG00000020960,ENSOARG00000017763,ENSOARG00000014303,ENSOARG00000004702,ENSOARG00000011391,ENSOARG00000009280,ENSOARG00000017638,…	18	ENSOARG00000004256,ENSOARG00000010639,ENSOARG00000013351,ENSOARG00000009438,ENSOARG00000012019,ENSOARG00000002756,ENSOARG00000009928,ENSOARG00000010446,ENSOARG00000019249,ENSOARG00000008588,ENSOARG00000014855,ENSOARG00000006227,ENSOARG00000003984,ENSOARG00000006195,ENSOARG00000000355,ENSOARG00000012139,ENSOARG00000008870,ENSOARG00000017652
GO:0006886	intracellular protein transport	biological_process	0.0003005	0.010689	68	1354	636	19259	49	ENSOARG00000000358,ENSOARG00000020615,ENSOARG00000019738,ENSOARG00000003474,ENSOARG00000004662,ENSOARG00000003799,ENSOARG00000020155,ENSOARG00000009999,ENSOARG00000000651,ENSOARG00000008578,ENSOARG00000018237,ENSOARG00000018661,ENSOARG00000017007,ENSOARG00000004797,ENSOARG00000003112,ENSOARG00000017420,ENSOARG00000006758,ENSOARG00000011383,ENSOARG00000008413,ENSOARG00000008680,ENSOARG00000012237,…	19	ENSOARG00000004977,ENSOARG00000001684,ENSOARG00000007306,ENSOARG00000017617,ENSOARG00000009151,ENSOARG00000014855,ENSOARG00000002756,ENSOARG00000009928,ENSOARG00000006916,ENSOARG00000012019,ENSOARG00000003646,ENSOARG00000017643,ENSOARG00000000801,Novel03681,ENSOARG00000000910,ENSOARG00000006159,ENSOARG00000008588,ENSOARG00000019249,ENSOARG00000018994
GO:1903507	negative regulation of nucleic acid-templated transcription	biological_process	0.00030115	0.010691	84	1354	828	19259	73	ENSOARG00000009754,ENSOARG00000010052,ENSOARG00000003053,ENSOARG00000005812,ENSOARG00000008064,ENSOARG00000010829,ENSOARG00000020025,ENSOARG00000010415,ENSOARG00000003199,ENSOARG00000018039,ENSOARG00000010126,ENSOARG00000015571,ENSOARG00000004350,ENSOARG00000001576,ENSOARG00000005018,ENSOARG00000013030,ENSOARG00000015400,ENSOARG00000013863,ENSOARG00000012495,ENSOARG00000013265,ENSOARG00000007509,…	11	ENSOARG00000007516,ENSOARG00000009625,ENSOARG00000008551,ENSOARG00000008588,ENSOARG00000000801,ENSOARG00000013150,ENSOARG00000005858,ENSOARG00000006916,ENSOARG00000012787,ENSOARG00000011414,ENSOARG00000006981
GO:0031331	positive regulation of cellular catabolic process	biological_process	0.00030392	0.01075	28	1354	200	19259	20	ENSOARG00000005533,ENSOARG00000021136,ENSOARG00000009840,ENSOARG00000007870,ENSOARG00000015518,ENSOARG00000020473,ENSOARG00000009754,ENSOARG00000010215,ENSOARG00000009010,ENSOARG00000001060,ENSOARG00000006044,ENSOARG00000005050,ENSOARG00000005881,ENSOARG00000008706,ENSOARG00000010739,ENSOARG00000019738,ENSOARG00000009433,ENSOARG00000015283,ENSOARG00000004350,ENSOARG00000000358	8	ENSOARG00000003433,ENSOARG00000009438,ENSOARG00000012019,ENSOARG00000006642,ENSOARG00000008043,ENSOARG00000010327,ENSOARG00000011414,ENSOARG00000004131
GO:0001934	positive regulation of protein phosphorylation	biological_process	0.00030396	0.01075	62	1354	568	19259	45	ENSOARG00000008162,ENSOARG00000009841,ENSOARG00000012928,ENSOARG00000002302,ENSOARG00000016935,ENSOARG00000014726,ENSOARG00000013713,ENSOARG00000000651,ENSOARG00000009530,ENSOARG00000015562,ENSOARG00000009999,ENSOARG00000004662,ENSOARG00000018324,ENSOARG00000018856,ENSOARG00000015056,ENSOARG00000013753,ENSOARG00000020058,ENSOARG00000009880,ENSOARG00000007419,ENSOARG00000005780,ENSOARG00000014336,…	17	ENSOARG00000006159,ENSOARG00000000994,ENSOARG00000001055,ENSOARG00000013083,ENSOARG00000004519,ENSOARG00000018715,ENSOARG00000013140,ENSOARG00000000355,ENSOARG00000014970,ENSOARG00000012019,ENSOARG00000006916,ENSOARG00000008588,ENSOARG00000011523,ENSOARG00000009917,ENSOARG00000003550,ENSOARG00000017713,ENSOARG00000004131
GO:0030326	embryonic limb morphogenesis	biological_process	0.00030791	0.010848	18	1354	105	19259	18	ENSOARG00000018039,ENSOARG00000018254,ENSOARG00000004702,ENSOARG00000016880,ENSOARG00000007850,ENSOARG00000016626,ENSOARG00000001576,ENSOARG00000000358,ENSOARG00000002885,ENSOARG00000011582,ENSOARG00000015400,ENSOARG00000009754,ENSOARG00000017420,ENSOARG00000004662,ENSOARG00000008064,ENSOARG00000008578,ENSOARG00000013052,ENSOARG00000000651	0
GO:0035113	embryonic appendage morphogenesis	biological_process	0.00030791	0.010848	18	1354	105	19259	18	ENSOARG00000008578,ENSOARG00000000651,ENSOARG00000013052,ENSOARG00000009754,ENSOARG00000008064,ENSOARG00000004662,ENSOARG00000017420,ENSOARG00000011582,ENSOARG00000015400,ENSOARG00000007850,ENSOARG00000016880,ENSOARG00000004702,ENSOARG00000018254,ENSOARG00000018039,ENSOARG00000002885,ENSOARG00000000358,ENSOARG00000001576,ENSOARG00000016626	0
GO:0001942	hair follicle development	biological_process	0.00031254	0.010991	14	1354	71	19259	14	ENSOARG00000014908,ENSOARG00000015400,ENSOARG00000008418,ENSOARG00000013742,ENSOARG00000013753,ENSOARG00000004662,ENSOARG00000013366,ENSOARG00000013779,ENSOARG00000002885,ENSOARG00000004241,ENSOARG00000004702,ENSOARG00000001340,ENSOARG00000014558,ENSOARG00000013521	0
GO:0003181	atrioventricular valve morphogenesis	biological_process	0.000315	0.011015	6	1354	15	19259	6	ENSOARG00000007733,ENSOARG00000000651,ENSOARG00000014726,ENSOARG00000004662,ENSOARG00000009754,ENSOARG00000014336	0
GO:0044707	single-multicellular organism process	biological_process	0.00031509	0.011015	384	1354	4727	19259	295	ENSOARG00000003782,ENSOARG00000018760,ENSOARG00000010549,ENSOARG00000000651,ENSOARG00000014772,ENSOARG00000012724,ENSOARG00000008368,ENSOARG00000002302,ENSOARG00000000358,ENSOARG00000014336,ENSOARG00000007903,ENSOARG00000004704,ENSOARG00000007270,ENSOARG00000003201,ENSOARG00000007475,ENSOARG00000005050,ENSOARG00000007546,ENSOARG00000017420,ENSOARG00000010962,ENSOARG00000008377,ENSOARG00000008648,…	89	ENSOARG00000017617,ENSOARG00000001616,ENSOARG00000020812,ENSOARG00000006178,ENSOARG00000001055,ENSOARG00000012808,ENSOARG00000016343,ENSOARG00000004519,ENSOARG00000002404,Novel00762,Novel02289,ENSOARG00000005007,ENSOARG00000006638,ENSOARG00000014562,ENSOARG00000006159,ENSOARG00000012268,ENSOARG00000012139,ENSOARG00000005858,ENSOARG00000011007,ENSOARG00000017737,ENSOARG00000000464,ENSOARG000000006…
GO:1902857	positive regulation of nonmotile primary cilium assembly	biological_process	0.0003155	0.011015	3	1354	3	19259	2	ENSOARG00000003002,ENSOARG00000006205	1	ENSOARG00000016101
GO:0001823	mesonephros development	biological_process	0.00031622	0.011015	15	1354	79	19259	14	ENSOARG00000009089,ENSOARG00000013521,ENSOARG00000016880,ENSOARG00000009750,ENSOARG00000004241,ENSOARG00000018039,ENSOARG00000013779,ENSOARG00000002885,ENSOARG00000004662,ENSOARG00000001576,ENSOARG00000017420,ENSOARG00000016559,ENSOARG00000008578,ENSOARG00000014908	1	ENSOARG00000020812
GO:0061343	cell adhesion involved in heart morphogenesis	biological_process	0.0003164	0.011015	3	1354	3	19259	3	ENSOARG00000017560,ENSOARG00000007733,ENSOARG00000014726	0
GO:0022614	membrane to membrane docking	biological_process	0.00031679	0.011015	3	1354	3	19259	3	ENSOARG00000005050,ENSOARG00000008819,ENSOARG00000015656	0
GO:0098805	whole membrane	cellular_component	0.00031834	0.011049	95	1354	963	19259	73	ENSOARG00000005780,ENSOARG00000015056,ENSOARG00000018768,ENSOARG00000003474,ENSOARG00000005050,ENSOARG00000012810,ENSOARG00000020622,ENSOARG00000000358,ENSOARG00000005197,ENSOARG00000013565,ENSOARG00000000651,ENSOARG00000008578,ENSOARG00000002302,ENSOARG00000020460,ENSOARG00000016530,ENSOARG00000020155,ENSOARG00000015518,ENSOARG00000020473,ENSOARG00000008995,ENSOARG00000017638,ENSOARG00000002885,…	22	ENSOARG00000002535,ENSOARG00000016443,ENSOARG00000005916,ENSOARG00000014855,ENSOARG00000013435,ENSOARG00000017479,ENSOARG00000018967,ENSOARG00000014279,ENSOARG00000004356,ENSOARG00000014886,ENSOARG00000017652,ENSOARG00000012139,ENSOARG00000000355,ENSOARG00000011984,ENSOARG00000003984,ENSOARG00000012007,ENSOARG00000005083,ENSOARG00000019249,ENSOARG00000001938,ENSOARG00000011523,ENSOARG00000003061,…
GO:0031214	biomineral tissue development	biological_process	0.00031897	0.01105	16	1354	87	19259	11	ENSOARG00000017992,ENSOARG00000002050,ENSOARG00000014908,ENSOARG00000018039,ENSOARG00000016880,ENSOARG00000013779,ENSOARG00000009841,ENSOARG00000021136,ENSOARG00000000651,ENSOARG00000009754,ENSOARG00000007733	5	ENSOARG00000008588,ENSOARG00000006638,ENSOARG00000014970,ENSOARG00000006178,ENSOARG00000020820
GO:0007163	establishment or maintenance of cell polarity	biological_process	0.00032028	0.011075	20	1354	124	19259	19	ENSOARG00000016676,ENSOARG00000005050,ENSOARG00000011582,ENSOARG00000013742,ENSOARG00000015400,ENSOARG00000021147,ENSOARG00000008719,ENSOARG00000013227,ENSOARG00000002647,ENSOARG00000001039,ENSOARG00000010829,ENSOARG00000011780,ENSOARG00000008398,ENSOARG00000005665,ENSOARG00000009476,ENSOARG00000019990,ENSOARG00000005522,ENSOARG00000008819,ENSOARG00000018760	1	ENSOARG00000003079
GO:0044530	supraspliceosomal complex	cellular_component	0.00032353	0.011166	3	1354	3	19259	3	ENSOARG00000002952,ENSOARG00000010884,ENSOARG00000010739	0
GO:0060710	chorio-allantoic fusion	biological_process	0.00032828	0.011309	4	1354	6	19259	4	ENSOARG00000021177,ENSOARG00000008064,ENSOARG00000018039,ENSOARG00000014336	0
GO:0045596	negative regulation of cell differentiation	biological_process	0.00033138	0.011395	50	1354	433	19259	45	ENSOARG00000009416,ENSOARG00000000517,ENSOARG00000011220,ENSOARG00000020673,ENSOARG00000021177,ENSOARG00000010523,ENSOARG00000007686,ENSOARG00000009754,ENSOARG00000017420,ENSOARG00000017485,ENSOARG00000019636,ENSOARG00000008418,ENSOARG00000015400,ENSOARG00000004797,ENSOARG00000013030,ENSOARG00000005448,ENSOARG00000016880,ENSOARG00000004702,ENSOARG00000018039,ENSOARG00000002885,ENSOARG00000013779,…	5	ENSOARG00000000663,ENSOARG00000009438,ENSOARG00000006280,ENSOARG00000020812,ENSOARG00000002381
GO:0072080	nephron tubule development	biological_process	0.00033481	0.011492	14	1354	71	19259	13	ENSOARG00000017420,ENSOARG00000004662,ENSOARG00000013779,ENSOARG00000007775,ENSOARG00000002885,ENSOARG00000004241,ENSOARG00000009750,ENSOARG00000016880,ENSOARG00000013521,ENSOARG00000010523,ENSOARG00000004797,ENSOARG00000014908,ENSOARG00000008578	1	ENSOARG00000020812
GO:0044451	nucleoplasm part	cellular_component	0.00033915	0.011619	82	1354	809	19259	66	ENSOARG00000002484,ENSOARG00000018856,ENSOARG00000008414,ENSOARG00000016770,ENSOARG00000002221,ENSOARG00000016966,ENSOARG00000006977,ENSOARG00000009433,ENSOARG00000009389,ENSOARG00000002200,ENSOARG00000020872,ENSOARG00000015595,ENSOARG00000015977,ENSOARG00000012495,ENSOARG00000002292,ENSOARG00000007509,ENSOARG00000009166,ENSOARG00000020960,ENSOARG00000003021,ENSOARG00000011887,ENSOARG00000007042,…	16	ENSOARG00000006051,ENSOARG00000010327,ENSOARG00000020584,ENSOARG00000001538,ENSOARG00000000801,ENSOARG00000014562,ENSOARG00000006064,ENSOARG00000006227,ENSOARG00000000340,ENSOARG00000005266,ENSOARG00000011162,ENSOARG00000004977,ENSOARG00000017656,ENSOARG00000017185,ENSOARG00000014692,ENSOARG00000011773
GO:0072234	metanephric nephron tubule development	biological_process	0.00034418	0.01177	6	1354	15	19259	5	ENSOARG00000016880,ENSOARG00000013779,ENSOARG00000007775,ENSOARG00000004797,ENSOARG00000014908	1	ENSOARG00000020812
GO:0051174	regulation of phosphorus metabolic process	biological_process	0.00034516	0.011782	108	1354	1119	19259	76	ENSOARG00000001039,ENSOARG00000013053,ENSOARG00000014340,ENSOARG00000010072,ENSOARG00000009750,ENSOARG00000000304,ENSOARG00000013645,ENSOARG00000011081,ENSOARG00000017639,ENSOARG00000009433,ENSOARG00000013753,ENSOARG00000018856,ENSOARG00000013462,ENSOARG00000018324,ENSOARG00000014726,ENSOARG00000015793,ENSOARG00000008162,ENSOARG00000016935,ENSOARG00000002035,ENSOARG00000001576,ENSOARG00000019663,…	32	ENSOARG00000000355,ENSOARG00000013140,ENSOARG00000012139,ENSOARG00000017998,ENSOARG00000010327,ENSOARG00000018103,ENSOARG00000006159,ENSOARG00000009697,ENSOARG00000010914,ENSOARG00000004131,ENSOARG00000002586,ENSOARG00000017713,ENSOARG00000011523,ENSOARG00000008588,ENSOARG00000009917,ENSOARG00000009438,ENSOARG00000007516,ENSOARG00000012503,ENSOARG00000005356,ENSOARG00000018715,ENSOARG00000004519,…
GO:0072131	kidney mesenchyme morphogenesis	biological_process	0.00034748	0.011818	3	1354	3	19259	3	ENSOARG00000018039,ENSOARG00000016880,ENSOARG00000004662	0
GO:0072133	metanephric mesenchyme morphogenesis	biological_process	0.00034748	0.011818	3	1354	3	19259	3	ENSOARG00000004662,ENSOARG00000018039,ENSOARG00000016880	0
GO:0019843	rRNA binding	molecular_function	0.00035265	0.011928	11	1354	46	19259	0		11	ENSOARG00000019145,ENSOARG00000011523,ENSOARG00000008494,ENSOARG00000001382,ENSOARG00000011414,ENSOARG00000007306,ENSOARG00000020156,ENSOARG00000017744,ENSOARG00000005925,ENSOARG00000001204,ENSOARG00000011605
GO:0048736	appendage development	biological_process	0.00035266	0.011928	22	1354	143	19259	21	ENSOARG00000000651,ENSOARG00000013052,ENSOARG00000008578,ENSOARG00000008064,ENSOARG00000004662,ENSOARG00000017420,ENSOARG00000009754,ENSOARG00000001630,ENSOARG00000003201,ENSOARG00000015400,ENSOARG00000011582,ENSOARG00000013779,ENSOARG00000002885,ENSOARG00000001576,ENSOARG00000000358,ENSOARG00000016626,ENSOARG00000007850,ENSOARG00000016880,ENSOARG00000004702,ENSOARG00000018254,ENSOARG00000018039	1	ENSOARG00000000662
GO:0060173	limb development	biological_process	0.00035266	0.011928	22	1354	143	19259	21	ENSOARG00000004662,ENSOARG00000017420,ENSOARG00000008064,ENSOARG00000001630,ENSOARG00000009754,ENSOARG00000013052,ENSOARG00000000651,ENSOARG00000008578,ENSOARG00000000358,ENSOARG00000001576,ENSOARG00000016626,ENSOARG00000013779,ENSOARG00000002885,ENSOARG00000004702,ENSOARG00000018254,ENSOARG00000018039,ENSOARG00000007850,ENSOARG00000016880,ENSOARG00000015400,ENSOARG00000003201,ENSOARG00000011582	1	ENSOARG00000000662
GO:1902692	regulation of neuroblast proliferation	biological_process	0.00036103	0.012173	7	1354	21	19259	6	ENSOARG00000002885,ENSOARG00000017420,ENSOARG00000016676,ENSOARG00000011081,ENSOARG00000021136,ENSOARG00000004241	1	ENSOARG00000003916
GO:0042327	positive regulation of phosphorylation	biological_process	0.00036226	0.012173	64	1354	595	19259	46	ENSOARG00000014726,ENSOARG00000008162,ENSOARG00000016935,ENSOARG00000018324,ENSOARG00000013753,ENSOARG00000018856,ENSOARG00000013053,ENSOARG00000001039,ENSOARG00000009750,ENSOARG00000000304,ENSOARG00000011081,ENSOARG00000006538,ENSOARG00000015165,ENSOARG00000001060,ENSOARG00000011584,ENSOARG00000015400,ENSOARG00000001576,ENSOARG00000003193,ENSOARG00000004702,ENSOARG00000018039,ENSOARG00000003199,…	18	ENSOARG00000006159,ENSOARG00000009697,ENSOARG00000000355,ENSOARG00000013140,ENSOARG00000017713,ENSOARG00000011523,ENSOARG00000008588,ENSOARG00000009917,ENSOARG00000004131,ENSOARG00000001055,ENSOARG00000000994,ENSOARG00000018715,ENSOARG00000004519,ENSOARG00000013083,ENSOARG00000014970,ENSOARG00000006916,ENSOARG00000012019,ENSOARG00000003550
GO:0051276	chromosome organization	biological_process	0.0003629	0.012173	79	1354	774	19259	69	ENSOARG00000015595,ENSOARG00000018040,ENSOARG00000003267,ENSOARG00000013863,ENSOARG00000008469,ENSOARG00000019974,ENSOARG00000013265,ENSOARG00000002484,ENSOARG00000003481,ENSOARG00000018856,ENSOARG00000009652,ENSOARG00000002221,ENSOARG00000016770,ENSOARG00000008414,ENSOARG00000010161,ENSOARG00000006977,ENSOARG00000009966,ENSOARG00000017967,ENSOARG00000013120,ENSOARG00000002365,ENSOARG00000007399,…	10	ENSOARG00000003916,ENSOARG00000003984,ENSOARG00000014562,ENSOARG00000018558,ENSOARG00000000801,ENSOARG00000006619,ENSOARG00000018442,ENSOARG00000004977,ENSOARG00000016343,ENSOARG00000017185
GO:0001666	response to hypoxia	biological_process	0.00036317	0.012173	20	1354	124	19259	16	ENSOARG00000015571,ENSOARG00000010126,ENSOARG00000008169,ENSOARG00000010462,ENSOARG00000002050,ENSOARG00000015165,ENSOARG00000004662,ENSOARG00000009010,ENSOARG00000009754,ENSOARG00000017943,ENSOARG00000015342,ENSOARG00000008814,ENSOARG00000021177,ENSOARG00000021136,ENSOARG00000018035,ENSOARG00000013714	4	ENSOARG00000000355,ENSOARG00000011414,ENSOARG00000010539,ENSOARG00000002756
GO:0036293	response to decreased oxygen levels	biological_process	0.00036317	0.012173	20	1354	124	19259	16	ENSOARG00000009010,ENSOARG00000004662,ENSOARG00000015165,ENSOARG00000015342,ENSOARG00000017943,ENSOARG00000009754,ENSOARG00000021177,ENSOARG00000008814,ENSOARG00000018035,ENSOARG00000013714,ENSOARG00000021136,ENSOARG00000008169,ENSOARG00000010126,ENSOARG00000015571,ENSOARG00000010462,ENSOARG00000002050	4	ENSOARG00000002756,ENSOARG00000000355,ENSOARG00000010539,ENSOARG00000011414
GO:0003205	cardiac chamber development	biological_process	0.00036581	0.01224	20	1354	125	19259	18	ENSOARG00000007630,ENSOARG00000005665,ENSOARG00000021136,ENSOARG00000010523,ENSOARG00000014898,ENSOARG00000000651,ENSOARG00000014726,ENSOARG00000011272,ENSOARG00000016931,ENSOARG00000010344,ENSOARG00000004662,ENSOARG00000007733,ENSOARG00000015400,ENSOARG00000004241,ENSOARG00000014336,ENSOARG00000018039,ENSOARG00000018587,ENSOARG00000004275	2	ENSOARG00000003916,ENSOARG00000001811
GO:0019219	regulation of nucleobase-containing compound metabolic process	biological_process	0.00036768	0.01228	241	1354	2827	19259	188	ENSOARG00000015283,ENSOARG00000020463,ENSOARG00000000469,ENSOARG00000003573,ENSOARG00000014336,ENSOARG00000000358,ENSOARG00000015104,ENSOARG00000002050,ENSOARG00000004497,ENSOARG00000003966,ENSOARG00000019738,ENSOARG00000009880,ENSOARG00000009999,ENSOARG00000019591,ENSOARG00000012029,ENSOARG00000013038,ENSOARG00000007237,ENSOARG00000020923,ENSOARG00000006655,ENSOARG00000020645,ENSOARG00000008368,…	53	ENSOARG00000003704,ENSOARG00000019140,ENSOARG00000020812,ENSOARG00000006981,ENSOARG00000011967,ENSOARG00000012787,ENSOARG00000011414,ENSOARG00000012019,ENSOARG00000006916,ENSOARG00000011169,ENSOARG00000001538,ENSOARG00000012139,ENSOARG00000000801,ENSOARG00000006051,ENSOARG00000010327,ENSOARG00000005858,ENSOARG00000004750,ENSOARG00000006642,ENSOARG00000004920,ENSOARG00000000741,ENSOARG00000009697,…
GO:0008150	biological_process	biological_process	0.00037052	0.012353	1120	1354	15278	19259	634	ENSOARG00000000651,ENSOARG00000012204,ENSOARG00000019591,ENSOARG00000018760,ENSOARG00000012788,ENSOARG00000008573,ENSOARG00000007270,ENSOARG00000007903,ENSOARG00000003201,ENSOARG00000015104,ENSOARG00000000358,ENSOARG00000015656,ENSOARG00000008377,ENSOARG00000004173,ENSOARG00000001076,ENSOARG00000018993,ENSOARG00000010962,ENSOARG00000013974,ENSOARG00000012413,ENSOARG00000010543,ENSOARG00000010884,…	486	ENSOARG00000020243,ENSOARG00000005384,Novel03827,ENSOARG00000003433,ENSOARG00000019994,ENSOARG00000001638,Novel00610,ENSOARG00000006254,ENSOARG00000006640,ENSOARG00000007843,ENSOARG00000006159,ENSOARG00000018666,ENSOARG00000006456,ENSOARG00000005691,ENSOARG00000003771,ENSOARG00000017608,ENSOARG00000017998,ENSOARG00000005858,ENSOARG00000000962,ENSOARG00000015574,ENSOARG00000001472,ENSOARG000000161…
GO:0007159	leukocyte cell-cell adhesion	biological_process	0.00037634	0.012524	41	1354	336	19259	30	ENSOARG00000020307,ENSOARG00000011582,ENSOARG00000010061,ENSOARG00000017638,ENSOARG00000002885,ENSOARG00000010543,ENSOARG00000018039,ENSOARG00000005448,ENSOARG00000021177,ENSOARG00000009476,ENSOARG00000011272,ENSOARG00000020025,ENSOARG00000015656,ENSOARG00000017420,ENSOARG00000008064,ENSOARG00000011584,ENSOARG00000007419,ENSOARG00000005050,ENSOARG00000007220,ENSOARG00000000358,ENSOARG00000018587,…	11	ENSOARG00000021088,ENSOARG00000011523,ENSOARG00000000417,ENSOARG00000003243,ENSOARG00000004356,ENSOARG00000005717,ENSOARG00000012139,ENSOARG00000000355,ENSOARG00000013041,ENSOARG00000006895,ENSOARG00000002381
GO:0010463	mesenchymal cell proliferation	biological_process	0.00037961	0.012611	9	1354	34	19259	9	ENSOARG00000016880,ENSOARG00000004241,ENSOARG00000018039,ENSOARG00000013779,ENSOARG00000002885,ENSOARG00000001576,ENSOARG00000000651,ENSOARG00000014726,ENSOARG00000015400	0
GO:0051336	regulation of hydrolase activity	biological_process	0.00038195	0.012666	87	1354	868	19259	51	ENSOARG00000019707,ENSOARG00000007169,ENSOARG00000008885,ENSOARG00000016888,ENSOARG00000010515,ENSOARG00000018856,ENSOARG00000010552,ENSOARG00000014340,ENSOARG00000013053,ENSOARG00000020179,ENSOARG00000019687,ENSOARG00000009750,ENSOARG00000015793,ENSOARG00000013330,ENSOARG00000016935,ENSOARG00000011668,ENSOARG00000020960,ENSOARG00000009653,ENSOARG00000015400,ENSOARG00000019080,ENSOARG00000014600,…	36	ENSOARG00000000729,ENSOARG00000017652,ENSOARG00000001346,ENSOARG00000016445,ENSOARG00000005691,ENSOARG00000018103,ENSOARG00000008588,ENSOARG00000011523,ENSOARG00000001938,ENSOARG00000010914,ENSOARG00000000417,ENSOARG00000002586,ENSOARG00000013157,ENSOARG00000001811,ENSOARG00000017737,ENSOARG00000020820,ENSOARG00000017191,ENSOARG00000007516,ENSOARG00000012561,ENSOARG00000001878,ENSOARG00000005384,…
GO:0045785	positive regulation of cell adhesion	biological_process	0.00038554	0.012762	34	1354	263	19259	26	ENSOARG00000011081,ENSOARG00000001874,ENSOARG00000003598,ENSOARG00000014336,ENSOARG00000009750,ENSOARG00000005780,ENSOARG00000008885,ENSOARG00000009153,ENSOARG00000013462,ENSOARG00000020923,ENSOARG00000008819,ENSOARG00000014726,ENSOARG00000014711,ENSOARG00000014911,ENSOARG00000011053,ENSOARG00000005448,ENSOARG00000018039,ENSOARG00000010543,ENSOARG00000015400,ENSOARG00000020307,ENSOARG00000001060,…	8	ENSOARG00000000355,ENSOARG00000018103,ENSOARG00000002586,ENSOARG00000009151,ENSOARG00000011523,ENSOARG00000017460,ENSOARG00000004356,ENSOARG00000013351
GO:0060993	kidney morphogenesis	biological_process	0.00039326	0.012994	14	1354	72	19259	13	ENSOARG00000018039,ENSOARG00000018254,ENSOARG00000009750,ENSOARG00000004241,ENSOARG00000016880,ENSOARG00000013521,ENSOARG00000017420,ENSOARG00000004662,ENSOARG00000013779,ENSOARG00000002885,ENSOARG00000008578,ENSOARG00000004797,ENSOARG00000014908	1	ENSOARG00000020812
GO:0005739	mitochondrion	cellular_component	0.0003983	0.013137	123	1354	1291	19259	35	ENSOARG00000018661,ENSOARG00000018757,ENSOARG00000016693,ENSOARG00000015518,ENSOARG00000003799,ENSOARG00000007301,ENSOARG00000008573,ENSOARG00000020615,ENSOARG00000000358,ENSOARG00000012237,ENSOARG00000015263,ENSOARG00000006313,ENSOARG00000005479,ENSOARG00000011384,ENSOARG00000017809,ENSOARG00000004440,ENSOARG00000015710,ENSOARG00000000010,ENSOARG00000019963,ENSOARG00000017503,ENSOARG00000017799,…	88	ENSOARG00000019140,ENSOARG00000002230,ENSOARG00000019418,ENSOARG00000006981,ENSOARG00000009677,ENSOARG00000001684,ENSOARG00000006369,ENSOARG00000006284,ENSOARG00000018675,ENSOARG00000011772,ENSOARG00000004036,ENSOARG00000011326,ENSOARG00000006394,ENSOARG00000013450,ENSOARG00000018221,ENSOARG00000006195,ENSOARG00000020862,ENSOARG00000016862,ENSOARG00000009925,ENSOARG00000014529,ENSOARG00000001909,…
GO:0003197	endocardial cushion development	biological_process	0.0004054	0.013348	9	1354	34	19259	9	ENSOARG00000010523,ENSOARG00000013030,ENSOARG00000014726,ENSOARG00000000651,ENSOARG00000018039,ENSOARG00000009754,ENSOARG00000004662,ENSOARG00000013779,ENSOARG00000007733	0
GO:0042995	cell projection	cellular_component	0.00040727	0.013386	95	1354	972	19259	71	ENSOARG00000014600,ENSOARG00000020960,ENSOARG00000015165,ENSOARG00000003416,ENSOARG00000004386,ENSOARG00000002042,ENSOARG00000004957,ENSOARG00000011584,ENSOARG00000020023,ENSOARG00000019828,ENSOARG00000009476,ENSOARG00000018434,ENSOARG00000010829,ENSOARG00000000517,ENSOARG00000007775,ENSOARG00000007580,ENSOARG00000013053,ENSOARG00000020179,ENSOARG00000001874,ENSOARG00000013645,ENSOARG00000011081,…	24	ENSOARG00000000714,ENSOARG00000018994,ENSOARG00000017460,ENSOARG00000003079,ENSOARG00000011523,ENSOARG00000001938,ENSOARG00000011764,ENSOARG00000011216,ENSOARG00000016101,ENSOARG00000007288,ENSOARG00000021079,ENSOARG00000013596,ENSOARG00000006177,ENSOARG00000005380,ENSOARG00000014279,ENSOARG00000005717,ENSOARG00000005379,ENSOARG00000016443,Novel00037,ENSOARG00000008870,ENSOARG00000012503,ENSOARG0…
GO:0005769	early endosome	cellular_component	0.00042065	0.013801	22	1354	145	19259	19	ENSOARG00000011383,ENSOARG00000001784,ENSOARG00000011584,ENSOARG00000018887,ENSOARG00000015518,ENSOARG00000005337,ENSOARG00000021022,ENSOARG00000003416,ENSOARG00000006664,ENSOARG00000017639,ENSOARG00000005197,ENSOARG00000019441,ENSOARG00000020988,ENSOARG00000011010,ENSOARG00000008995,ENSOARG00000017485,ENSOARG00000013753,ENSOARG00000010462,ENSOARG00000014303	3	ENSOARG00000009581,ENSOARG00000013435,ENSOARG00000017652
GO:0034248	regulation of cellular amide metabolic process	biological_process	0.00042211	0.01381	29	1354	213	19259	18	ENSOARG00000004625,ENSOARG00000000666,ENSOARG00000021177,ENSOARG00000020923,ENSOARG00000019591,ENSOARG00000015905,ENSOARG00000010739,ENSOARG00000020058,ENSOARG00000007759,ENSOARG00000008706,ENSOARG00000005881,ENSOARG00000015056,ENSOARG00000001899,ENSOARG00000010741,ENSOARG00000000545,ENSOARG00000019709,ENSOARG00000014336,ENSOARG00000002524	11	ENSOARG00000015265,ENSOARG00000001045,ENSOARG00000012019,ENSOARG00000009438,ENSOARG00000018926,ENSOARG00000010452,ENSOARG00000010327,ENSOARG00000003848,ENSOARG00000008043,ENSOARG00000011523,ENSOARG00000001479
GO:0098773	skin epidermis development	biological_process	0.00042239	0.01381	14	1354	73	19259	14	ENSOARG00000004702,ENSOARG00000004241,ENSOARG00000001340,ENSOARG00000014558,ENSOARG00000013521,ENSOARG00000004662,ENSOARG00000013366,ENSOARG00000002885,ENSOARG00000013779,ENSOARG00000013753,ENSOARG00000013742,ENSOARG00000014908,ENSOARG00000008418,ENSOARG00000015400	0
GO:2000112	regulation of cellular macromolecule biosynthetic process	biological_process	0.00042601	0.01388	231	1354	2703	19259	182	ENSOARG00000017943,ENSOARG00000019612,ENSOARG00000002597,ENSOARG00000012638,ENSOARG00000016414,ENSOARG00000017325,ENSOARG00000010523,ENSOARG00000011272,ENSOARG00000000925,ENSOARG00000013895,ENSOARG00000014629,ENSOARG00000007850,ENSOARG00000011259,ENSOARG00000001486,ENSOARG00000008286,ENSOARG00000009530,ENSOARG00000013991,ENSOARG00000010215,ENSOARG00000004662,ENSOARG00000009841,ENSOARG00000008578,…	49	ENSOARG00000004356,ENSOARG00000017656,ENSOARG00000017185,ENSOARG00000014540,ENSOARG00000020703,ENSOARG00000006626,Novel00192,ENSOARG00000010539,ENSOARG00000015265,ENSOARG00000004977,ENSOARG00000018221,ENSOARG00000018926,ENSOARG00000020820,ENSOARG00000009625,ENSOARG00000008551,ENSOARG00000008588,Novel00531,ENSOARG00000001045,ENSOARG00000003916,ENSOARG00000013140,ENSOARG00000000355,ENSOARG000000080…
GO:1902679	negative regulation of RNA biosynthetic process	biological_process	0.00042604	0.01388	84	1354	837	19259	73	ENSOARG00000016626,ENSOARG00000010741,ENSOARG00000015184,ENSOARG00000004241,ENSOARG00000009433,ENSOARG00000016966,ENSOARG00000002221,ENSOARG00000007169,ENSOARG00000018856,ENSOARG00000002484,ENSOARG00000018105,ENSOARG00000013265,ENSOARG00000007509,ENSOARG00000013863,ENSOARG00000012495,ENSOARG00000017799,ENSOARG00000015887,ENSOARG00000015595,ENSOARG00000004350,ENSOARG00000001576,ENSOARG00000010126,…	11	ENSOARG00000000801,ENSOARG00000005858,ENSOARG00000013150,ENSOARG00000008588,ENSOARG00000007516,ENSOARG00000009625,ENSOARG00000008551,ENSOARG00000006981,ENSOARG00000011414,ENSOARG00000012787,ENSOARG00000006916
GO:0043542	endothelial cell migration	biological_process	0.0004294	0.013946	19	1354	117	19259	16	ENSOARG00000018760,ENSOARG00000001060,ENSOARG00000013102,ENSOARG00000001576,ENSOARG00000001700,ENSOARG00000017638,ENSOARG00000010126,ENSOARG00000019441,ENSOARG00000015821,ENSOARG00000005448,ENSOARG00000015400,ENSOARG00000020058,ENSOARG00000005780,ENSOARG00000007169,ENSOARG00000017485,ENSOARG00000000851	3	ENSOARG00000009438,ENSOARG00000002586,ENSOARG00000000674
GO:0009889	regulation of biosynthetic process	biological_process	0.00042955	0.013946	248	1354	2926	19259	191	ENSOARG00000009754,ENSOARG00000001784,ENSOARG00000010052,ENSOARG00000004564,ENSOARG00000005653,ENSOARG00000011584,ENSOARG00000001060,ENSOARG00000005812,ENSOARG00000020357,ENSOARG00000010829,ENSOARG00000020025,ENSOARG00000013102,ENSOARG00000006664,ENSOARG00000021177,ENSOARG00000000545,ENSOARG00000003199,ENSOARG00000010126,ENSOARG00000015571,ENSOARG00000004350,ENSOARG00000005018,ENSOARG00000019636,…	57	ENSOARG00000009438,ENSOARG00000020820,ENSOARG00000009625,ENSOARG00000008551,ENSOARG00000008588,Novel00531,ENSOARG00000012901,ENSOARG00000001045,ENSOARG00000003916,ENSOARG00000013140,ENSOARG00000000355,ENSOARG00000008043,ENSOARG00000013150,ENSOARG00000011114,ENSOARG00000003848,ENSOARG00000004356,ENSOARG00000017656,ENSOARG00000014540,ENSOARG00000017185,ENSOARG00000008259,ENSOARG00000020703,ENSOARG0…
GO:0016482	cytoplasmic transport	biological_process	0.00043303	0.014034	71	1354	680	19259	53	ENSOARG00000005780,ENSOARG00000019738,ENSOARG00000007419,ENSOARG00000005050,ENSOARG00000003474,ENSOARG00000018768,ENSOARG00000018587,ENSOARG00000000358,ENSOARG00000020275,ENSOARG00000000651,ENSOARG00000004662,ENSOARG00000003799,ENSOARG00000009999,ENSOARG00000015518,ENSOARG00000004797,ENSOARG00000008995,ENSOARG00000007276,ENSOARG00000010651,ENSOARG00000017503,ENSOARG00000001700,ENSOARG00000005498,…	18	ENSOARG00000004307,ENSOARG00000004977,ENSOARG00000001684,ENSOARG00000017617,ENSOARG00000014855,ENSOARG00000009928,ENSOARG00000006916,ENSOARG00000002756,ENSOARG00000012019,Novel03681,ENSOARG00000000910,ENSOARG00000000801,ENSOARG00000006159,ENSOARG00000012901,ENSOARG00000019249,ENSOARG00000008588,ENSOARG00000019145,ENSOARG00000009581
GO:0035282	segmentation	biological_process	0.00043691	0.014118	14	1354	73	19259	12	ENSOARG00000016880,ENSOARG00000007850,ENSOARG00000017943,ENSOARG00000008064,ENSOARG00000016633,ENSOARG00000004662,ENSOARG00000000358,ENSOARG00000017485,ENSOARG00000018434,ENSOARG00000000651,ENSOARG00000009880,ENSOARG00000015400	2	ENSOARG00000013596,ENSOARG00000006280
GO:1901342	regulation of vasculature development	biological_process	0.00043712	0.014118	24	1354	164	19259	22	ENSOARG00000005018,ENSOARG00000000851,ENSOARG00000015400,ENSOARG00000020058,ENSOARG00000005780,ENSOARG00000007169,ENSOARG00000019441,ENSOARG00000018039,ENSOARG00000005448,ENSOARG00000001700,ENSOARG00000002035,ENSOARG00000004350,ENSOARG00000002885,ENSOARG00000013102,ENSOARG00000013714,ENSOARG00000016760,ENSOARG00000021136,ENSOARG00000014726,ENSOARG00000008819,ENSOARG00000006515,ENSOARG00000010117,…	2	ENSOARG00000018103,ENSOARG00000020820
GO:0019220	regulation of phosphate metabolic process	biological_process	0.00043795	0.01412	107	1354	1114	19259	76	ENSOARG00000015656,ENSOARG00000012237,ENSOARG00000018210,ENSOARG00000007733,ENSOARG00000004999,ENSOARG00000012321,ENSOARG00000017485,ENSOARG00000002952,ENSOARG00000003112,ENSOARG00000002578,ENSOARG00000004797,ENSOARG00000002885,ENSOARG00000013779,ENSOARG00000008169,ENSOARG00000013394,ENSOARG00000002302,ENSOARG00000021136,ENSOARG00000009841,ENSOARG00000005179,ENSOARG00000012928,ENSOARG00000013713,…	31	ENSOARG00000014970,ENSOARG00000012019,ENSOARG00000013351,ENSOARG00000006916,ENSOARG00000011414,ENSOARG00000003550,ENSOARG00000001055,ENSOARG00000000994,ENSOARG00000019140,ENSOARG00000013083,ENSOARG00000018715,ENSOARG00000004519,ENSOARG00000012503,ENSOARG00000005356,ENSOARG00000007516,ENSOARG00000009438,ENSOARG00000009917,ENSOARG00000011523,ENSOARG00000008588,ENSOARG00000017713,ENSOARG00000002586,…
GO:0072091	regulation of stem cell proliferation	biological_process	0.00044204	0.014227	14	1354	73	19259	13	ENSOARG00000016676,ENSOARG00000021136,ENSOARG00000015400,ENSOARG00000013030,ENSOARG00000021177,ENSOARG00000000651,ENSOARG00000014726,ENSOARG00000004241,ENSOARG00000011081,ENSOARG00000001576,ENSOARG00000017420,ENSOARG00000013779,ENSOARG00000002885	1	ENSOARG00000003916
GO:0050786	RAGE receptor binding	molecular_function	0.0004485	0.01441	4	1354	6	19259	0		4	ENSOARG00000002404,ENSOARG00000000417,ENSOARG00000000641,ENSOARG00000000432
GO:0032587	ruffle membrane	cellular_component	0.00045537	0.014605	10	1354	42	19259	8	ENSOARG00000020622,ENSOARG00000013565,ENSOARG00000020960,ENSOARG00000020023,ENSOARG00000020155,ENSOARG00000017638,ENSOARG00000007580,ENSOARG00000015165	2	ENSOARG00000001938,ENSOARG00000011523
GO:0065009	regulation of molecular function	biological_process	0.00045738	0.014644	174	1354	1961	19259	108	ENSOARG00000015263,ENSOARG00000017943,ENSOARG00000005522,ENSOARG00000012638,ENSOARG00000008286,ENSOARG00000007839,ENSOARG00000008578,ENSOARG00000009841,ENSOARG00000012928,ENSOARG00000018237,ENSOARG00000019781,ENSOARG00000004776,ENSOARG00000021136,ENSOARG00000000269,ENSOARG00000010127,ENSOARG00000008819,ENSOARG00000004662,ENSOARG00000010215,ENSOARG00000003493,ENSOARG00000015056,ENSOARG00000020058,…	66	ENSOARG00000017656,ENSOARG00000014970,ENSOARG00000008529,ENSOARG00000017185,ENSOARG00000011773,ENSOARG00000004356,ENSOARG00000012960,ENSOARG00000014855,ENSOARG00000018926,ENSOARG00000012503,ENSOARG00000005356,ENSOARG00000004202,ENSOARG00000006096,ENSOARG00000008551,ENSOARG00000012561,ENSOARG00000009438,ENSOARG00000017191,ENSOARG00000020820,ENSOARG00000001938,ENSOARG00000008588,ENSOARG00000002586,…
GO:0006417	regulation of translation	biological_process	0.00045815	0.014644	27	1354	194	19259	17	ENSOARG00000002524,ENSOARG00000000545,ENSOARG00000019709,ENSOARG00000001899,ENSOARG00000010741,ENSOARG00000015056,ENSOARG00000005881,ENSOARG00000007759,ENSOARG00000008706,ENSOARG00000020058,ENSOARG00000010739,ENSOARG00000015905,ENSOARG00000019591,ENSOARG00000020923,ENSOARG00000021177,ENSOARG00000000666,ENSOARG00000004625	10	ENSOARG00000001479,ENSOARG00000011523,ENSOARG00000008043,ENSOARG00000003848,ENSOARG00000010452,ENSOARG00000010327,ENSOARG00000018926,ENSOARG00000012019,ENSOARG00000001045,ENSOARG00000015265
GO:0007169	transmembrane receptor protein tyrosine kinase signaling pathway	biological_process	0.00046741	0.014915	43	1354	365	19259	40	ENSOARG00000018434,ENSOARG00000012278,ENSOARG00000006538,ENSOARG00000004403,ENSOARG00000001060,ENSOARG00000015165,ENSOARG00000004386,ENSOARG00000006515,ENSOARG00000017485,ENSOARG00000005018,ENSOARG00000018317,ENSOARG00000010080,ENSOARG00000015400,ENSOARG00000007850,ENSOARG00000005498,ENSOARG00000005448,ENSOARG00000003199,ENSOARG00000015821,ENSOARG00000002885,ENSOARG00000013779,ENSOARG00000015864,…	3	ENSOARG00000006178,ENSOARG00000018103,ENSOARG00000005356
GO:0001708	cell fate specification	biological_process	0.00047034	0.014982	12	1354	57	19259	11	ENSOARG00000017638,ENSOARG00000017420,ENSOARG00000001576,ENSOARG00000000358,ENSOARG00000013779,ENSOARG00000002885,ENSOARG00000004241,ENSOARG00000013052,ENSOARG00000001264,ENSOARG00000000651,ENSOARG00000008578	1	ENSOARG00000004750
[truncated: 202 more rows]
