# Supplementary material for: Defining Key Genes Regulating Morphogenesis of Apocrine Sweat Gland in Sheepskin
Source: Front Genet. 2019 Jan 30;9:739. doi: 10.3389/fgene.2018.00739 (PMC6363705; doi:10.3389/fgene.2018.00739)
Supplement: Supplementary file 3 [file Table_3.xlsx]

## Sheet: Sheet1
The List of KEGG
##Databases: KEGG PATHWAY
##Statistical test method: hypergeometric test / Fisher's exact test
##FDR correction method: Benjamini and Hochberg
#Term	Database	ID	Input number	Background number	P-Value	Corrected P-Value	Input	KEGG_ID/KO	Entrez_ID	Hyperlink
Ribosome	KEGG PATHWAY	oas03010	113	240	3.30489e-38	8.19613e-36	ENSOARG00000017868|ENSOARG00000016495|Novel03827|ENSOARG00000012610|ENSOARG00000004556|ENSOARG00000000595|Novel01423|ENSOARG00000011523|ENSOARG00000018484|ENSOARG00000009703|ENSOARG00000011605|ENSOARG00000019405|ENSOARG00000016318|ENSOARG00000015502|ENSOARG00000004251|ENSOARG00000012211|ENSOARG00000020231|ENSOARG00000004651|ENSOARG00000005542|ENSOARG00000011540|ENSOARG00000017405|ENSOARG000000055…	oas:101114092|oas:101106836|oas:101115288|oas:101115288|oas:101103783|oas:100037667|oas:101103507|oas:101108684|oas:780463|oas:101104961|oas:101105336|oas:101123533|oas:101110719|oas:101123208|oas:101106848|oas:101110758|oas:101116132|oas:101106861|oas:101103196|oas:443296|oas:101121019|oas:101106110|oas:101123279|oas:101112566|oas:101106472|oas:100135694|oas:101110132|oas:101102690|oas:101106848…	101114092|101106836|101115288|101115288|101103783|100037667|101103507|101108684|780463|101104961|101105336|101123533|101110719|101123208|101106848|101110758|101116132|101106861|101103196|443296|101121019|101106110|101123279|101112566|101106472|100135694|101110132|101102690|101106848|780463|101116931|101110529|101110998|780463|100037666|101123208|101115399|101113347|101123112|101122808|101103232|4…	http://www.genome.jp/kegg-bin/show_pathway?oas03010/oas:100125628%09red/oas:101116242%09red/oas:100036761%09red/oas:101122293%09red/oas:101106110%09red/oas:101114224%09red/oas:101112566%09red/oas:101111556%09red/oas:101102145%09red/oas:101103316%09red/oas:101111994%09red/oas:100135694%09red/oas:100135440%09red/oas:101115399%09red/oas:101116931%09red/oas:101106101%09red/oas:101104725%09red/oas:101…
Adherens junction	KEGG PATHWAY	oas04520	24	73	7.52238e-07	9.32775e-05	ENSOARG00000013753|ENSOARG00000004662|ENSOARG00000013030|ENSOARG00000012321|ENSOARG00000017943|ENSOARG00000013053|ENSOARG00000017460|ENSOARG00000016530|ENSOARG00000016676|ENSOARG00000001576|ENSOARG00000017737|ENSOARG00000013860|ENSOARG00000008064|ENSOARG00000002885|ENSOARG00000003021|ENSOARG00000008576|ENSOARG00000000454|ENSOARG00000003416|ENSOARG00000014726|ENSOARG00000002484|ENSOARG00000018506|…	oas:780479|oas:443171|oas:100127220|oas:101108056|oas:101110136|oas:101104610|oas:101112406|oas:443200|oas:101112313|oas:780507|oas:101123259|oas:100302078|oas:780521|oas:100294600|oas:443052|oas:101121312|oas:101111588|oas:101107336|oas:494191|oas:101123600|oas:443340|oas:101104362|oas:100913162|oas:101122978|	780479|443171|100127220|101108056|101110136|101104610|101112406|443200|101112313|780507|101123259|100302078|780521|100294600|443052|101121312|101111588|101107336|494191|101123600|443340|101104362|100913162|101122978|	http://www.genome.jp/kegg-bin/show_pathway?oas04520/oas:100127220%09red/oas:101122978%09red/oas:101108056%09red/oas:100294600%09red/oas:101112406%09red/oas:443340%09red/oas:443171%09red/oas:101110136%09red/oas:101123600%09red/oas:101104610%09red/oas:443200%09red/oas:100302078%09red/oas:780479%09red/oas:101123259%09red/oas:100913162%09red/oas:101104362%09red/oas:101111588%09red/oas:101107336%09red…
Proteoglycans in cancer	KEGG PATHWAY	oas05205	41	214	2.59292e-05	0.00214348	ENSOARG00000016494|ENSOARG00000004241|ENSOARG00000013462|ENSOARG00000013753|ENSOARG00000014242|ENSOARG00000012819|Novel03681|ENSOARG00000000265|ENSOARG00000013053|ENSOARG00000015571|ENSOARG00000008819|ENSOARG00000001576|ENSOARG00000021136|ENSOARG00000010978|ENSOARG00000013860|ENSOARG00000003707|ENSOARG00000011640|ENSOARG00000003704|ENSOARG00000018210|ENSOARG00000019544|ENSOARG00000018035|ENSOARG0…	oas:101118991|oas:780493|oas:101111546|oas:780479|oas:100037665|oas:101113988|oas:101118649|oas:101122639|oas:101104610|oas:443421|oas:101102442|oas:780507|oas:443519|oas:101112165|oas:100302078|oas:443325|oas:100037665|oas:101103284|oas:100217407|oas:101123197|oas:443115|oas:101118649|oas:100271659|oas:100037665|oas:100294600|oas:101109745|oas:443052|oas:101103280|oas:443141|oas:101123330|oas:44…	101118991|780493|101111546|780479|100037665|101113988|101118649|101122639|101104610|443421|101102442|780507|443519|101112165|100302078|443325|100037665|101103284|100217407|101123197|443115|101118649|100271659|100037665|100294600|101109745|443052|101103280|443141|101123330|443087|101112193|101103341|101104709|443340|101103229|101119264|101106433|101105804|101119467|101102299|	http://www.genome.jp/kegg-bin/show_pathway?oas05205/oas:100217407%09red/oas:443519%09red/oas:101123197%09red/oas:443340%09red/oas:100294600%09red/oas:101105804%09red/oas:101113988%09red/oas:780493%09red/oas:101109745%09red/oas:101119264%09red/oas:101119467%09red/oas:443087%09red/oas:101122639%09red/oas:101104610%09red/oas:100302078%09red/oas:443325%09red/oas:101112165%09red/oas:443115%09red/oas:7…
Hippo signaling pathway	KEGG PATHWAY	oas04390	28	153	0.000862062	0.0534478	ENSOARG00000016494|ENSOARG00000004662|ENSOARG00000013030|ENSOARG00000013052|ENSOARG00000013778|ENSOARG00000016676|ENSOARG00000019544|ENSOARG00000008064|ENSOARG00000018039|ENSOARG00000018661|ENSOARG00000015184|ENSOARG00000002885|ENSOARG00000015400|ENSOARG00000003021|ENSOARG00000009089|ENSOARG00000017632|ENSOARG00000002050|ENSOARG00000012237|ENSOARG00000014726|ENSOARG00000004596|ENSOARG00000018506|…	oas:101118991|oas:443171|oas:100127220|oas:101114169|oas:101116012|oas:101112313|oas:101123197|oas:780521|oas:443175|oas:780452|oas:101117574|oas:100294600|oas:101109745|oas:443052|oas:443229|oas:100147799|oas:554323|oas:443300|oas:494191|oas:780452|oas:443340|oas:101112282|oas:101119264|oas:101106265|oas:100913162|oas:101103229|oas:101120978|oas:101102299|	101118991|443171|100127220|101114169|101116012|101112313|101123197|780521|443175|780452|101117574|100294600|101109745|443052|443229|100147799|554323|443300|494191|780452|443340|101112282|101119264|101106265|100913162|101103229|101120978|101102299|	http://www.genome.jp/kegg-bin/show_pathway?oas04390/oas:100127220%09red/oas:443171%09red/oas:101117574%09red/oas:101123197%09red/oas:100294600%09red/oas:101109745%09red/oas:443340%09red/oas:101119264%09red/oas:443300%09red/oas:443175%09red/oas:101120978%09red/oas:100147799%09red/oas:443229%09red/oas:780452%09red/oas:101118991%09red/oas:101112282%09red/oas:554323%09red/oas:100913162%09red/oas:1011…
Basal cell carcinoma	KEGG PATHWAY	oas05217	14	56	0.00147464	0.0539813	ENSOARG00000020463|ENSOARG00000004241|ENSOARG00000018324|ENSOARG00000002885|ENSOARG00000015400|ENSOARG00000016494|ENSOARG00000008064|ENSOARG00000001264|ENSOARG00000013052|ENSOARG00000015571|ENSOARG00000008578|ENSOARG00000017420|ENSOARG00000006942|ENSOARG00000002808	oas:100913162|oas:780493|oas:101103229|oas:100294600|oas:101109745|oas:101118991|oas:780521|oas:101110291|oas:101114169|oas:443421|oas:101112193|oas:101119637|oas:101117666|oas:101102299|	100913162|780493|101103229|100294600|101109745|101118991|780521|101110291|101114169|443421|101112193|101119637|101117666|101102299|	http://www.genome.jp/kegg-bin/show_pathway?oas05217/oas:780521%09red/oas:101112193%09red/oas:101114169%09red/oas:101119637%09red/oas:100294600%09red/oas:101102299%09red/oas:443421%09red/oas:780493%09red/oas:101109745%09red/oas:101118991%09red/oas:101110291%09red/oas:101103229%09red/oas:101117666%09red/oas:100913162%09red
Huntington's disease	KEGG PATHWAY	oas05016	34	208	0.00147878	0.0539813	ENSOARG00000017809|ENSOARG00000026999|ENSOARG00000003076|ENSOARG00000012466|ENSOARG00000017943|ENSOARG00000015571|ENSOARG00000016514|ENSOARG00000014412|ENSOARG00000025341|ENSOARG00000018374|ENSOARG00000001452|ENSOARG00000002812|ENSOARG00000013450|ENSOARG00000007018|ENSOARG00000000521|ENSOARG00000005560|ENSOARG00000003683|ENSOARG00000007749|ENSOARG00000014692|ENSOARG00000011397|Novel00037|ENSOARG0…	oas:101115694|oas:101111395|oas:101103257|oas:101119721|oas:101110136|oas:443421|oas:101104139|oas:101112935|oas:100147789|oas:101119470|oas:101121036|oas:100170667|oas:101107189|oas:101108484|oas:101116843|oas:101108778|oas:101103062|oas:101104823|oas:101103555|oas:100217408|oas:100270719|oas:101112370|oas:101119867|oas:101106179|oas:101105179|oas:101118232|oas:101106112|oas:101123600|oas:101122…	101115694|101111395|101103257|101119721|101110136|443421|101104139|101112935|100147789|101119470|101121036|100170667|101107189|101108484|101116843|101108778|101103062|101104823|101103555|100217408|100270719|101112370|101119867|101106179|101105179|101118232|101106112|101123600|101122320|101116886|101119152|101103852|101122393|101108353|	http://www.genome.jp/kegg-bin/show_pathway?oas05016/oas:101108353%09red/oas:101112935%09red/oas:100217408%09red/oas:101122393%09red/oas:101103852%09red/oas:101111395%09red/oas:101115694%09red/oas:101106179%09red/oas:101106112%09red/oas:101110136%09red/oas:101108484%09red/oas:101119867%09red/oas:101104823%09red/oas:101116886%09red/oas:101104139%09red/oas:101119721%09red/oas:101122320%09red/oas:101…
Alzheimer's disease	KEGG PATHWAY	oas05010	32	192	0.00152367	0.0539813	ENSOARG00000017809|ENSOARG00000026999|ENSOARG00000003076|ENSOARG00000012466|ENSOARG00000009438|ENSOARG00000004609|ENSOARG00000000358|ENSOARG00000014412|ENSOARG00000015056|ENSOARG00000018374|ENSOARG00000001452|ENSOARG00000003492|ENSOARG00000002812|ENSOARG00000019910|ENSOARG00000013450|ENSOARG00000007018|ENSOARG00000005560|ENSOARG00000003683|ENSOARG00000007749|ENSOARG00000011397|Novel00037|ENSOARG0…	oas:101115694|oas:101111395|oas:101103257|oas:101119721|oas:101112253|oas:101105840|oas:101102488|oas:101112935|oas:101111593|oas:101119470|oas:101121036|oas:101115216|oas:100170667|oas:101110746|oas:101107189|oas:101108484|oas:101108778|oas:101103062|oas:101104823|oas:100217408|oas:100270719|oas:101108767|oas:101112370|oas:101116815|oas:101106179|oas:101105179|oas:101118232|oas:101116843|oas:101…	101115694|101111395|101103257|101119721|101112253|101105840|101102488|101112935|101111593|101119470|101121036|101115216|100170667|101110746|101107189|101108484|101108778|101103062|101104823|100217408|100270719|101108767|101112370|101116815|101106179|101105179|101118232|101116843|101116886|101103852|101122393|101108353|	http://www.genome.jp/kegg-bin/show_pathway?oas05010/oas:101108353%09red/oas:101102488%09red/oas:101105840%09red/oas:101112935%09red/oas:100217408%09red/oas:101122393%09red/oas:101103852%09red/oas:101111395%09red/oas:101115694%09red/oas:101108767%09red/oas:101106179%09red/oas:101111593%09red/oas:101108484%09red/oas:101104823%09red/oas:101110746%09red/oas:101116886%09red/oas:101119721%09red/oas:101…
Leukocyte transendothelial migration	KEGG PATHWAY	oas04670	23	123	0.00187093	0.0579988	ENSOARG00000013462|ENSOARG00000017191|ENSOARG00000016676|ENSOARG00000012901|ENSOARG00000013860|ENSOARG00000010462|ENSOARG00000019244|ENSOARG00000020472|ENSOARG00000008819|ENSOARG00000018035|ENSOARG00000005050|ENSOARG00000002885|ENSOARG00000003021|ENSOARG00000001700|ENSOARG00000017638|ENSOARG00000008576|ENSOARG00000010164|ENSOARG00000015656|ENSOARG00000010829|ENSOARG00000018506|ENSOARG00000001039|…	oas:101111546|oas:101101937|oas:101112313|oas:101106452|oas:100302078|oas:443532|oas:101103693|oas:780473|oas:101102442|oas:443115|oas:101105804|oas:100294600|oas:443052|oas:101103341|oas:443141|oas:101121312|oas:100302341|oas:443045|oas:101117354|oas:443340|oas:101106317|oas:101122978|oas:780487|	101111546|101101937|101112313|101106452|100302078|443532|101103693|780473|101102442|443115|101105804|100294600|443052|101103341|443141|101121312|100302341|443045|101117354|443340|101106317|101122978|780487|	http://www.genome.jp/kegg-bin/show_pathway?oas04670/oas:101106317%09red/oas:101112313%09red/oas:101106452%09red/oas:101103693%09red/oas:100294600%09red/oas:443532%09red/oas:101105804%09red/oas:443340%09red/oas:101101937%09red/oas:443045%09red/oas:100302078%09red/oas:100302341%09red/oas:101122978%09red/oas:443115%09red/oas:780473%09red/oas:101117354%09red/oas:780487%09red/oas:443052%09red/oas:1011…
Parkinson's disease	KEGG PATHWAY	oas05012	28	166	0.00248768	0.0610142	ENSOARG00000017809|ENSOARG00000003076|ENSOARG00000012466|ENSOARG00000026999|ENSOARG00000014412|ENSOARG00000025341|ENSOARG00000018374|ENSOARG00000001452|ENSOARG00000019244|ENSOARG00000002812|ENSOARG00000000010|ENSOARG00000013450|ENSOARG00000007018|ENSOARG00000005560|ENSOARG00000003683|ENSOARG00000007749|ENSOARG00000010164|ENSOARG00000011397|Novel00037|ENSOARG00000016876|ENSOARG00000008825|ENSOARG0…	oas:101115694|oas:101103257|oas:101119721|oas:101111395|oas:101112935|oas:100147789|oas:101119470|oas:101121036|oas:101103693|oas:100170667|oas:808250|oas:101107189|oas:101108484|oas:101108778|oas:101103062|oas:101104823|oas:100302341|oas:100217408|oas:100270719|oas:101112370|oas:101106179|oas:101105179|oas:101118232|oas:101116843|oas:101116886|oas:101103852|oas:101122393|oas:101108353|	101115694|101103257|101119721|101111395|101112935|100147789|101119470|101121036|101103693|100170667|808250|101107189|101108484|101108778|101103062|101104823|100302341|100217408|100270719|101112370|101106179|101105179|101118232|101116843|101116886|101103852|101122393|101108353|	http://www.genome.jp/kegg-bin/show_pathway?oas05012/oas:101108353%09red/oas:101103693%09red/oas:101112935%09red/oas:100217408%09red/oas:101122393%09red/oas:101103852%09red/oas:101111395%09red/oas:101115694%09red/oas:101106179%09red/oas:808250%09red/oas:101108484%09red/oas:100302341%09red/oas:101104823%09red/oas:101116886%09red/oas:101119721%09red/oas:101118232%09red/oas:101103257%09red/oas:101121…
Axon guidance	KEGG PATHWAY	oas04360	23	127	0.00267294	0.0610142	ENSOARG00000017485|ENSOARG00000014361|ENSOARG00000007419|ENSOARG00000013713|ENSOARG00000008819|ENSOARG00000014911|ENSOARG00000013860|ENSOARG00000015821|ENSOARG00000010462|ENSOARG00000019244|ENSOARG00000007903|ENSOARG00000019910|ENSOARG00000005448|ENSOARG00000018103|ENSOARG00000001863|ENSOARG00000017638|ENSOARG00000010164|ENSOARG00000016739|ENSOARG00000016559|ENSOARG00000017460|ENSOARG00000009151|…	oas:101123225|oas:101123150|oas:101122941|oas:101113404|oas:101102442|oas:101120475|oas:100302078|oas:101120886|oas:443532|oas:101103693|oas:101122928|oas:101110746|oas:101115469|oas:101115703|oas:101116049|oas:443141|oas:100302341|oas:100125613|oas:100125614|oas:101112406|oas:101107745|oas:101116611|oas:101108984|	101123225|101123150|101122941|101113404|101102442|101120475|100302078|101120886|443532|101103693|101122928|101110746|101115469|101115703|101116049|443141|100302341|100125613|100125614|101112406|101107745|101116611|101108984|	http://www.genome.jp/kegg-bin/show_pathway?oas04360/oas:101107745%09red/oas:443532%09red/oas:101103693%09red/oas:101120886%09red/oas:101113404%09red/oas:101112406%09red/oas:101122928%09red/oas:101116049%09red/oas:100302078%09red/oas:100302341%09red/oas:101122941%09red/oas:101110746%09red/oas:101108984%09red/oas:100125614%09red/oas:100125613%09red/oas:101116611%09red/oas:443141%09red/oas:101115703…
Oxidative phosphorylation	KEGG PATHWAY	oas00190	27	159	0.00270627	0.0610142	ENSOARG00000017809|ENSOARG00000003076|ENSOARG00000012466|ENSOARG00000026999|ENSOARG00000014412|Novel03847|ENSOARG00000018374|ENSOARG00000001452|ENSOARG00000002812|ENSOARG00000000010|ENSOARG00000013450|ENSOARG00000007018|ENSOARG00000005560|ENSOARG00000003683|ENSOARG00000007749|ENSOARG00000011397|Novel00037|ENSOARG00000016876|ENSOARG00000001909|ENSOARG00000008825|ENSOARG00000011503|ENSOARG000000199…	oas:101115694|oas:101103257|oas:101119721|oas:101111395|oas:101112935|oas:101111455|oas:101119470|oas:101121036|oas:100170667|oas:808250|oas:101107189|oas:101108484|oas:101108778|oas:101103062|oas:101104823|oas:100217408|oas:100270719|oas:101112370|oas:101107153|oas:101106179|oas:101105179|oas:101118232|oas:101116843|oas:101116886|oas:101103852|oas:101122393|oas:101108353|	101115694|101103257|101119721|101111395|101112935|101111455|101119470|101121036|100170667|808250|101107189|101108484|101108778|101103062|101104823|100217408|100270719|101112370|101107153|101106179|101105179|101118232|101116843|101116886|101103852|101122393|101108353|	http://www.genome.jp/kegg-bin/show_pathway?oas00190/oas:101108353%09red/oas:101112935%09red/oas:100217408%09red/oas:101122393%09red/oas:101103852%09red/oas:101111395%09red/oas:101115694%09red/oas:101106179%09red/oas:808250%09red/oas:101108484%09red/oas:101104823%09red/oas:101111455%09red/oas:101116886%09red/oas:101119721%09red/oas:101118232%09red/oas:101103257%09red/oas:101121036%09red/oas:100270…
Focal adhesion	KEGG PATHWAY	oas04510	33	210	0.00299009	0.0617952	ENSOARG00000013521|ENSOARG00000013462|ENSOARG00000013753|ENSOARG00000003199|ENSOARG00000012819|ENSOARG00000017632|ENSOARG00000017460|ENSOARG00000007270|ENSOARG00000012810|ENSOARG00000008819|ENSOARG00000000744|ENSOARG00000013860|ENSOARG00000019180|ENSOARG00000020803|ENSOARG00000019544|ENSOARG00000006538|ENSOARG00000019080|ENSOARG00000018317|ENSOARG00000012880|ENSOARG00000002885|ENSOARG00000003021|…	oas:101121444|oas:101111546|oas:780479|oas:101113548|oas:101113988|oas:100147799|oas:101112406|oas:101122429|oas:101111927|oas:101102442|oas:100216328|oas:100302078|oas:101105588|oas:101112735|oas:101123197|oas:101122783|oas:443051|oas:101113128|oas:101106490|oas:100294600|oas:443052|oas:443219|oas:443141|oas:101123330|oas:443087|oas:101121312|oas:101115805|oas:101117354|oas:443340|oas:101119264|…	101121444|101111546|780479|101113548|101113988|100147799|101112406|101122429|101111927|101102442|100216328|100302078|101105588|101112735|101123197|101122783|443051|101113128|101106490|100294600|443052|443219|443141|101123330|443087|101121312|101115805|101117354|443340|101119264|101106433|101106317|101115380|	http://www.genome.jp/kegg-bin/show_pathway?oas04510/oas:101106317%09red/oas:101111927%09red/oas:101115380%09red/oas:100294600%09red/oas:101106490%09red/oas:101112406%09red/oas:443340%09red/oas:101119264%09red/oas:100302078%09red/oas:100147799%09red/oas:101112735%09red/oas:443087%09red/oas:780479%09red/oas:101123197%09red/oas:101122783%09red/oas:101117354%09red/oas:101113128%09red/oas:101121444%09…
Pathways in cancer	KEGG PATHWAY	oas05200	47	336	0.00376757	0.0700311	ENSOARG00000013521|ENSOARG00000016494|ENSOARG00000004241|ENSOARG00000010117|ENSOARG00000013753|ENSOARG00000004662|ENSOARG00000013462|ENSOARG00000007419|ENSOARG00000000340|ENSOARG00000017943|ENSOARG00000013052|ENSOARG00000015571|ENSOARG00000008064|ENSOARG00000016676|ENSOARG00000001576|ENSOARG00000000744|ENSOARG00000013860|ENSOARG00000019180|ENSOARG00000006538|ENSOARG00000001700|ENSOARG00000001264|…	oas:101121444|oas:101118991|oas:780493|oas:101110716|oas:780479|oas:443171|oas:101111546|oas:101122941|oas:101118496|oas:101110136|oas:101114169|oas:443421|oas:780521|oas:101112313|oas:780507|oas:100216328|oas:100302078|oas:101105588|oas:101122783|oas:101103341|oas:101110291|oas:101113128|oas:101117666|oas:101115416|oas:101119108|oas:100271659|oas:100294600|oas:101109745|oas:443519|oas:443219|oas…	101121444|101118991|780493|101110716|780479|443171|101111546|101122941|101118496|101110136|101114169|443421|780521|101112313|780507|100216328|100302078|101105588|101122783|101103341|101110291|101113128|101117666|101115416|101119108|100271659|100294600|101109745|443519|443219|443141|101115805|101112193|101113985|101119637|554323|494191|101123600|443115|101105489|101112406|101122429|780525|10091316…	http://www.genome.jp/kegg-bin/show_pathway?oas05200/oas:101112406%09red/oas:443519%09red/oas:101119637%09red/oas:101115380%09red/oas:100294600%09red/oas:780493%09red/oas:101109745%09red/oas:443171%09red/oas:101118496%09red/oas:101110136%09red/oas:101123600%09red/oas:101113985%09red/oas:100302078%09red/oas:101122941%09red/oas:101119108%09red/oas:443115%09red/oas:780479%09red/oas:101115416%09red/oa…
Nucleotide excision repair	KEGG PATHWAY	oas03420	11	43	0.00395337	0.0700311	Novel00548|Novel00652|ENSOARG00000026387|Novel00550|Novel03181|ENSOARG00000014479|Novel01108|Novel03207|Novel02772|Novel01424|Novel01624	oas:101109650|oas:101109650|oas:101109650|oas:101109650|oas:101109650|oas:100302100|oas:101109650|oas:101109650|oas:101109650|oas:101109650|oas:101109650|	101109650|101109650|101109650|101109650|101109650|100302100|101109650|101109650|101109650|101109650|101109650|	http://www.genome.jp/kegg-bin/show_pathway?oas03420/oas:101109650%09red/oas:100302100%09red
Wnt signaling pathway	KEGG PATHWAY	oas04310	24	141	0.00438995	0.0725805	ENSOARG00000016494|ENSOARG00000004662|ENSOARG00000012321|ENSOARG00000017943|ENSOARG00000015571|ENSOARG00000004977|ENSOARG00000003121|ENSOARG00000013860|ENSOARG00000019738|ENSOARG00000008064|ENSOARG00000012262|ENSOARG00000019910|ENSOARG00000010918|ENSOARG00000002885|ENSOARG00000015400|ENSOARG00000009999|ENSOARG00000017632|ENSOARG00000000358|ENSOARG00000017334|ENSOARG00000002484|ENSOARG00000018324|…	oas:101118991|oas:443171|oas:101108056|oas:101110136|oas:443421|oas:101113802|oas:101109259|oas:100302078|oas:101115695|oas:780521|oas:101109518|oas:101110746|oas:101115416|oas:100294600|oas:101109745|oas:443219|oas:100147799|oas:101102488|oas:101116855|oas:101123600|oas:101103229|oas:101112406|oas:100913162|oas:101102299|	101118991|443171|101108056|101110136|443421|101113802|101109259|100302078|101115695|780521|101109518|101110746|101115416|100294600|101109745|443219|100147799|101102488|101116855|101123600|101103229|101112406|100913162|101102299|	http://www.genome.jp/kegg-bin/show_pathway?oas04310/oas:101102488%09red/oas:101108056%09red/oas:101109259%09red/oas:101115695%09red/oas:101109745%09red/oas:443171%09red/oas:101110136%09red/oas:780521%09red/oas:100302078%09red/oas:100147799%09red/oas:101110746%09red/oas:101115416%09red/oas:101118991%09red/oas:100913162%09red/oas:101112406%09red/oas:100294600%09red/oas:443421%09red/oas:101113802%09…
Bacterial invasion of epithelial cells	KEGG PATHWAY	oas05100	16	80	0.00495486	0.0768003	ENSOARG00000010978|ENSOARG00000013860|ENSOARG00000013462|ENSOARG00000002885|ENSOARG00000003199|ENSOARG00000003021|ENSOARG00000017638|ENSOARG00000018506|ENSOARG00000006205|ENSOARG00000001177|ENSOARG00000008576|ENSOARG00000012278|ENSOARG00000003416|ENSOARG00000014705|ENSOARG00000016123|ENSOARG00000016676	oas:101112165|oas:100302078|oas:101111546|oas:100294600|oas:101113548|oas:443052|oas:443141|oas:443340|oas:101102074|oas:101105166|oas:101121312|oas:101115380|oas:101107336|oas:101122277|oas:101102788|oas:101112313|	101112165|100302078|101111546|100294600|101113548|443052|443141|443340|101102074|101105166|101121312|101115380|101107336|101122277|101102788|101112313|	http://www.genome.jp/kegg-bin/show_pathway?oas05100/oas:101113548%09red/oas:101111546%09red/oas:100302078%09red/oas:443141%09red/oas:101105166%09red/oas:101112165%09red/oas:101112313%09red/oas:100294600%09red/oas:101102788%09red/oas:101102074%09red/oas:101107336%09red/oas:443340%09red/oas:443052%09red/oas:101122277%09red/oas:101121312%09red/oas:101115380%09red
Neurotrophin signaling pathway	KEGG PATHWAY	oas04722	21	123	0.00715447	0.104371	ENSOARG00000011674|ENSOARG00000007392|ENSOARG00000003492|ENSOARG00000010978|ENSOARG00000015571|ENSOARG00000010741|ENSOARG00000013860|ENSOARG00000005899|ENSOARG00000013462|ENSOARG00000014712|ENSOARG00000003199|ENSOARG00000001700|ENSOARG00000001039|ENSOARG00000009999|ENSOARG00000007419|ENSOARG00000004609|ENSOARG00000000358|ENSOARG00000012278|ENSOARG00000012237|ENSOARG00000020473|ENSOARG00000020138	oas:101117161|oas:101112260|oas:101115216|oas:101112165|oas:443421|oas:100913151|oas:100302078|oas:101113618|oas:101111546|oas:101115774|oas:101113548|oas:101103341|oas:101106317|oas:443219|oas:101122941|oas:101105840|oas:101102488|oas:101115380|oas:443300|oas:101102293|oas:101104540|	101117161|101112260|101115216|101112165|443421|100913151|100302078|101113618|101111546|101115774|101113548|101103341|101106317|443219|101122941|101105840|101102488|101115380|443300|101102293|101104540|	http://www.genome.jp/kegg-bin/show_pathway?oas04722/oas:101113548%09red/oas:101106317%09red/oas:100302078%09red/oas:101102488%09red/oas:101122941%09red/oas:101105840%09red/oas:101117161%09red/oas:101112165%09red/oas:101111546%09red/oas:101113618%09red/oas:101112260%09red/oas:443219%09red/oas:443421%09red/oas:101115774%09red/oas:100913151%09red/oas:101115216%09red/oas:101102293%09red/oas:101104540…
Non-alcoholic fatty liver disease (NAFLD)	KEGG PATHWAY	oas04932	26	177	0.0158948	0.218996	ENSOARG00000017809|ENSOARG00000003076|ENSOARG00000013462|ENSOARG00000012466|ENSOARG00000026999|ENSOARG00000014412|ENSOARG00000018374|ENSOARG00000001452|ENSOARG00000005858|ENSOARG00000002812|ENSOARG00000020473|ENSOARG00000013450|ENSOARG00000007018|ENSOARG00000005560|ENSOARG00000003683|ENSOARG00000007749|ENSOARG00000009999|Novel00037|ENSOARG00000016876|ENSOARG00000008825|ENSOARG00000011503|ENSOARG0…	oas:101115694|oas:101103257|oas:101111546|oas:101119721|oas:101111395|oas:101112935|oas:101119470|oas:101121036|oas:101116762|oas:100170667|oas:101102293|oas:101107189|oas:101108484|oas:101108778|oas:101103062|oas:101104823|oas:443219|oas:100270719|oas:101112370|oas:101106179|oas:101105179|oas:101118232|oas:101116843|oas:101116886|oas:101122393|oas:101108353|	101115694|101103257|101111546|101119721|101111395|101112935|101119470|101121036|101116762|100170667|101102293|101107189|101108484|101108778|101103062|101104823|443219|100270719|101112370|101106179|101105179|101118232|101116843|101116886|101122393|101108353|	http://www.genome.jp/kegg-bin/show_pathway?oas04932/oas:101108353%09red/oas:101112935%09red/oas:101122393%09red/oas:101111395%09red/oas:101115694%09red/oas:101106179%09red/oas:101108484%09red/oas:101104823%09red/oas:101116886%09red/oas:101119721%09red/oas:101118232%09red/oas:101119470%09red/oas:101121036%09red/oas:100270719%09red/oas:100170667%09red/oas:101108778%09red/oas:101116762%09red/oas:101…
Arrhythmogenic right ventricular cardiomyopathy (ARVC)	KEGG PATHWAY	oas05412	13	70	0.0175363	0.220697	ENSOARG00000020463|ENSOARG00000018506|ENSOARG00000005083|ENSOARG00000002885|ENSOARG00000019963|ENSOARG00000003021|ENSOARG00000017638|ENSOARG00000017449|ENSOARG00000013645|ENSOARG00000008064|ENSOARG00000018967|ENSOARG00000006399|ENSOARG00000016676	oas:100913162|oas:443340|oas:101108143|oas:100294600|oas:101122284|oas:443052|oas:443141|oas:101108767|oas:101103515|oas:780521|oas:101122427|oas:101118655|oas:101112313|	100913162|443340|101108143|100294600|101122284|443052|443141|101108767|101103515|780521|101122427|101118655|101112313|	http://www.genome.jp/kegg-bin/show_pathway?oas05412/oas:101108767%09red/oas:443141%09red/oas:101103515%09red/oas:101118655%09red/oas:101112313%09red/oas:100294600%09red/oas:101108143%09red/oas:101122284%09red/oas:101122427%09red/oas:443340%09red/oas:443052%09red/oas:780521%09red/oas:100913162%09red
TGF-beta signaling pathway	KEGG PATHWAY	oas04350	14	78	0.0177981	0.220697	ENSOARG00000014726|ENSOARG00000013860|ENSOARG00000000651|ENSOARG00000004662|ENSOARG00000020058|ENSOARG00000009841|ENSOARG00000002484|ENSOARG00000018039|ENSOARG00000007733|ENSOARG00000017943|ENSOARG00000009089|ENSOARG00000016514|ENSOARG00000002050|ENSOARG00000008819	oas:494191|oas:100302078|oas:101112282|oas:443171|oas:101106433|oas:443304|oas:101123600|oas:443175|oas:443161|oas:101110136|oas:443229|oas:101104139|oas:554323|oas:101102442|	494191|100302078|101112282|443171|101106433|443304|101123600|443175|443161|101110136|443229|101104139|554323|101102442|	http://www.genome.jp/kegg-bin/show_pathway?oas04350/oas:100302078%09red/oas:101110136%09red/oas:101102442%09red/oas:443229%09red/oas:554323%09red/oas:101106433%09red/oas:101104139%09red/oas:443171%09red/oas:101123600%09red/oas:443304%09red/oas:101112282%09red/oas:443175%09red/oas:443161%09red/oas:494191%09red
Hedgehog signaling pathway	KEGG PATHWAY	oas04340	10	53	0.0318969	0.376688	ENSOARG00000004241|ENSOARG00000018324|ENSOARG00000015400|ENSOARG00000001264|Novel01970|ENSOARG00000013052|ENSOARG00000008578|ENSOARG00000017420|ENSOARG00000006942|ENSOARG00000002808	oas:780493|oas:101103229|oas:101109745|oas:101110291|oas:101114683|oas:101114169|oas:101112193|oas:101119637|oas:101117666|oas:101102299|	780493|101103229|101109745|101110291|101114683|101114169|101112193|101119637|101117666|101102299|	http://www.genome.jp/kegg-bin/show_pathway?oas04340/oas:101112193%09red/oas:101114169%09red/oas:101119637%09red/oas:101102299%09red/oas:780493%09red/oas:101109745%09red/oas:101110291%09red/oas:101103229%09red/oas:101117666%09red/oas:101114683%09red
Rap1 signaling pathway	KEGG PATHWAY	oas04015	28	212	0.0380536	0.428968	ENSOARG00000013462|ENSOARG00000013753|ENSOARG00000004641|ENSOARG00000004609|ENSOARG00000017191|ENSOARG00000001576|ENSOARG00000017737|ENSOARG00000013860|ENSOARG00000020803|ENSOARG00000006538|ENSOARG00000019244|ENSOARG00000003492|ENSOARG00000002885|ENSOARG00000010164|ENSOARG00000014016|ENSOARG00000017638|ENSOARG00000001060|ENSOARG00000002302|ENSOARG00000005522|ENSOARG00000001700|ENSOARG00000003021|…	oas:101111546|oas:780479|oas:101102531|oas:101105840|oas:101101937|oas:780507|oas:101123259|oas:100302078|oas:101112735|oas:101122783|oas:101103693|oas:101115216|oas:100294600|oas:100302341|oas:101103280|oas:443141|oas:443087|oas:101111578|oas:101109993|oas:101103341|oas:443052|oas:443340|oas:101112406|oas:101106433|oas:101106317|oas:101122978|oas:101115380|oas:101104540|	101111546|780479|101102531|101105840|101101937|780507|101123259|100302078|101112735|101122783|101103693|101115216|100294600|100302341|101103280|443141|443087|101111578|101109993|101103341|443052|443340|101112406|101106433|101106317|101122978|101115380|101104540|	http://www.genome.jp/kegg-bin/show_pathway?oas04015/oas:101106317%09red/oas:101112406%09red/oas:101103693%09red/oas:101115380%09red/oas:100294600%09red/oas:101105840%09red/oas:443340%09red/oas:101101937%09red/oas:100302078%09red/oas:100302341%09red/oas:101111578%09red/oas:101112735%09red/oas:443087%09red/oas:780479%09red/oas:101109993%09red/oas:101102531%09red/oas:101123259%09red/oas:101104540%09…
